# Supplementary material for: Global secretome characterization of A549 human alveolar epithelial carcinoma cells during Mycoplasma pneumoniae infection
Source: BMC Microbiol. 2014 Feb 7;14:27. doi: 10.1186/1471-2180-14-27 (PMC3922035; doi:10.1186/1471-2180-14-27)
Supplement: Additional file 4: Datasheet S1 — Database search results for all the secretory proteins identified in this study. [file 1471-2180-14-27-S4.xls]

## Sheet: C
	Reference	PepCount	UniquePepCount	CoverPercent	MW	PI
	File, Scan(s)	Sequence	MH+	Diff(MH+)	Charge	Rank	Score	DeltaScore	ExpectValue	Query	Ions	PI	MissCleavage	Modification	MatchCount
1	IPI:IPI00018219.1|SWISS-PROT:Q15582|TREMBL:Q53GU8;Q53XM1|ENSEMBL:ENSP00000306306|REFSEQ:NP_000349|H-INV:HIT000029343 Tax_Id=9606 Gene_Symbol=TGFBI Transforming growth factor-beta-induced protein ig-h3	50	23	0.3734	74680	7.62
	C,6849	K.DGTPPIDAHTR.N	1180.25	0.23483	2	1	24.5	0.1482	2.94	11581	0|0	5.21	0		16577
	C,11957	K.DQVAEK.D ! R.GGQVSLK.V ! R.IKVISK.P ! K.LEVSLK.N ! K.LKVISK.S ! K.LKVTVK.K	689.735	0.86194	2	1	36.85	0.302	0.25	655	0|0	4.37	0		24247
	C,15439	K.ELANILK.Y	800.963	-0.95038	2	1	28.33	0.0607	1.67	2071	0|0	6.1	0		22727
	C,15479	K.ELANILK.Y	800.963	0.10962	2	1	31.26	0.1392	0.719	2040	0|0	6.1	0		19210
	C,38984	K.GCPAALPLSNLYETLGVVGSTTTQLYTDR.T	3099.45	0.87147	3	1	25.42	0.6208	1.54	39792	0|0	4.37	0		10709
	C,37104	K.GCPAALPLSNLYETLGVVGSTTTQLYTDRTEK.L	3457.84	-0.40833	3	1	20.07	0.3672	4.92	43978	0|0	4.68	1		9996
	C,14956	K.LRVFVYR.N	953.161	0.68844	2	1	23.21	0.3391	3.96	5338	0|0	10.84	1		16604
	C,5350	K.NNVVSVNK.E	873.974	0.35336	1	1	33.27	0.5888	0.275	3459	0|0	8.75	0		11675
	C,5358	K.NNVVSVNK.E	873.974	0.32336	1	1	28.42	0.6689	0.84	3462	0|0	8.75	0		11675
	C,4765	K.QASAFSR.A	766.822	0.62923	2	1	21.19	0.4582	6.81	1500	0|0	9.75	0		17907
	C,15717	K.SPYQLVLQHSR.L	1328.5	0.98282	2	1	70.58	0.7829	6.85e-05	16639	0|0	8.49	0		15651
	C,38124	K.TLFELAAESDVSTAIDLFR.Q	2099.32	0.40391	2	1	103.06	0.8589	2.74e-08	40534	0|0	3.92	0		11079
	C,38140	K.TLFELAAESDVSTAIDLFR.Q	2099.32	0.30391	2	1	82.92	0.8774	2.82e-06	40537	0|0	3.92	0		11064
	C,39240	K.TLFELAAESDVSTAIDLFR.Q	2099.32	0.18391	2	1	56.71	0.9333	0.00118	40539	0|0	3.92	0		11045
	C,39335	K.TLFELAAESDVSTAIDLFR.Q	2099.32	-0.39609	2	1	23.12	0.8581	2.61	40550	0|0	3.92	0		10703
	C,39399	K.TLFELAAESDVSTAIDLFR.Q	2099.32	0.90391	2	1	39.55	0.9664	0.0618	40524	0|0	3.92	0		11136
	C,40063	K.TLFELAAESDVSTAIDLFR.Q	2099.32	-0.17609	2	1	29.32	0.752	0.624	40544	0|0	3.92	0		10668
	C,40696	K.TLFELAAESDVSTAIDLFR.Q	2099.32	0.50391	2	1	24.04	0.6755	2.18	40533	0|0	3.92	0		11053
	C,40736	K.TLFELAAESDVSTAIDLFR.Q	2099.32	-0.81609	2	1	25.24	1	1.6	40564	0|0	3.92	0		10674
	C,41440	K.TLFELAAESDVSTAIDLFR.Q	2099.32	0.98391	2	1	20.12	0.8131	5.4	40520	0|0	3.92	0		11099
	C,41522	K.TLFELAAESDVSTAIDLFR.Q	2099.32	-0.07609	2	1	23.41	0.8988	2.45	40541	0|0	3.92	0		10755
	C,41563	K.TLFELAAESDVSTAIDLFR.Q	2099.32	-0.37609	2	1	21.03	0.8436	4.22	40549	0|0	3.92	0		10703
	C,38471	K.VISTITNNIQQIIEIEDTFETLR.A	2692	0.80978	2	1	76.91	0.8412	8.06e-06	46291	0|0	4	0		7913
	C,28185	K.YHIGDEILVSGGIGALVR.L	1870.13	-0.33231	3	1	68.68	0.6868	0.000109	13784	0|0	5.32	0		16099
	C,28207	K.YHIGDEILVSGGIGALVR.L	1870.13	-0.36231	3	1	60.9	0.5197	0.000664	13785	0|0	5.32	0		16346
	C,29862	K.YHIGDEILVSGGIGALVR.L	1870.13	-0.66231	3	1	41.8	0.5849	0.0531	13792	0|0	5.32	0		16060
	C,30580	K.YHIGDEILVSGGIGALVR.L	1870.13	-0.15231	3	1	26.84	0.7448	1.69	13778	0|0	5.32	0		16284
	C,30716	K.YHIGDEILVSGGIGALVR.L	1870.13	0.53769	3	1	23.94	0.4499	3.3	13769	0|0	5.32	0		16368
	C,30754	K.YHIGDEILVSGGIGALVR.L	1870.13	0.20769	3	1	25.71	0.5348	2.19	13773	0|0	5.32	0		16337
	C,16639	K.YLYHGQTLETLGGK.K	1580.76	-0.7341	2	1	68.54	0.7172	9.55e-05	25769	0|0	6.75	0		13641
	C,16933	R.DLLNNHILK.S	1080.26	-0.95539	2	1	27.11	0.1774	1.65	8658	0|0	6.74	0		16937
	C,16937	R.DLLNNHILK.S	1080.26	0.82461	2	1	40.49	0.4527	0.0787	8604	0|0	6.74	0		17614
	C,16950	R.DLLNNHILK.S	1080.26	0.10461	2	1	35.09	0.3993	0.265	8635	0|0	6.74	0		17103
	C,25013	R.EGVYTVFAPTNEAFR.A	1701.85	-0.22026	2	1	20.81	0.6175	5.44	29787	0|0	4.53	0		13101
	C,28514	R.GDELADSALEIFK.Q	1408.53	-0.14378	2	1	51.62	0.6048	0.00512	19514	0|0	3.92	0		14866
	C,28521	R.GDELADSALEIFK.Q	1408.53	0.29622	2	1	47.94	0.5738	0.012	19493	0|0	3.92	0		14930
	C,11979	R.GGQVSLK.V ! K.LEVSLK.N ! R.LQVSLK.D	688.793	0.14014	2	1	36.96	0.1434	0.241	654	0|0	8.75	0		23972
	C,4855	R.GRQHGPNVCAVQK.V	1451.63	0.26783	3	1	24.56	0.5871	2.88	5703	0|0	9.51	1		16480
	C,30037	R.ILGDPEALRDLLNNHILK.S	2045.36	0.76889	2	1	24.9	0.5787	1.8	39365	0|0	5.38	1		11105
	C,29312	R.LTLLAPLNSVFK.D	1316.61	0.29462	2	1	20.19	0.6483	7.52	16205	0|0	8.75	0		15719
	C,29335	R.LTLLAPLNSVFK.D	1316.61	-0.64538	2	1	33.84	0.4965	0.327	16232	0|0	8.75	0		15821
	C,31748	R.LTLLAPLNSVFK.D	1316.61	-0.31277	1	1	39.66	0.6288	0.0491	16226	0|0	8.75	0		9086
	C,31764	R.LTLLAPLNSVFK.D	1316.61	0.99723	1	1	35.51	0.541	0.122	16174	0|0	8.75	0		8671
	C,31775	R.LTLLAPLNSVFK.D	1316.61	0.13462	2	1	48.99	0.6957	0.0102	16217	0|0	8.75	0		16162
	C,31781	R.LTLLAPLNSVFK.D	1316.61	0.78723	1	1	40.94	0.4477	0.0353	16182	0|0	8.75	0		8769
	C,31796	R.LTLLAPLNSVFK.D	1316.61	0.15462	2	1	41.26	0.5991	0.0597	16216	0|0	8.75	0		15965
	C,6932	R.QAGLGNHLSGSER.L	1326.4	0.00981	3	1	34.91	0.4686	0.255	3735	0|0	6.75	0		15818
	C,5567	R.QHGPNVCAVQK.V	1238.4	0.26344	2	1	23.56	0.1761	3.48	13478	0|0	8.23	0		15802
	C,9767	R.RVLTDELK.H	974.133	0.09963	2	1	37.25	0.0537	0.183	5859	0|0	6.07	1		19391
	C,11279	R.VLTDELK.H	817.947	0.33654	1	1	32.81	0.3057	0.314	2367	0|0	4.37	0		12004
2	IPI:IPI00218914.5|SWISS-PROT:P00352|TREMBL:B4DDF8;Q5SYR1|ENSEMBL:ENSP00000297785|REFSEQ:NP_000680|H-INV:HIT000009915|VEGA:OTTHUMP00000021482 Tax_Id=9606 Gene_Symbol=ALDH1A1 Retinal dehydrogenase 1	50	22	0.477	54861.2	6.3
	C,13484	K.GQNINKR.K ! R.LADLIER.D	829.924	0.26394	1	1	23.96	0.1749	2.2	2568	0|0	11	1		10961
	C,13505	K.GQNINKR.K ! R.LADLIER.D ! K.PSDIIRK.Y	829.924	0.25394	1	1	21.33	0.3071	4.03	2569	0|0	11	1		10961
	C,16833	K.IGPALSCGNTVVVK.P	1415.68	0.40454	2	1	26.55	0.609	1.67	19769	0|0	8.22	0		15053
	C,16853	K.IGPALSCGNTVVVK.P	1415.68	-0.75546	2	1	30.01	0.7018	0.748	19828	0|0	8.22	0		14988
	C,28511	K.IGPALSCGNTVVVKPAEQTPLTALHVASLIK.E	3186.74	-0.36261	3	1	30.71	0.6913	0.452	41035	0|0	8.21	1		10655
	C,28551	K.IGPALSCGNTVVVKPAEQTPLTALHVASLIK.E	3186.74	-0.33261	3	1	42.36	0.8957	0.0309	41033	0|0	8.21	1		10656
	C,18518	K.ILDLIESGK.K	988.156	0.39532	1	1	51.66	0.5228	0.00364	6171	0|0	4.37	0		10676
	C,18552	K.ILDLIESGK.K	988.156	0.42532	1	1	48.52	0.4796	0.00751	6168	0|0	4.37	0		10676
	C,18574	K.ILDLIESGK.K	988.156	0.41532	1	1	45.05	0.5012	0.0167	6169	0|0	4.37	0		10676
	C,15380	K.ILDLIESGKK.E	1116.33	-0.23759	3	1	33.47	0.3343	0.481	1235	0|0	6.07	1		21400
	C,15416	K.ILDLIESGKK.E	1116.33	-0.20759	3	1	44.17	0.3894	0.041	1234	0|0	6.07	1		21400
	C,15437	K.ILDLIESGKK.E	1116.33	0.25502	2	1	37.24	0.3104	0.17	9709	0|0	6.07	1		17969
	C,15458	K.ILDLIESGKK.E	1116.33	0.35502	2	1	49.42	0.5295	0.0103	9704	0|0	6.07	1		17963
	C,24927	K.KFPVFNPATEEELCQVEEGDK.E	2467.68	-0.68346	3	1	21.77	0.7997	4.57	27916	0|0	4.14	1		13729
	C,10965	K.LECGGGPWGNK.G	1175.29	0.30104	2	1	64.8	0.6509	0.000291	11431	0|0	5.99	0		17588
	C,11009	K.LECGGGPWGNK.G	1175.29	0.14104	2	1	56.11	0.4475	0.00216	11434	0|0	5.99	0		17601
	C,23824	K.LYSNAYLNDLAGCIK.T	1715.94	0.0505	2	1	27.68	0.4306	1.14	30233	0|0	5.83	0		13382
	C,26500	K.LYSNAYLNDLAGCIK.T	1715.94	-0.3295	2	1	42.94	0.775	0.0339	30246	0|0	5.83	0		13347
	C,26668	K.LYSNAYLNDLAGCIK.T	1715.94	0.3105	2	1	33.8	0.7251	0.278	30227	0|0	5.83	0		13348
	C,22913	K.RANNTFYGLSAGVFTK.D	1746.94	-0.61347	2	1	51.36	0.4809	0.00474	31197	0|0	9.99	1		12963
	C,11006	K.RVTLELGGK.S	973.148	0.05483	2	1	42.83	0.3145	0.0507	5826	0|0	8.75	1		19441
	C,11027	K.RVTLELGGK.S	973.148	0.07483	2	1	37.02	0.3568	0.191	5824	0|0	8.75	1		19252
	C,12840	K.SLDDVIK.R	789.894	-0.07926	2	1	32.25	0.2943	0.609	1872	0|0	4.21	0		20433
	C,12857	K.SLDDVIK.R	789.894	0.34074	2	1	38.38	0.3398	0.152	1855	0|0	4.21	0		20969
	C,10971	K.VAFTGSTEVGK.L	1096.21	0.54065	1	1	36.59	0.1006	0.0911	9079	0|0	5.97	0		8312
	C,10992	K.VAFTGSTEVGK.L	1096.21	0.48065	1	1	30.09	0.2426	0.407	9081	0|0	5.97	0		8312
	C,11420	K.VAFTGSTEVGK.L	1096.21	0.31804	2	1	30.41	0.3453	0.744	9090	0|0	5.97	0		16347
	C,23966	K.YILGNPLTPGVTQGPQIDK.E	2012.29	0.23281	2	1	57.34	0.7147	0.00101	38659	0|0	5.84	0		10909
	C,23985	K.YILGNPLTPGVTQGPQIDK.E	2012.29	-0.20719	2	1	57.38	0.6983	0.00104	38667	0|0	5.84	0		11353
	C,25610	R.ANNTFYGLSAGVFTK.D	1590.75	0.88083	2	1	57.04	0.8939	0.00143	26037	0|0	8.63	0		14500
	C,18043	R.ELGEYGFHEYTEVK.T	1701.81	0.15332	2	1	49.53	0.6976	0.00719	29773	0|0	4.48	0		12908
	C,18063	R.ELGEYGFHEYTEVK.T	1701.81	0.23332	2	1	64.72	0.826	0.000218	29770	0|0	4.48	0		12933
	C,40522	R.HEPIGVCGQIIPWNFPLVM*LIWK.I	2765.32	0.67422	3	1	20.58	0.585	5.33	34277	0|0	6.74	0	Oxidation (M)	12182
	C,29612	R.IFVEESIYDEFVR.R	1646.81	0.88093	2	1	79.06	0.8112	8.56e-06	27919	0|0	4	0		13789
	C,29633	R.IFVEESIYDEFVR.R	1646.81	0.14093	2	1	64.89	0.8215	0.000227	27944	0|0	4	0		14028
	C,31061	R.IFVEESIYDEFVR.R	1646.81	-0.31907	2	1	34.98	0.7844	0.225	27950	0|0	4	0		14153
	C,27738	R.IFVEESIYDEFVRR.S	1803	0.93403	3	1	24.7	0.3903	2.87	12244	0|0	4.41	1		16960
	C,13463	R.LADLIER.D	829.961	-0.13219	2	1	41.39	0.1433	0.0773	2584	0|0	4.37	0		21297
	C,13485	R.LADLIER.D	829.961	-0.07218	2	1	42.05	0.4221	0.0667	2578	0|0	4.37	0		21375
	C,21632	R.QAFQIGSPWR.T	1190.33	0.25723	2	1	47.4	0.3049	0.0156	11886	0|0	9.75	0		17198
	C,21653	R.QAFQIGSPWR.T	1190.33	0.09723	2	1	42.8	0.4196	0.0454	11896	0|0	9.75	0		17295
	C,23593	R.QAFQIGSPWR.T	1190.33	-0.56277	2	1	25.55	0.6916	2.39	11906	0|0	9.75	0		17141
	C,25647	R.TIPIDGNFFTYTR.H	1545.71	-0.81977	2	1	20.19	0.2798	6.85	24516	0|0	5.5	0		14303
	C,25669	R.TIPIDGNFFTYTR.H	1545.71	0.88023	2	1	24.26	0.5326	2.69	24452	0|0	5.5	0		14354
	C,26567	R.TIPIDGNFFTYTR.H	1545.71	0.22023	2	1	68.63	0.7715	9.69e-05	24465	0|0	5.5	0		14142
	C,26590	R.TIPIDGNFFTYTR.H	1545.71	0.04023	2	1	50.46	0.6829	0.00636	24473	0|0	5.5	0		14150
	C,13074	R.VTLELGGK.S	816.962	-0.41087	2	1	27.35	0.2644	1.82	2358	0|0	5.97	0		19790
	C,13089	R.VTLELGGK.S	816.962	-0.07087	2	1	27.06	0.2653	1.97	2354	0|0	5.97	0		19984
	C,9520	R.YCAGWADK.I	971.067	0.71684	1	1	28.7	0.3951	0.552	5751	0|0	5.83	0		8183
	C,9549	R.YCAGWADK.I	971.067	0.76684	1	1	34.08	0.495	0.16	5750	0|0	5.83	0		8185
3	IPI:IPI00302592.2|SWISS-PROT:P21333-2|TREMBL:Q5HY53;Q60FE6;Q6NXF2;Q8TES4|ENSEMBL:ENSP00000353467|REFSEQ:NP_001447|VEGA:OTTHUMP00000024320 Tax_Id=9606 Gene_Symbol=FLNA Isoform 2 of Filamin-A	25	16	0.0853	280015	5.69
	C,28611	K.ASGPGLNTTGVPASLPVEFTIDAK.D	2343.61	0.73473	2	1	42.97	0.9053	0.0242	44387	0|0	4.37	0		9575
	C,19658	K.DAGEGGLSLAIEGPSK.A	1501.61	0.28132	2	1	39.57	0.3429	0.078	22890	0|0	4.14	0		14122
	C,17089	K.FADQHVPGSPFSVK.V	1516.68	0.32985	3	1	28.64	0.4221	1.09	6702	0|0	6.74	0		15932
	C,17112	K.FADQHVPGSPFSVK.V	1516.68	-0.45015	3	1	42.01	0.676	0.0524	6736	0|0	6.74	0		16634
	C,12886	K.VTAQGPGLEPSGNIANK.T	1653.81	-0.54167	2	1	29.84	0.6743	0.711	28207	0|0	5.97	0		13701
	C,12923	K.VTAQGPGLEPSGNIANK.T	1653.81	0.69833	2	1	30.85	0.6703	0.567	28176	0|0	5.97	0		13782
	C,16820	K.YGGPYHIGGSPFK.A	1380.53	0.15264	2	1	34.03	0.6859	0.307	18444	0|0	8.5	0		15517
	C,11493	R.AWGPGLEGGVVGK.S	1227.39	0.21303	3	1	24.89	0.0655	3.26	2383	0|0	6.05	0		20078
	C,18442	R.AWGPGLEGGVVGK.S	1227.39	-0.72436	2	1	20.37	0.3648	7.44	13148	0|0	6.05	0		16199
	C,18576	R.AWGPGLEGGVVGK.S	1227.39	-0.78436	2	1	45.54	0.6063	0.0226	13153	0|0	6.05	0		16198
	C,21974	R.DAGYGGLSLSIEGPSK.V	1551.67	-0.95998	2	1	29.32	0.4911	0.82	24739	0|0	4.37	0		14030
	C,22055	R.DAGYGGLSLSIEGPSK.V	1551.67	-0.03998	2	1	73.92	0.7129	2.87e-05	24700	0|0	4.37	0		14161
	C,17257	R.EAGAGGLAIAVEGPSK.A	1427.58	-0.79408	2	1	20.18	0.6318	7.24	20290	0|0	4.53	0		15089
	C,12689	R.EATTEFSVDAR.A	1226.27	0.17704	2	1	52.51	0.8048	0.00428	13071	0|0	4.14	0		15247
	C,32367	R.LIALLEVLSQK.R	1227.51	-0.5802	2	1	36.7	0.3891	0.173	13146	0|0	6	0		16199
	C,32368	R.LIALLEVLSQK.R	1227.51	0.8598	2	1	31	0.761	0.625	13094	0|0	6	0		15735
	C,32386	R.LIALLEVLSQK.R	1227.51	0.9998	2	1	27.58	0.7012	1.36	13088	0|0	6	0		15624
	C,23719	R.LYSVSYLLK.D	1086.3	0.10741	2	1	23.1	0.3597	4.14	8812	0|0	8.5	0		16909
	C,23736	R.LYSVSYLLK.D	1086.3	-0.67259	2	1	23.44	0.3835	4.11	8823	0|0	8.5	0		18130
	C,15327	R.RLTVSSLQESGLK.V	1418.62	-0.81778	2	1	36.01	0.5235	0.185	19927	0|0	8.75	1		14734
	C,13891	R.TPCEEILVK.H	1089.28	-0.87007	2	1	23.55	0.0399	4.05	8930	0|0	4.53	0		18355
	C,15587	R.VANPSGNLTETYVQDR.G	1764.87	0.29413	2	1	85.62	0.7955	1.79e-06	31752	0|0	4.37	0		13076
	C,15613	R.VANPSGNLTETYVQDR.G	1764.87	0.47413	2	1	74.5	0.8511	2.29e-05	31738	0|0	4.37	0		12929
	C,3594	R.VNVGAGSHPNK.V	1080.18	-0.71795	2	1	47.84	0.6693	0.014	8649	0|0	8.73	0		16969
	C,19016	R.VQVQDNEGCPVEALVK.D	1785.99	0.77934	2	1	53.87	0.8331	0.00264	32441	0|0	4.14	0		12857
4	IPI:IPI00465248.5|SWISS-PROT:P06733-1|TREMBL:A4QMW8;A4UCS8;Q96GV1;Q9BT62|ENSEMBL:ENSP00000234590|REFSEQ:NP_001419|H-INV:HIT000270987|VEGA:OTTHUMP00000001706 Tax_Id=9606 Gene_Symbol=ENO1 Isoform alpha-enolase of Alpha-enolase	45	15	0.4355	47168.4	7.01
	C,22147	K.DATNVGDEGGFAPNILENK.E	1962.05	0.26193	2	1	90.61	0.8157	5e-07	37517	0|0	3.92	0		11503
	C,22162	K.DATNVGDEGGFAPNILENK.E	1962.05	0.56193	2	1	93.82	0.8113	2.37e-07	37509	0|0	3.92	0		11430
	C,32441	K.DYPVVSIEDPFDQDDWGAWQK.F	2511.63	-0.56455	2	1	74.18	0.9147	1.63e-05	45579	0|0	3.61	0		8527
	C,32476	K.DYPVVSIEDPFDQDDWGAWQK.F	2511.63	-0.20455	2	1	80.46	0.9244	3.77e-06	45575	0|0	3.61	0		8379
	C,32511	K.DYPVVSIEDPFDQDDWGAWQK.F	2511.63	0.95545	2	1	69.5	0.8414	4.78e-05	45570	0|0	3.61	0		8525
	C,32532	K.DYPVVSIEDPFDQDDWGAWQK.F	2511.63	0.91545	2	1	67.43	0.9124	7.65e-05	45571	0|0	3.61	0		8461
	C,27449	K.FGANAILGVSLAVCK.A	1520.81	-0.63838	2	1	25.68	0.4003	1.98	23614	0|0	8.22	0		14655
	C,27590	K.FGANAILGVSLAVCK.A	1520.81	0.86162	2	1	22.07	0.1808	4.53	23543	0|0	8.22	0		14604
	C,27599	K.FGANAILGVSLAVCK.A	1520.81	0.92162	2	1	21.63	0.392	4.99	23539	0|0	8.22	0		14528
	C,28271	K.FGANAILGVSLAVCK.A	1520.81	-0.61838	2	1	27.9	0.5319	1.19	23613	0|0	8.22	0		14716
	C,24262	K.FTASAGIQVVGDDLTVTNPK.R	2034.25	0.73393	2	1	67.28	0.8667	0.000104	39105	0|0	4.21	0		11155
	C,24312	K.FTASAGIQVVGDDLTVTNPK.R	2034.25	0.83393	2	1	92.67	0.8704	3e-07	39100	0|0	4.21	0		11086
	C,24351	K.FTASAGIQVVGDDLTVTNPK.R	2034.25	0.65393	2	1	76.88	0.8525	1.14e-05	39107	0|0	4.21	0		11157
	C,6148	K.LNVTEQEK.I	961.048	0.28734	1	1	27.42	0.372	0.987	5538	0|0	4.53	0		10898
	C,6168	K.LNVTEQEK.I	961.048	-0.63266	1	1	20.35	0.4565	4.94	5554	0|0	4.53	0		10714
	C,6170	K.LNVTEQEK.I	961.048	0.35734	1	1	27.34	0.3687	1.01	5535	0|0	4.53	0		10898
	C,6178	K.LNVTEQEK.I	961.048	0.51473	2	1	38.47	0.4398	0.134	5533	0|0	4.53	0		18865
	C,6194	K.LNVTEQEK.I	961.048	0.29734	1	1	33.78	0.2407	0.228	5537	0|0	4.53	0		10898
	C,6197	K.LNVTEQEK.I	961.048	0.57473	2	1	35.79	0.3627	0.249	5531	0|0	4.53	0		18865
	C,16008	K.YDLDFK.S	800.875	0.38194	2	1	27.6	0.1989	1.68	2034	0|0	4.21	0		19338
	C,16025	K.YDLDFK.S	800.875	0.08194	2	1	29.07	0.2377	1.2	2038	0|0	4.21	0		19445
	C,26247	R.AAVPSGASTGIYEALELR.D	1806	0.2288	2	1	96.32	0.8869	1.5e-07	33101	0|0	4.53	0		12821
	C,26267	R.AAVPSGASTGIYEALELR.D	1806	-0.5312	2	1	108.5	0.8962	9.24e-09	33136	0|0	4.53	0		13086
	C,26294	R.AAVPSGASTGIYEALELR.D	1806	0.8688	2	1	107.68	0.8054	1.1e-08	33078	0|0	4.53	0		12872
	C,27032	R.AAVPSGASTGIYEALELR.D	1806	-0.1312	2	1	33.24	0.7362	0.301	33115	0|0	4.53	0		12698
	C,21947	R.GNPTVEVDLFTSK.G	1407.54	-0.78835	2	1	73.58	0.4379	3.27e-05	19500	0|0	4.37	0		14925
	C,21962	R.GNPTVEVDLFTSK.G	1407.54	0.73426	1	1	64.1	0.0902	0.000162	19464	0|0	4.37	0		8337
	C,21981	R.GNPTVEVDLFTSK.G ! R.GNPTVEVDLYTAK.G	1407.54	0.81426	1	1	66.75	0.8652	8.82e-05	19461	0|0	4.37	0		8346
	C,21989	R.GNPTVEVDLFTSK.G	1407.54	-0.82835	2	1	80.16	0.3892	7.19e-06	19501	0|0	4.37	0		14930
	C,6598	R.IEEELGSK.A	904.981	0.37073	1	1	44.33	0.2919	0.02	4154	0|0	4.25	0		10826
	C,6618	R.IEEELGSK.A	904.981	0.37073	1	1	36.72	0.3306	0.115	4155	0|0	4.25	0		10826
	C,10991	R.IGAEVYHNLK.N	1144.3	0.40441	3	1	36.79	0.3716	0.228	1454	0|0	6.75	0		21803
	C,12027	R.NFRNPLAK.-	960.111	0.69784	2	1	21.31	0.0225	6.99	5501	0|0	11	1		18894
	C,36977	R.SGETEDTFIADLVVGLCTGQIK.T	2354.61	-0.12419	2	1	54.7	0.8874	0.00161	44504	0|0	3.92	0		9501
	C,36988	R.SGETEDTFIADLVVGLCTGQIK.T	2354.61	0.89581	2	1	67.36	0.8299	8.77e-05	44489	0|0	3.92	0		9554
	C,37011	R.SGETEDTFIADLVVGLCTGQIK.T	2354.61	0.77581	2	1	65.31	0.7817	0.00014	44493	0|0	3.92	0		9537
	C,37726	R.SGETEDTFIADLVVGLCTGQIK.T	2354.61	-0.64419	2	1	35.22	0.8015	0.144	44508	0|0	3.92	0		9569
	C,41318	R.SGETEDTFIADLVVGLCTGQIK.T	2354.61	0.83581	2	1	23.71	0.5555	2.02	44491	0|0	3.92	0		9496
	C,13331	R.SGKYDLDFK.S	1073.18	0.11023	3	1	37.31	0.6333	0.193	919	0|0	5.68	1		20802
	C,13354	R.SGKYDLDFK.S	1073.18	-0.24977	3	1	38.38	0.5881	0.169	929	0|0	5.68	1		23214
	C,13400	R.SGKYDLDFK.S	1073.18	0.14284	2	1	32.11	0.2454	0.577	8397	0|0	5.68	1		18745
	C,13421	R.SGKYDLDFK.S	1073.18	0.14284	2	1	23.35	0.2004	4.33	8396	0|0	5.68	1		18745
	C,24339	R.YISPDQLADLYK.S	1426.59	-0.80389	2	1	56.58	0.6435	0.00162	20250	0|0	4.21	0		14785
	C,24342	R.YISPDQLADLYK.S	1426.59	0.13611	2	1	66.65	0.7133	0.000159	20214	0|0	4.21	0		14658
	C,9773	R.YNKLIR.P ! K.YNQLLR.I	806.972	-0.88088	2	1	21.2	0.0594	6.56	2178	0|0	9.99	1		17307
5	IPI:IPI00105407.1|SWISS-PROT:O60218|ENSEMBL:ENSP00000352584|REFSEQ:NP_064695|H-INV:HIT000034010|VEGA:OTTHUMP00000024738;OTTHUMP00000207788 Tax_Id=9606 Gene_Symbol=AKR1B10 Aldo-keto reductase family 1 member B10	36	15	0.5285	36020.1	7.12
	C,21592	K.ALGVSNFSHFQIEK.L	1577.76	0.48272	3	1	22.72	0.2553	4.5	7844	0|0	6.79	0		16832
	C,22002	K.ALGVSNFSHFQIEK.L	1577.76	0.14533	2	1	53.57	0.7947	0.00308	25625	0|0	6.79	0		14026
	C,22019	K.ALGVSNFSHFQIEK.L	1577.76	-0.69467	2	1	41.92	0.5711	0.0443	25679	0|0	6.79	0		13778
	C,6434	K.FHIQR.L ! K.FHLKR.I ! K.M*HLQR.A ! K.SSGALHK.R ! R.SSKLHK.E	700.809	0.09573	2	1	32.12	0.4163	0.57	760	0|0	9.76	0	Oxidation (M)	18589
	C,5966	K.LIQYCHSK.G	1049.22	0.49082	2	1	30.93	0.3469	0.729	7709	0|0	8.21	0		18056
	C,5989	K.LIQYCHSK.G	1049.22	0.79082	2	1	26.13	0.2763	2.2	7680	0|0	8.21	0		18060
	C,7625	K.LLNKPGLK.Y	883.11	-0.00347	2	1	46.15	0.3684	0.0186	3711	0|0	10	1		15366
	C,7648	K.LLNKPGLK.Y	883.11	-0.90347	2	1	30.37	0.2084	0.684	3725	0|0	10	1		14896
	C,7694	K.LLNKPGLK.Y	883.11	0.51653	2	1	30.24	0.2232	0.737	3700	0|0	10	1		15568
	C,21578	K.LSDEEM*ATILSFNR.N	1642.81	0.33233	2	1	26.17	0.7363	1.64	27792	0|0	4.14	0	Oxidation (M)	13584
	C,33099	K.LSYLDVYLIHWPQGFK.S	1980.29	0.51391	2	1	70.08	0.8398	5.75e-05	37915	0|0	6.74	0		11714
	C,33255	K.LSYLDVYLIHWPQGFK.S	1980.29	0.01391	2	1	29.46	0.7831	0.662	37929	0|0	6.74	0		11699
	C,22116	K.PEDPSLLEDPK.I	1240.34	0.82324	2	1	21.74	0.0115	5.14	13530	0|0	3.92	0		15357
	C,15626	K.REDLFIVSK.L	1107.28	0.18694	2	1	56.58	0.5051	0.002	9439	0|0	6.07	1		18207
	C,15647	K.REDLFIVSK.L	1107.28	0.12694	2	1	43.98	0.5546	0.0364	9444	0|0	6.07	1		18218
	C,15744	K.REDLFIVSK.L	1107.28	0.41955	1	1	35.61	0.433	0.141	9429	0|0	6.07	1		10239
	C,13114	K.SGDDLFPK.D	878.945	-0.04755	2	1	47.94	0.4141	0.0148	3611	0|0	4.21	0		18473
	C,13136	K.SGDDLFPK.D	878.945	0.01245	2	1	51.21	0.4626	0.00682	3610	0|0	4.21	0		18022
	C,13442	K.SGDDLFPK.D	878.945	0.33506	1	1	24.34	0.3106	1.71	3601	0|0	4.21	0		9285
	C,11637	K.TAAQVLIR.F	872.044	-0.10909	2	1	31.77	0.362	0.626	3439	0|0	9.41	0		18827
	C,10277	K.VAIDAGYR.H	864.965	0.30483	1	1	20.76	0.6517	4.2	3269	0|0	5.81	0		10009
	C,26195	R.ACNVLQSSHLEDYPFDAEY.-	2259.38	0.67051	2	1	26.64	0.964	1.12	43373	0|0	3.91	0		10303
	C,18402	R.HIDCAYVYQNEHEVGEAIQEK.I	2533.7	0.26799	3	1	22.04	0.6425	4.23	29395	0|0	4.56	0		13522
	C,18464	R.HIDCAYVYQNEHEVGEAIQEK.I	2533.7	0.50799	3	1	56.88	0.8326	0.00139	29388	0|0	4.56	0		13513
	C,25354	R.IVENIQVFDFK.L	1352.55	0.00074	2	1	58.84	0.5999	0.000984	17484	0|0	4.37	0		15068
	C,25371	R.IVENIQVFDFK.L	1352.55	0.38074	2	1	72.07	0.6181	4.75e-05	17450	0|0	4.37	0		15304
	C,25445	R.IVENIQVFDFK.L	1352.55	-0.30665	1	1	52.88	0.7073	0.00209	17494	0|0	4.37	0		8119
	C,25452	R.IVENIQVFDFK.L	1352.55	0.73335	1	1	54.87	0.6397	0.0014	17432	0|0	4.37	0		8570
	C,25466	R.IVENIQVFDFK.L	1352.55	-0.30665	1	1	54.54	0.4373	0.00143	17495	0|0	4.37	0		8119
	C,25468	R.IVENIQVFDFK.L	1352.55	0.80335	1	1	46.89	0.6652	0.00878	17431	0|0	4.37	0		8576
	C,26026	R.IVENIQVFDFK.L	1352.55	0.22074	2	1	47.43	0.6454	0.0138	17468	0|0	4.37	0		15310
	C,26044	R.IVENIQVFDFK.L	1352.55	0.12074	2	1	45.16	0.5744	0.0235	17480	0|0	4.37	0		15435
	C,14301	R.NLVVIPK.S ! R.NVIVIPK.S	782.991	0.23015	1	1	26.05	0.0622	1.08	1746	0|0	8.75	0		8730
	C,14304	R.NLVVIPK.S ! R.NVIVIPK.S ! K.YYVLPK.K	782.991	0.33015	1	1	30.91	0.352	0.355	1744	0|0	8.75	0		8747
	C,14283	R.NVIVIPK.S	782.991	0.87754	2	1	20.33	0.4299	8.41	1734	0|0	8.75	0		18147
	C,14325	R.NVIVIPK.S	782.991	0.53754	2	1	29.05	0.0971	1.13	1741	0|0	8.75	0		18161
6	IPI:IPI00003865.1|SWISS-PROT:P11142-1|TREMBL:A8K7Q2;B3KTV0;B4E1Q1;Q53GZ6;Q96BE0;Q96H53;Q96IS6;Q9NWW3;Q9NZ87|ENSEMBL:ENSP00000227378|REFSEQ:NP_006588|H-INV:HIT000037619 Tax_Id=9606 Gene_Symbol=HSPA8 Isoform 1 of Heat shock cognate 71 kDa protein	29	14	0.2786	70897.2	5.37
	C,25328	K.CNEIINWLDK.N	1305.48	-0.75418	2	1	47.83	0.3182	0.0129	15848	0|0	4.37	0		15618
	C,25349	K.CNEIINWLDK.N	1305.48	0.34582	2	1	68.72	0.5068	0.000106	15799	0|0	4.37	0		15734
	C,25370	K.CNEIINWLDK.N	1305.48	0.16582	2	1	63.24	0.6453	0.000377	15804	0|0	4.37	0		15884
	C,22221	K.DAGTIAGLNVLR.I	1200.36	-0.84809	2	1	101.73	0.6641	5.65e-08	12232	0|0	5.84	0		16840
	C,22242	K.DAGTIAGLNVLR.I	1200.36	-0.52809	2	1	83.44	0.6026	3.78e-06	12229	0|0	5.84	0		16672
	C,7613	K.DNNLLGK.F	773.854	0.22404	1	1	28.06	0.3778	0.994	1589	0|0	5.84	0		12720
	C,7765	K.DNNLLGK.F	773.854	-0.21857	2	1	22.49	0.1645	6.39	1605	0|0	5.84	0		22662
	C,13818	K.EIAEAYLGK.T	994.119	0.42852	1	1	39.6	0.5611	0.0524	6317	0|0	4.53	0		9551
	C,13860	K.EIAEAYLGK.T	994.119	0.46852	1	1	42.32	0.6517	0.028	6314	0|0	4.53	0		9551
	C,6122	K.ITITNDK.G	804.908	0.24793	1	1	43.55	0.5121	0.0258	2128	0|0	5.84	0		11696
	C,6141	K.ITITNDK.G	804.908	0.23793	1	1	37.29	0.4771	0.109	2129	0|0	5.84	0		11696
	C,16607	K.NSLESYAFNM*K.A	1320.45	0.61434	2	1	54.55	0.8555	0.00284	16311	0|0	6	0	Oxidation (M)	16170
	C,26492	K.QTQTFTTYSDNQPGVLIQVYEGER.A	2775.95	-0.12351	3	1	30.95	0.8223	0.505	34508	0|0	4.14	0		12576
	C,32181	K.SINPDEAVAYGAAVQAAILSGDK.S	2261.46	-0.3216	3	1	24.49	0.4492	2.59	23117	0|0	4.03	0		14586
	C,32223	K.SINPDEAVAYGAAVQAAILSGDK.S	2261.46	0.69101	2	1	83.57	0.9104	2.24e-06	43411	0|0	4.03	0		10181
	C,32239	K.SINPDEAVAYGAAVQAAILSGDK.S	2261.46	0.73101	2	1	101.58	0.8283	3.54e-08	43409	0|0	4.03	0		10199
	C,22901	K.TVTNAVVTVPAYFNDSQR.Q	1983.16	0.42914	2	1	25.73	0.3642	1.5	38012	0|0	5.5	0		11237
	C,22920	K.TVTNAVVTVPAYFNDSQR.Q	1983.16	0.32914	2	1	41.95	0.5499	0.0359	38017	0|0	5.5	0		11261
	C,6252	K.VQVEYKGETK.S	1181.32	-0.63746	2	1	31.07	0.6505	0.64	11643	0|0	6.11	1		16385
	C,6264	K.VQVEYKGETK.S	1181.32	0.22254	2	1	28.29	0.4464	1.21	11619	0|0	6.11	1		16285
	C,22493	R.ARFEELNADLFR.G	1481.63	0.03823	2	1	41.35	0.7775	0.0534	22211	0|0	4.68	1		14570
	C,22519	R.ARFEELNADLFR.G	1481.63	0.26562	3	1	37.09	0.4362	0.183	6181	0|0	4.68	1		18683
	C,22540	R.ARFEELNADLFR.G	1481.63	0.14562	3	1	38.26	0.3847	0.139	6185	0|0	4.68	1		18669
	C,8030	R.GTLDPVEK.A	858.956	0.29545	1	1	30.4	0.4128	0.529	3116	0|0	4.37	0		11595
	C,23855	R.IINEPTAAAIAYGLDK.R	1660.89	-0.27061	3	1	44.44	0.6726	0.0317	9468	0|0	4.37	0		17639
	C,24076	R.IINEPTAAAIAYGLDK.R	1660.89	-0.968	2	1	53.36	0.681	0.00317	28442	0|0	4.37	0		13749
	C,24093	R.IINEPTAAAIAYGLDK.R	1660.89	-0.988	2	1	27.78	0.6368	1.16	28443	0|0	4.37	0		13860
	C,17285	R.TTPSYVAFTDTER.L	1488.57	0.30143	2	1	63.49	0.7434	0.000339	22481	0|0	4.37	0		15146
	C,17306	R.TTPSYVAFTDTER.L	1488.57	0.08143	2	1	67.96	0.7507	0.000121	22495	0|0	4.37	0		15128
7	IPI:IPI00291262.3|SWISS-PROT:P10909|TREMBL:B3KSE6|ENSEMBL:ENSP00000385419|REFSEQ:NP_976084|H-INV:HIT000331871|VEGA:OTTHUMP00000177302;OTTHUMP00000177303 Tax_Id=9606 Gene_Symbol=CLU Clusterin	28	14	0.3385	52494	5.89
	C,4139	K.ALQEYRK.K	908.033	0.38002	2	1	32.5	0.3015	0.528	4229	0|0	8.63	1		18777
	C,12257	K.CREILSVDCSTNNPSQAK.L	2080.28	0.72743	2	1	88.59	0.8376	7.78e-07	40111	0|0	6.06	1		11248
	C,12271	K.CREILSVDCSTNNPSQAK.L	2080.28	0.78743	2	1	86.46	0.8814	1.28e-06	40110	0|0	6.06	1		11312
	C,8325	K.EIQNAVNGVK.Q	1072.19	0.47234	1	1	33.04	0.3278	0.236	8363	0|0	6.1	0		9488
	C,8342	K.EIQNAVNGVK.Q	1072.19	0.48234	1	1	46.1	0.5356	0.0116	8362	0|0	6.1	0		9488
	C,24659	K.LFDSDPITVTVPVEVSRK.N	2003.28	0.26315	2	1	57.51	0.8016	0.00105	38460	0|0	4.56	1		11847
	C,24695	K.LFDSDPITVTVPVEVSRK.N	2003.28	0.52315	2	1	70.44	0.8044	5.36e-05	38454	0|0	4.56	1		11865
	C,20040	K.TLLSNLEEAK.K	1118.26	0.55742	1	1	29.5	0.5295	0.562	9743	0|0	4.53	0		10012
	C,20062	K.TLLSNLEEAK.K	1118.26	0.54742	1	1	22.92	0.4799	2.56	9744	0|0	4.53	0		10012
	C,9927	K.YNELLK.S	779.9	0.00742	2	1	25.84	0.2148	2.34	1706	0|0	6	0		17933
	C,29845	R.ASSIIDELFQDR.F	1394.51	0.79292	2	1	54.81	0.6318	0.00244	18857	0|0	4.03	0		14768
	C,29866	R.ASSIIDELFQDR.F	1394.51	0.55292	2	1	59.4	0.7431	0.000843	18869	0|0	4.03	0		14682
	C,33730	R.ASSIIDELFQDRFFTR.E	1946.14	-0.85228	3	1	22.34	0.4534	4.24	15576	0|0	4.56	1		14538
	C,13139	R.EILSVDCSTNNPSQAK.L	1763.9	0.44753	2	1	81.87	0.8214	4.24e-06	31713	0|0	4.37	0		13050
	C,14702	R.ELDESLQVAER.L	1289.37	-0.90418	2	1	30.93	0.7274	0.649	15308	0|0	4	0		16087
	C,14723	R.ELDESLQVAER.L	1289.37	-0.86418	2	1	49.66	0.6671	0.00869	15302	0|0	4	0		16069
	C,15890	R.ELDESLQVAER.L	1289.37	0.03582	2	1	27.71	0.4883	1.38	15265	0|0	4	0		16302
	C,23243	R.EPQDTYHYLPFSLPHR.R	2001.18	0.44742	2	1	73.71	0.6824	2.42e-05	38408	0|0	6	0		11384
	C,13128	R.IDSLLENDR.Q	1075.15	-0.70278	2	1	74.18	0.675	3.5e-05	8502	0|0	4.03	0		18310
	C,13129	R.IDSLLENDR.Q	1075.15	0.81722	2	1	41.45	0.3397	0.0666	8465	0|0	4.03	0		18612
	C,13142	R.IDSLLENDR.Q	1075.15	0.56983	1	1	22.16	0.292	3.28	8466	0|0	4.03	0		10778
	C,13148	R.IDSLLENDR.Q	1075.15	0.83722	2	1	44.41	0.4109	0.0337	8464	0|0	4.03	0		18616
	C,13203	R.IDSLLENDR.Q	1075.15	0.41983	1	1	36.15	0.3712	0.131	8470	0|0	4.03	0		10778
	C,14742	R.RPHFFFPK.S	1076.27	-0.45315	3	1	41.69	0.4826	0.0804	942	0|0	11	1		23726
	C,14786	R.RPHFFFPK.S	1076.27	-0.21315	3	1	41.68	0.5739	0.0806	941	0|0	11	1		23733
	C,14808	R.RPHFFFPK.S	1076.27	0.23946	2	1	30.32	0.3295	0.85	8513	0|0	11	1		18296
	C,17333	R.VTTVASHTSDSDVPSGVTEVVVK.L	2315.51	0.31736	2	1	66.72	0.7714	0.000102	44088	0|0	4.54	0		9609
	C,17355	R.VTTVASHTSDSDVPSGVTEVVVK.L	2315.51	0.63736	2	1	68.96	0.8766	6.17e-05	44082	0|0	4.54	0		9717
8	IPI:IPI00418471.6|SWISS-PROT:P08670|TREMBL:B0YJC4;B0YJC5;B3KRK8;Q53HU8|ENSEMBL:ENSP00000224237|REFSEQ:NP_003371|H-INV:HIT000262376|VEGA:OTTHUMP00000019224 Tax_Id=9606 Gene_Symbol=VIM Vimentin	24	13	0.2768	53651.1	5.06
	C,12352	K.FADLSEAANR.N	1094.16	0.36223	2	1	26.63	0.3459	1.79	9029	0|0	4.37	0		16497
	C,26515	K.ILLAELEQLK.G	1170.42	0.3854	2	1	61.98	0.3864	0.000519	11283	0|0	4.53	0		16366
	C,26529	K.ILLAELEQLK.G	1170.42	0.2854	2	1	60.71	0.3688	0.000695	11291	0|0	4.53	0		16357
	C,6276	K.LLEGEESR.I	932.995	0.28413	1	1	29.04	0.4087	0.659	4839	0|0	4.25	0		10571
	C,6287	K.LLEGEESR.I ! K.LLEGKESR.L	932.995	0.29413	1	1	29.2	0.414	0.635	4838	0|0	4.25	0		10571
	C,17790	K.NLQEAEEWYK.S	1310.39	0.07482	2	1	23.2	0.3108	3.66	16003	0|0	4.25	0		15288
	C,17810	K.NLQEAEEWYK.S	1310.39	-0.08518	2	1	35.95	0.4834	0.192	16010	0|0	4.25	0		15139
	C,13253	K.VELQELNDR.F	1116.2	-0.87077	2	1	63.34	0.39	0.000409	9725	0|0	4.14	0		17661
	C,13295	K.VELQELNDR.F	1116.2	-0.47078	2	1	60.49	0.4244	0.000795	9720	0|0	4.14	0		17795
	C,26840	K.VESLQEEIAFLK.K	1406.6	0.88652	2	1	86.86	0.7197	1.61e-06	19409	0|0	4.25	0		15629
	C,26861	K.VESLQEEIAFLK.K	1406.6	0.74652	2	1	73.09	0.7153	3.84e-05	19412	0|0	4.25	0		15650
	C,17931	R.EYQDLLNVK.M	1122.25	0.58773	1	1	26.07	0.2781	1.17	9850	0|0	4.37	0		9492
	C,17945	R.EYQDLLNVK.M	1122.25	0.51773	1	1	33.53	0.3012	0.211	9852	0|0	4.37	0		9492
	C,5653	R.FLEQKNK.L ! R.FLEQQNK.V	907.045	-0.86806	2	1	32.28	0.0406	0.553	4236	0|0	8.59	1		18696
	C,5714	R.FLEQKNK.L ! R.FLEQQNK.V	907.045	0.43455	1	1	21.58	0.0371	3.37	4197	0|0	8.59	1		9700
	C,4304	R.GTNESLER.Q	905.929	-0.04357	2	1	37.76	0.428	0.161	4182	0|0	4.53	0		19220
	C,8022	R.IDLER.L ! R.LDIER.R ! R.LDLER.K	645.725	0.31233	2	1	22.68	0.0101	6.05	267	0|0	4.37	0		22416
	C,32379	R.LLQDSVDFSLADAINTEFK.N	2127.33	-0.98608	2	1	80.98	0.8894	4.26e-06	41104	0|0	3.84	0		10673
	C,32393	R.LLQDSVDFSLADAINTEFK.N	2127.33	0.71392	2	1	83.78	0.9093	2.25e-06	41057	0|0	3.84	0		10762
	C,32420	R.LLQDSVDFSLADAINTEFK.N	2127.33	-0.58608	2	1	54.78	0.8939	0.0018	41089	0|0	3.84	0		10815
	C,32563	R.LLQDSVDFSLADAINTEFK.N	2127.33	0.75392	2	1	61.69	0.9637	0.000365	41056	0|0	3.84	0		10773
	C,5639	R.QQYESVAAK.N	1024.11	0.54483	1	1	25.13	0.5296	1.3	7026	0|0	6	0		8459
	C,19742	R.QVQSLTCEVDALK.G	1491.69	0.37282	2	1	71.42	0.8237	5.18e-05	22578	0|0	4.37	0		14364
	C,19785	R.QVQSLTCEVDALK.G	1491.69	0.97282	2	1	76.94	0.8374	1.47e-05	22560	0|0	4.37	0		14574
9	IPI:IPI00797270.4|SWISS-PROT:P60174-1|TREMBL:B4DUI5;B7Z5D8;Q6FHP9|ENSEMBL:ENSP00000379933|REFSEQ:NP_000356|VEGA:OTTHUMP00000166410 Tax_Id=9606 Gene_Symbol=TPI1;RCTPI1 Isoform 1 of Triosephosphate isomerase	23	12	0.5863	26669.2	6.45
	C,18553	K.DCGATWVVLGHSER.R	1587.74	-0.46058	3	1	25.73	0.2379	2.5	8047	0|0	5.32	0		18707
	C,19770	K.FFVGGNWK.M	955.089	0.65636	2	1	23.3	0.3773	3.74	5371	0|0	8.75	0		16007
	C,19787	K.FFVGGNWK.M	955.089	-0.90364	2	1	48.57	0.5575	0.0113	5409	0|0	8.75	0		16304
	C,19795	K.FFVGGNWK.M	955.089	0.57636	2	1	29.66	0.4676	0.866	5374	0|0	8.75	0		16007
	C,19808	K.FFVGGNWK.M	955.089	0.75636	2	1	31.41	0.4944	0.578	5370	0|0	8.75	0		16007
	C,9137	K.IAVAAQNCYK.V	1138.32	0.32402	2	1	24.47	0.3568	3.02	10339	0|0	8.2	0		16885
	C,9158	K.IAVAAQNCYK.V	1138.32	0.30402	2	1	27.23	0.4965	1.6	10340	0|0	8.2	0		16885
	C,26589	K.QSLGELIGTLNAAK.V	1415.61	-0.8619	2	1	85.75	0.8419	2.01e-06	19832	0|0	6	0		15095
	C,26714	K.QSLGELIGTLNAAK.V	1415.61	0.1781	2	1	42.5	0.6122	0.0432	19776	0|0	6	0		15361
	C,26748	K.QSLGELIGTLNAAK.V	1415.61	0.7781	2	1	53.7	0.7559	0.00321	19755	0|0	6	0		15042
	C,5130	K.TATPQQAQEVHEK.L	1467.56	0.11451	3	1	31.11	0.468	0.698	5974	0|0	5.37	0		18027
	C,26284	K.VAHALAEGLGVIACIGEK.L	1809.11	0.29929	3	1	25.31	0.4627	2.51	12378	0|0	5.4	0		17026
	C,26308	K.VAHALAEGLGVIACIGEK.L	1809.11	0.29929	3	1	31.87	0.5218	0.553	12379	0|0	5.4	0		17026
	C,26495	K.VPADTEVVCAPPTAYIDFAR.Q	2193.45	0.70183	2	1	68.16	0.8791	7.95e-05	42304	0|0	4.03	0		10413
	C,26505	K.VPADTEVVCAPPTAYIDFAR.Q	2193.45	0.64183	2	1	78.04	0.9353	8.19e-06	42308	0|0	4.03	0		10425
	C,7366	K.VVFEQTK.V	850.979	0.29816	1	1	32.43	0.3716	0.268	3000	0|0	5.97	0		9378
	C,7379	K.VVFEQTK.V	850.979	0.31816	1	1	29.63	0.3908	0.511	2999	0|0	5.97	0		9378
	C,27803	K.VVLAYEPVWAIGTGK.T	1603.88	0.74292	3	1	39.62	0.5449	0.0901	8315	0|0	5.97	0		16511
	C,14989	R.HVFGESDELIGQK.V	1459.58	0.23372	3	1	29.44	0.323	1.08	5829	0|0	4.65	0		19045
	C,15005	R.HVFGESDELIGQK.V	1459.58	0.05372	3	1	35.53	0.304	0.268	5833	0|0	4.65	0		19126
	C,12350	R.IIYGGSVTGATCK.E	1327.53	0.23302	2	1	95.94	0.8219	1.96e-07	16632	0|0	8.2	0		15370
	C,12392	R.IIYGGSVTGATCK.E	1327.53	0.29302	2	1	97.86	0.8379	1.27e-07	16631	0|0	8.2	0		15457
	C,13160	R.RHVFGESDELIGQK.V	1615.77	-0.78058	3	1	30.39	0.561	0.82	8579	0|0	5.45	1		17947
10	IPI:IPI00216008.4|SWISS-PROT:P11413-2|ENSEMBL:ENSP00000358633|VEGA:OTTHUMP00000196180 Tax_Id=9606 Gene_Symbol=G6PD Isoform Long of Glucose-6-phosphate 1-dehydrogenase	19	12	0.2246	63826.1	6.43
	C,37112	K.IYPTIWWLFR.D	1395.67	0.39462	2	1	29.56	0.3234	0.825	18929	0|0	8.75	0		14908
	C,37201	K.IYPTIWWLFR.D	1395.67	-0.48538	2	1	43.05	0.4093	0.0366	18967	0|0	8.75	0		14762
	C,18837	K.LEDFFAR.N	897.993	0.24044	2	1	36.79	0.5238	0.17	4005	0|0	4.37	0		16234
	C,18858	K.LEDFFAR.N	897.993	0.54044	2	1	27.02	0.4697	1.61	3997	0|0	4.37	0		16260
	C,8453	K.LPDAYER.L	863.934	-0.17887	2	1	43.33	0.5089	0.0426	3265	0|0	4.37	0		18346
	C,8479	K.LPDAYER.L	863.934	0.48113	2	1	30.44	0.3706	0.857	3234	0|0	4.37	0		18978
	C,8488	K.LPDAYER.L	863.934	0.16113	2	1	39.2	0.3651	0.114	3250	0|0	4.37	0		18978
	C,3435	K.PASTNSDDVRDEK.V	1434.44	-0.91045	2	1	33.66	0.7597	0.335	20545	0|0	4.23	1		15577
	C,13611	K.QSEPFFK.A	882.979	0.04585	2	1	23.41	0.2905	3.53	3706	0|0	6	0		15488
	C,29519	R.DNIACVILTFK.E	1294.54	0.04612	2	1	55.08	0.62	0.00244	15444	0|0	5.83	0		15745
	C,6262	R.IDHYLGK.E	845.962	-0.99118	2	1	38.52	0.5857	0.151	2926	0|0	6.74	0		21439
	C,25598	R.IFTPLLHQIELEK.P	1581.87	0.42719	3	1	21.88	0.3547	5.15	7919	0|0	5.4	0		15880
	C,25761	R.IFTPLLHQIELEK.P	1581.87	0.2198	2	1	26.07	0.4964	1.68	25773	0|0	5.4	0		13589
	C,25772	R.IFTPLLHQIELEK.P	1581.87	-0.2602	2	1	47.42	0.4085	0.0122	25786	0|0	5.4	0		13427
	C,33728	R.LFYLALPPTVYEAVTK.N	1826.16	-0.17419	2	1	42.15	0.6202	0.0374	33774	0|0	6	0		12258
	C,21448	R.LQFHDVAGDIFHQQCK.R	1944.15	0.21822	3	1	47.02	0.792	0.0152	15501	0|0	5.98	0		15339
	C,21534	R.LQFHDVAGDIFHQQCK.R	1944.15	0.21822	3	1	23.36	0.1648	3.54	15500	0|0	5.98	0		15339
	C,17376	R.LSNHISSLFR.E	1174.33	-0.64639	3	1	33.44	0.4689	0.404	1753	0|0	9.76	0		17837
	C,28184	R.WDGVPFILR.C	1103.29	0.31974	2	1	26.73	0.2174	1.92	9304	0|0	5.84	0		18128
11	IPI:IPI00022418.1|SWISS-PROT:P02751-1|TREMBL:A6YID6|ENSEMBL:ENSP00000352696 Tax_Id=9606 Gene_Symbol=FN1 Isoform 1 of Fibronectin	17	12	0.0725	262604	5.45
	C,19644	K.IYLYTLNDNAR.S	1356.5	-0.0105	2	1	33.92	0.4051	0.307	17613	0|0	5.84	0		15154
	C,22225	R.DLQFVEVTDVK.V	1293.44	-0.67095	2	1	49.61	0.7017	0.00863	15416	0|0	4.03	0		15777
	C,29576	R.FLATTPNSLLVSWQPPR.A	1928.21	-0.33887	2	1	49.34	0.7408	0.00677	36694	0|0	9.75	0		11632
	C,29594	R.FLATTPNSLLVSWQPPR.A	1928.21	0.00113	2	1	38.89	0.8408	0.0748	36682	0|0	9.75	0		11589
	C,26582	R.GATYNIIVEALK.D	1292.5	0.26711	2	1	51.19	0.5782	0.00588	15372	0|0	6	0		15467
	C,22099	R.GEWTCIAYSQLR.D	1484.65	0.20191	2	1	30.96	0.4932	0.58	22330	0|0	5.99	0		14463
	C,21125	R.ITYGETGGNSPVQEFTVPGSK.S	2169.32	0.61104	2	1	39.38	0.6206	0.0615	41874	0|0	4.53	0		10666
	C,24689	R.NLQPASEYTVSLVAIK.G	1733.98	-0.59409	2	1	44.42	0.7026	0.0231	30778	0|0	6	0		12806
	C,24789	R.NLQPASEYTVSLVAIK.G	1733.98	0.46591	2	1	32.17	0.7572	0.393	30747	0|0	6	0		12951
	C,28940	R.NTFAEVTGLSPGVTYYFK.V	1995.21	0.49783	2	1	91.75	0.7611	3.7e-07	38281	0|0	6	0		11085
	C,28967	R.NTFAEVTGLSPGVTYYFK.V	1995.21	0.47783	2	1	85.92	0.7346	1.42e-06	38282	0|0	6	0		11099
	C,10450	R.RPGGEPSPEGTTGQSYNQYSQR.Y	2397.45	0.30411	3	1	26.42	0.7192	1.51	26328	0|0	6.14	1		13248
	C,10461	R.RPGGEPSPEGTTGQSYNQYSQR.Y	2397.45	0.21411	3	1	27.38	0.5131	1.21	26329	0|0	6.14	1		13244
	C,5565	R.SDTVPSPR.D	858.916	-0.09685	2	1	31.83	0.361	0.748	3124	0|0	5.55	0		22805
	C,20016	R.TYLGNALVCTCYGGSR.G	1793.01	0.49651	2	1	45.22	0.7344	0.0197	32664	0|0	7.72	0		13127
	C,20039	R.TYLGNALVCTCYGGSR.G	1793.01	0.49651	2	1	62.45	0.8479	0.000373	32663	0|0	7.72	0		13127
	C,4791	R.VGDTYERPK.D	1065.16	0.28424	2	1	43.47	0.648	0.0378	8197	0|0	6.04	1		16804
12	IPI:IPI00013808.1|SWISS-PROT:O43707|TREMBL:Q96BG6|ENSEMBL:ENSP00000252699|REFSEQ:NP_004915|H-INV:HIT000032172|VEGA:OTTHUMP00000076071;OTTHUMP00000174445 Tax_Id=9606 Gene_Symbol=ACTN4 Alpha-actinin-4	17	12	0.1559	104853	5.27
	C,16136	K.ALDFIASK.G	865.005	-0.04807	2	1	25.35	0.3621	2.54	3277	0|0	5.88	0		17409
	C,29005	K.GYEEWLLNEIR.R	1422.56	0.40761	2	1	41.04	0.5163	0.0577	20056	0|0	4.25	0		14652
	C,29043	K.GYEEWLLNEIR.R	1422.56	0.60761	2	1	70.47	0.5805	6.52e-05	20018	0|0	4.25	0		14540
	C,30244	K.LASDLLEWIR.R	1216.41	0.13261	2	1	68.48	0.5959	0.000124	12721	0|0	4.37	0		17459
	C,30263	K.LASDLLEWIR.R	1216.41	0.17261	2	1	69.24	0.6047	0.000104	12716	0|0	4.37	0		17398
	C,19998	K.LSGSNPYTTVTPQIINSK.W	1921.13	0.29922	2	1	66.53	0.8225	0.00013	36482	0|0	8.59	0		11724
	C,20025	K.LSGSNPYTTVTPQIINSK.W	1921.13	0.53922	2	1	61.13	0.7327	0.000451	36470	0|0	8.59	0		11692
	C,22097	K.QLEAIDQLHLEYAK.R	1671.87	-0.10511	2	1	23.95	0.7265	2.71	28809	0|0	4.65	0		13480
	C,8061	K.VQQLVPK.R	811.989	-0.04426	2	1	26.86	0.2524	1.74	2253	0|0	8.72	0		16882
	C,8106	K.VQQLVPK.R	811.989	-0.12426	2	1	22.41	0.4458	4.83	2256	0|0	8.72	0		16830
	C,7504	R.ASFNHFDK.D	966.028	0.77465	2	1	28.84	0.2632	1.17	5645	0|0	6.79	0		17915
	C,7530	R.ASFNHFDK.D	966.028	0.99465	2	1	50.6	0.2275	0.00785	5639	0|0	6.79	0		18018
	C,11073	R.EAILAIHK.E	895.077	0.50421	2	1	41.12	0.5703	0.0644	3939	0|0	6.85	0		16663
	C,22967	R.ETTDTDTADQVIASFK.V	1742.81	0.33903	2	1	31.25	0.7168	0.477	31034	0|0	3.84	0		12735
	C,20955	R.FAIQDISVEETSAK.E	1538.67	-0.89858	2	1	38.44	0.655	0.102	24243	0|0	4.14	0		14248
	C,23035	R.QFASQANVVGPWIQTK.M	1774.99	0.35963	2	1	71.49	0.7146	4.47e-05	32056	0|0	8.75	0		12605
	C,20879	R.TIPWLEDRVPQK.T	1482.7	-0.89087	2	1	21.79	0.4745	4.78	22285	0|0	5.74	1		14449
13	IPI:IPI00014898.3|SWISS-PROT:Q15149-1|ENSEMBL:ENSP00000323856|REFSEQ:NP_958782 Tax_Id=9606 Gene_Symbol=PLEC1 Isoform 1 of Plectin-1	16	12	0.0312	531784	5.74
	C,18979	K.AELELELGR.I	1030.15	0.21971	2	1	25.7	0.3545	2.39	7179	0|0	4.25	0		17749
	C,9962	K.SHRVPLDVACAR.G	1381.58	-0.66217	3	1	22.07	0.5451	5.55	4573	0|0	7.99	1		17870
	C,9980	K.SHRVPLDVACAR.G	1381.58	-0.63217	3	1	21.13	0.4264	6.89	4572	0|0	7.99	1		17870
	C,19269	R.ALQALEELR.L	1043.19	0.0015	2	1	48.1	0.0435	0.014	7508	0|0	4.53	0		18106
	C,25676	R.APVPASELLASGVLSR.A	1567.81	-0.84798	2	1	52.43	0.8344	0.00394	25267	0|0	6.05	0		13784
	C,27713	R.ESADPLGAWLQDAR.R	1529.63	0.15632	2	1	32.35	0.6924	0.417	23904	0|0	4.03	0		14342
	C,27746	R.ESADPLGAWLQDAR.R	1529.63	0.63632	2	1	27.89	0.8863	1.16	23891	0|0	4.03	0		14315
	C,14310	R.GGAEGELQALR.A	1101.19	-0.90219	2	1	30.45	0.5337	0.808	9283	0|0	4.53	0		17915
	C,11003	R.LTVDEAVR.A	903.012	-0.84127	2	1	25.31	0.1928	2.93	4149	0|0	4.37	0		19909
	C,3488	R.REEAAVDAQQQK.R	1373.45	-0.52418	2	1	31.5	0.4495	0.557	18226	0|0	4.68	1		15736
	C,3526	R.REEAAVDAQQQK.R	1373.45	-0.44418	2	1	33.06	0.4449	0.384	18218	0|0	4.68	1		15518
	C,3533	R.REEAAVDAQQQK.R	1373.45	-0.76418	2	1	23.89	0.2641	3.22	18238	0|0	4.68	1		15763
	C,20702	R.SIQEELQQLR.Q	1244.37	0.8014	2	1	21.34	0.4508	6.06	13666	0|0	4.53	0		16490
	C,14465	R.SSSVGSSSSYPISPAVSR.T	1755.86	-0.55585	2	1	68.87	0.7957	8.4e-05	31510	0|0	8.46	0		12953
	C,36361	R.TVTVWELISSEYFTAEQR.Q	2160.36	-0.25439	2	1	21.46	0.843	3.86	41737	0|0	4.25	0		10813
	C,16322	R.VKAEAEAAR.E	945.052	0.81873	2	1	23.67	0.0511	3.98	5141	0|0	6.11	1		18517
14	IPI:IPI00007118.1|SWISS-PROT:P05121|TREMBL:B7Z1D9;B7Z4X6;B7ZAB0|ENSEMBL:ENSP00000223095|REFSEQ:NP_000593|H-INV:HIT000194431|VEGA:OTTHUMP00000024544;OTTHUMP00000211478 Tax_Id=9606 Gene_Symbol=SERPINE1 Plasminogen activator inhibitor 1	39	11	0.3582	45059.5	6.68
	C,15840	-.XLVLPK.F ! R.LLVLPK.F ! -.XLVLPK.F	682.914	-0.13857	2	1	40.29	0.1132	0.0725	560	0|0	8.75	0		15491
	C,15857	-.XLVLPK.F ! R.LLVLPK.F ! -.XLVLPK.F ! -.XLVLPK.F	682.914	0.00143	2	1	35.46	0.2011	0.219	559	0|0	8.75	0		15374
	C,20982	K.DEISTTDAIFVQR.D	1495.61	0.25692	2	1	62.48	0.777	0.000407	22699	0|0	4.03	0		14406
	C,21002	K.DEISTTDAIFVQR.D	1495.61	-0.12308	2	1	60.58	0.7509	0.000636	22712	0|0	4.03	0		14537
	C,21665	K.DEISTTDAIFVQR.D	1495.61	0.11692	2	1	46.1	0.7714	0.0179	22703	0|0	4.03	0		14580
	C,21682	K.DEISTTDAIFVQR.D	1495.61	-0.80308	2	1	32.71	0.6136	0.387	22748	0|0	4.03	0		14452
	C,21824	K.DEISTTDAIFVQR.D	1495.61	0.79692	2	1	21.4	0.5252	5.19	22695	0|0	4.03	0		14342
	C,38613	K.EVPLSALTNILSAQLISHWK.G	2221.57	-0.79921	2	1	78.3	0.9125	7.55e-06	42795	0|0	6.85	0		10206
	C,38623	K.EVPLSALTNILSAQLISHWK.G	2221.57	-0.91921	2	1	101.49	0.9823	3.61e-08	42798	0|0	6.85	0		10183
	C,38706	K.EVPLSALTNILSAQLISHWK.G	2221.57	0.18079	2	1	97.67	0.8992	9.02e-08	42775	0|0	6.85	0		10549
	C,38768	K.EVPLSALTNILSAQLISHWK.G	2221.57	0.54079	2	1	97.88	0.8784	8.57e-08	42771	0|0	6.85	0		10517
	C,19114	K.FSLETEVDLRK.P	1337.5	0.58222	3	1	29.93	0.3592	0.972	3881	0|0	4.68	1		19134
	C,19135	K.FSLETEVDLRK.P	1337.5	0.31222	3	1	36.93	0.4289	0.194	3894	0|0	4.68	1		19134
	C,8194	K.GAVDQLTR.L	859.947	0.07413	2	1	33.01	0.3366	0.532	3163	0|0	5.84	0		21297
	C,19274	K.IEVNESGTVASSSTAVIVSAR.M	2078.26	-0.69477	2	1	82.3	0.748	3.3e-06	40097	0|0	4.53	0		11199
	C,19290	K.IEVNESGTVASSSTAVIVSAR.M	2078.26	-0.33478	2	1	109.64	0.9356	6.15e-09	40086	0|0	4.53	0		11321
	C,30295	K.LVLVNAIYFKGNWK.D ! R.LVLVNALYFNGQWK.T	1665.99	0.10113	2	1	22.47	0.6907	3.69	28595	0|0	9.7	1		13048
	C,43466	K.LVLVNAIYFKGNWK.D ! R.LVLVNALYFNGQWK.T	1665.99	-0.15888	2	1	24.95	0.2705	2.1	28614	0|0	9.7	1		13150
	C,7055	K.TPFPDSSTHR.R	1145.2	0.79654	3	1	35.4	0.4065	0.307	1458	0|0	6.41	0		21308
	C,7070	K.TPFPDSSTHR.R	1145.2	0.52654	3	1	41.39	0.5202	0.0777	1460	0|0	6.41	0		21402
	C,24824	R.FIINDWVK.T	1035.22	0.60244	2	1	46.45	0.2777	0.0206	7306	0|0	5.84	0		18231
	C,30329	R.LVLVNALYFNGQWK.T	1665.95	-0.32198	2	1	79.21	0.2092	7.97e-06	28620	0|0	8.59	0		13295
	C,30494	R.LVLVNALYFNGQWK.T	1665.95	0.75802	2	1	80.65	0.2138	5.77e-06	28576	0|0	8.59	0		13403
	C,30516	R.LVLVNALYFNGQWK.T	1665.95	0.92541	3	1	50.89	0.2059	0.00647	9549	0|0	8.59	0		15889
	C,31188	R.LVLVNALYFNGQWK.T	1665.95	0.05802	2	1	72.34	0.1921	3.81e-05	28596	0|0	8.59	0		13048
	C,31209	R.LVLVNALYFNGQWK.T	1665.95	-0.76198	2	1	58.9	0.2161	0.000858	28645	0|0	8.59	0		13328
	C,31229	R.LVLVNALYFNGQWK.T	1665.95	0.27802	2	1	67.73	0.2166	0.000112	28586	0|0	8.59	0		13310
	C,31990	R.LVLVNALYFNGQWK.T	1665.95	-0.56198	2	1	47.46	0.2343	0.0119	28637	0|0	8.59	0		13306
	C,32176	R.LVLVNALYFNGQWK.T	1665.95	0.43802	2	1	59.74	0.1915	0.000714	28582	0|0	8.59	0		13441
	C,36416	R.LVLVNALYFNGQWK.T	1665.95	-0.50198	2	1	29.85	0.2147	0.689	28635	0|0	8.59	0		13312
	C,37074	R.LVLVNALYFNGQWK.T	1665.95	0.07802	2	1	24.8	0.2419	2.2	28592	0|0	8.59	0		13288
	C,42385	R.LVLVNALYFNGQWK.T	1665.95	-0.82198	2	1	20.55	0.4725	5.9	28647	0|0	8.59	0		13393
	C,44410	R.LVLVNALYFNGQWK.T	1665.95	-0.18198	2	1	29.2	0.1651	0.791	28612	0|0	8.59	0		13152
	C,27064	R.QFQADFTSLSDQEPLHVAQALQK.V	2602.83	-0.64449	2	1	53.76	0.8843	0.00176	46042	0|0	4.54	0		8347
	C,27123	R.QFQADFTSLSDQEPLHVAQALQK.V	2602.83	0.65551	2	1	40.95	0.7993	0.0328	46038	0|0	4.54	0		8176
	C,8340	R.VFQQVAQASK.D	1106.25	0.31914	2	1	42.48	0.3157	0.0517	9407	0|0	8.72	0		18292
	C,8402	R.VFQQVAQASK.D	1106.25	0.27914	2	1	65.52	0.5862	0.000257	9411	0|0	8.72	0		18292
	C,8427	R.VFQQVAQASK.D	1106.25	0.48174	1	1	38.9	0.5879	0.0664	9392	0|0	8.72	0		10313
	C,8446	R.VFQQVAQASK.D	1106.25	0.50175	1	1	38.22	0.5194	0.0777	9390	0|0	8.72	0		10313
15	IPI:IPI00218343.4|SWISS-PROT:Q9BQE3|TREMBL:Q53GA7|ENSEMBL:ENSP00000301072|REFSEQ:NP_116093|H-INV:HIT000279007|VEGA:OTTHUMP00000167330 Tax_Id=9606 Gene_Symbol=TUBA1C Tubulin alpha-1C chain	26	11	0.314	49894.8	4.96
	C,15734	K.DVNAAIATIK.T	1016.17	0.15622	2	1	59.96	0.6171	0.000925	6848	0|0	5.84	0		18339
	C,15740	K.DVNAAIATIK.T	1016.17	0.41883	1	1	32.79	0.5316	0.266	6834	0|0	5.84	0		10125
	C,15760	K.DVNAAIATIK.T	1016.17	0.23622	2	1	50.98	0.4943	0.00733	6841	0|0	5.84	0		18380
	C,15791	K.DVNAAIATIK.T	1016.17	0.40883	1	1	32.28	0.4167	0.299	6835	0|0	5.84	0		10125
	C,25646	K.EIIDLVLDR.I	1086.26	0.36602	2	1	37.49	0.601	0.151	8791	0|0	4.03	0		16959
	C,25671	K.EIIDLVLDR.I	1086.26	-0.97398	2	1	37.01	0.3248	0.184	8834	0|0	4.03	0		18481
	C,25686	K.EIIDLVLDR.I	1086.26	0.18602	2	1	36.23	0.5653	0.202	8810	0|0	4.03	0		16945
	C,25523	K.TIGGGDDSFNTFFSETGAGK.H	2009.07	0.43374	2	1	89.41	0.8999	6.51e-07	38583	0|0	4.03	0		11361
	C,25542	K.TIGGGDDSFNTFFSETGAGK.H	2009.07	0.37374	2	1	116.29	0.9092	1.34e-09	38585	0|0	4.03	0		11383
	C,22000	K.VGINYQPPTVVPGGDLAK.V	1826.08	-0.59536	2	1	44.53	0.6034	0.0217	33786	0|0	5.81	0		12318
	C,22061	K.VGINYQPPTVVPGGDLAK.V	1826.08	0.16464	2	1	36.61	0.434	0.136	33759	0|0	5.81	0		12494
	C,32412	R.FDGALNVDLTEFQTNLVPYPR.I	2410.66	0.42243	2	1	91.51	0.9191	3.26e-07	44939	0|0	4.03	0		9243
	C,32428	R.FDGALNVDLTEFQTNLVPYPR.I	2410.66	0.02243	2	1	68.74	0.9168	6.1e-05	44943	0|0	4.03	0		9133
	C,25882	R.IHFPLATYAPVISAEK.A	1758.05	-0.1606	3	1	28.37	0.319	1.22	11364	0|0	6.75	0		16759
	C,33519	R.LISQIVSSITASLR.F	1488.75	-0.045	2	1	106.33	0.7977	1.65e-08	22504	0|0	9.75	0		14183
	C,33539	R.LISQIVSSITASLR.F	1488.75	-0.785	2	1	96.74	0.751	1.51e-07	22513	0|0	9.75	0		14224
	C,33814	R.LISQIVSSITASLR.F	1488.75	0.475	2	1	54.13	0.7366	0.00293	22480	0|0	9.75	0		15146
	C,9109	R.LSVDYGK.K	781.873	0.34295	1	1	28.51	0.147	0.558	1710	0|0	5.84	0		7923
	C,9122	R.LSVDYGK.K	781.873	0.31295	1	1	28.84	0.164	0.517	1712	0|0	5.84	0		7923
	C,7048	R.LSVDYGKK.S	910.046	-0.82736	2	1	29.89	0.37	0.827	4298	0|0	8.5	1		16128
	C,7064	R.LSVDYGKK.S	910.046	0.79264	2	1	20.58	0.3649	7.38	4264	0|0	8.5	1		16875
	C,7085	R.LSVDYGKK.S	910.046	0.43264	2	1	28.7	0.3686	1.11	4272	0|0	8.5	1		16413
	C,20654	R.QIFHPEQLITGK.E ! R.QLFHPEQLITGK.E	1411.62	0.03851	3	1	26.9	0.3342	1.59	5069	0|0	6.75	0		15579
	C,20670	R.QIFHPEQLITGK.E ! R.QLFHPEQLITGK.E	1411.62	0.85111	2	1	48.35	0.7756	0.0107	19586	0|0	6.75	0		14643
	C,27766	R.TIQFVDWCPTGFK.V	1599.83	-0.62616	2	1	41.48	0.8247	0.0497	26390	0|0	5.5	0		13973
	C,27786	R.TIQFVDWCPTGFK.V	1599.83	-0.46616	2	1	41.7	0.7297	0.0473	26385	0|0	5.5	0		13979
16	IPI:IPI00930688.1|SWISS-PROT:P68363|TREMBL:A8JZY9;B3KPS3;B3KT06|ENSEMBL:ENSP00000336799|REFSEQ:NP_006073|H-INV:HIT000291174|VEGA:OTTHUMP00000167386;OTTHUMP00000167388 Tax_Id=9606 Gene_Symbol=TUBA1B Tubulin alpha-1B chain	26	11	0.3149	50151.1	4.94
	C,15734	K.DVNAAIATIK.T	1016.17	0.15622	2	1	59.96	0.6171	0.000925	6848	0|0	5.84	0		18339
	C,15740	K.DVNAAIATIK.T	1016.17	0.41883	1	1	32.79	0.5316	0.266	6834	0|0	5.84	0		10125
	C,15760	K.DVNAAIATIK.T	1016.17	0.23622	2	1	50.98	0.4943	0.00733	6841	0|0	5.84	0		18380
	C,15791	K.DVNAAIATIK.T	1016.17	0.40883	1	1	32.28	0.4167	0.299	6835	0|0	5.84	0		10125
	C,25646	K.EIIDLVLDR.I	1086.26	0.36602	2	1	37.49	0.601	0.151	8791	0|0	4.03	0		16959
	C,25671	K.EIIDLVLDR.I	1086.26	-0.97398	2	1	37.01	0.3248	0.184	8834	0|0	4.03	0		18481
	C,25686	K.EIIDLVLDR.I	1086.26	0.18602	2	1	36.23	0.5653	0.202	8810	0|0	4.03	0		16945
	C,24731	K.RSIQFVDWCPTGFK.V	1741.99	-0.37966	3	1	24.2	0.2884	3.26	11032	0|0	8.22	1		17168
	C,24769	K.RSIQFVDWCPTGFK.V	1741.99	-0.64966	3	1	23.23	0.3689	4.08	11044	0|0	8.22	1		17169
	C,25523	K.TIGGGDDSFNTFFSETGAGK.H	2009.07	0.43374	2	1	89.41	0.8999	6.51e-07	38583	0|0	4.03	0		11361
	C,25542	K.TIGGGDDSFNTFFSETGAGK.H	2009.07	0.37374	2	1	116.29	0.9092	1.34e-09	38585	0|0	4.03	0		11383
	C,22000	K.VGINYQPPTVVPGGDLAK.V	1826.08	-0.59536	2	1	44.53	0.6034	0.0217	33786	0|0	5.81	0		12318
	C,22061	K.VGINYQPPTVVPGGDLAK.V	1826.08	0.16464	2	1	36.61	0.434	0.136	33759	0|0	5.81	0		12494
	C,32412	R.FDGALNVDLTEFQTNLVPYPR.I	2410.66	0.42243	2	1	91.51	0.9191	3.26e-07	44939	0|0	4.03	0		9243
	C,32428	R.FDGALNVDLTEFQTNLVPYPR.I	2410.66	0.02243	2	1	68.74	0.9168	6.1e-05	44943	0|0	4.03	0		9133
	C,25882	R.IHFPLATYAPVISAEK.A	1758.05	-0.1606	3	1	28.37	0.319	1.22	11364	0|0	6.75	0		16759
	C,33519	R.LISQIVSSITASLR.F	1488.75	-0.045	2	1	106.33	0.7977	1.65e-08	22504	0|0	9.75	0		14183
	C,33539	R.LISQIVSSITASLR.F	1488.75	-0.785	2	1	96.74	0.751	1.51e-07	22513	0|0	9.75	0		14224
	C,33814	R.LISQIVSSITASLR.F	1488.75	0.475	2	1	54.13	0.7366	0.00293	22480	0|0	9.75	0		15146
	C,9109	R.LSVDYGK.K	781.873	0.34295	1	1	28.51	0.147	0.558	1710	0|0	5.84	0		7923
	C,9122	R.LSVDYGK.K	781.873	0.31295	1	1	28.84	0.164	0.517	1712	0|0	5.84	0		7923
	C,7048	R.LSVDYGKK.S	910.046	-0.82736	2	1	29.89	0.37	0.827	4298	0|0	8.5	1		16128
	C,7064	R.LSVDYGKK.S	910.046	0.79264	2	1	20.58	0.3649	7.38	4264	0|0	8.5	1		16875
	C,7085	R.LSVDYGKK.S	910.046	0.43264	2	1	28.7	0.3686	1.11	4272	0|0	8.5	1		16413
	C,20654	R.QIFHPEQLITGK.E ! R.QLFHPEQLITGK.E	1411.62	0.03851	3	1	26.9	0.3342	1.59	5069	0|0	6.75	0		15579
	C,20670	R.QIFHPEQLITGK.E ! R.QLFHPEQLITGK.E	1411.62	0.85111	2	1	48.35	0.7756	0.0107	19586	0|0	6.75	0		14643
17	IPI:IPI00000874.1|SWISS-PROT:Q06830|TREMBL:B2R4P2;B5BU26|ENSEMBL:ENSP00000262746;ENSP00000361152|REFSEQ:NP_002565;NP_859047;NP_859048|H-INV:HIT000039247|VEGA:OTTHUMP00000009234 Tax_Id=9606 Gene_Symbol=PRDX1 Peroxiredoxin-1	24	11	0.4874	22110.1	8.27
	C,14582	K.DISLSDYK.G	941.013	0.37284	1	1	39.67	0.2365	0.0411	5056	0|0	4.21	0		7615
	C,14598	K.DISLSDYK.G	941.013	0.40284	1	1	40.28	0.2771	0.0357	5055	0|0	4.21	0		7615
	C,14643	K.DISLSDYK.G ! R.GGNSLSDYK.Q	941.013	-0.95977	2	1	36.8	0.5397	0.162	5087	0|0	4.21	0		15507
	C,14660	K.DISLSDYK.G	941.013	0.08023	2	1	28	0.0343	1.24	5059	0|0	4.21	0		15669
	C,43123	K.GKYVVFFFYPLDFTFVCPTEIIAFSDR.A	3280.76	0.95924	3	1	38.23	0.8219	0.0785	42207	0|0	4.56	1		10450
	C,43155	K.GKYVVFFFYPLDFTFVCPTEIIAFSDR.A	3280.76	0.95924	3	1	23.65	0.7894	2.25	42206	0|0	4.56	1		10450
	C,7963	K.IGHPAPNFK.A	981.128	-0.74466	2	1	36.99	0.0697	0.168	6037	0|0	8.76	0		16789
	C,7974	K.IGHPAPNFK.A	981.128	-0.49727	3	1	32.1	0.2981	0.427	370	0|0	8.76	0		13849
	C,8027	K.IGHPAPNFK.A	981.128	-0.90466	2	1	26.2	0.0607	2.02	6042	0|0	8.76	0		16859
	C,6801	K.PGSDTIKPDVQK.S	1285.42	0.95025	2	1	20.8	0.2784	6.37	15091	0|0	6.38	1		15313
	C,44900	K.YVVFFFYPLDFTFVCPTEIIAFSDR.A	3095.54	-0.63175	2	1	42.02	0.6923	0.0191	46455	0|0	4.03	0		6082
	C,44398	K.YVVFFFYPLDFTFVCPTEIIAFSDRAEEFK.K	3700.19	0.11774	3	1	62.8	0.754	0.000234	45334	0|0	4.18	1		8908
	C,42533	K.YVVFFFYPLDFTFVCPTEIIAFSDRAEEFKK.L	3828.37	-0.46996	3	1	21.7	0.4834	2.78	45805	0|0	4.51	2		8213
	C,42600	K.YVVFFFYPLDFTFVCPTEIIAFSDRAEEFKK.L	3828.37	0.25004	3	1	31.12	0.5713	0.324	45801	0|0	4.51	2		8381
	C,21360	R.GLFIIDDK.G	921.068	0.29513	2	1	45.1	0.3541	0.0285	4547	0|0	4.21	0		18458
	C,21380	R.GLFIIDDK.G	921.068	-0.04487	2	1	45.09	0.4624	0.028	4550	0|0	4.21	0		18068
	C,19259	R.LVQAFQFTDK.H	1197.36	0.82644	2	1	57.62	0.5689	0.00136	12096	0|0	5.84	0		15723
	C,19329	R.LVQAFQFTDK.H	1197.36	0.70905	1	1	49.66	0.6575	0.00431	12097	0|0	5.84	0		7979
	C,19348	R.LVQAFQFTDK.H	1197.36	0.68905	1	1	46.02	0.5535	0.00998	12098	0|0	5.84	0		7979
	C,20129	R.LVQAFQFTDK.H	1197.36	-0.89356	2	1	34.7	0.717	0.263	12153	0|0	5.84	0		15527
	C,6409	R.SVDETLR.L	819.88	0.26964	1	1	22.28	0.1544	3.32	2403	0|0	4.37	0		11221
	C,16063	R.TIAQDYGVLK.A	1108.26	0.50423	1	1	25.4	0.626	1.36	9467	0|0	5.5	0		9461
	C,16113	R.TIAQDYGVLK.A	1108.26	0.53423	1	1	29.74	0.4277	0.502	9463	0|0	5.5	0		9461
	C,16144	R.TIAQDYGVLK.A	1108.26	0.56423	1	1	25.54	0.3571	1.32	9460	0|0	5.5	0		9461
18	IPI:IPI00021439.1|SWISS-PROT:P60709|TREMBL:B7ZAP6;Q1KLZ0;Q53G76;Q53G99;Q562L3;Q562L5;Q562L6;Q562L9;Q562M3;Q562M5;Q562N0;Q562N2;Q562N8;Q562P0;Q562R8;Q562S0;Q562U1;Q562U2;Q562V5;Q562X9;Q562Y6;Q562Y8;Q562Z4;Q562Z6;Q562Z7;Q6PJ43;Q8WVW5|ENSEMBL:ENSP00000349960|REFSEQ:NP_001092|H-INV:HIT000276298|VEGA:OTTHUMP00000024886 Tax_Id=9606 Gene_Symbol=ACTB Actin, cytoplasmic 1	21	11	0.264	41736.3	5.29
	C,7701	K.AGFAGDDAPR.A	977.009	0.34855	1	1	23.03	0.2718	2.69	5929	0|0	4.21	0		10802
	C,7713	K.AGFAGDDAPR.A	977.009	0.49855	1	1	34.32	0.5117	0.2	5925	0|0	4.21	0		10802
	C,7730	K.AGFAGDDAPR.A	977.009	0.11594	2	1	71.77	0.7255	6.25e-05	5932	0|0	4.21	0		18797
	C,7751	K.AGFAGDDAPR.A	977.009	0.05594	2	1	61.04	0.7028	0.000743	5934	0|0	4.21	0		18870
	C,6666	K.CDVDIR.K	777.866	-0.10656	2	1	31.96	0.1877	0.593	1667	0|0	4.21	0		18615
	C,6205	K.DSYVGDEAQSK.R	1199.2	0.58115	1	1	51.93	0.2374	0.00289	12168	0|0	4.03	0		9004
	C,6220	K.DSYVGDEAQSK.R	1199.2	0.69115	1	1	62.98	0.2728	0.000226	12167	0|0	4.03	0		8992
	C,8743	K.IIAPPER.K	795.946	0.17323	2	1	21.1	0.1156	6.64	1968	0|0	6	0		17101
	C,8771	K.IIAPPER.K	795.946	0.49323	2	1	21.93	0.2335	5.48	1962	0|0	6	0		17098
	C,6324	K.IIAPPERK.Y	924.119	0.00292	3	1	24.17	0.0339	4.37	116	0|0	8.75	1		22850
	C,15311	K.IWHHTFYNELR.V	1516.68	0.42451	3	1	45.19	0.3297	0.0236	6699	0|0	6.92	0		15617
	C,15353	K.IWHHTFYNELR.V	1516.68	0.30451	3	1	43.65	0.0513	0.0345	6703	0|0	6.92	0		15986
	C,8542	K.QEYDESGPSIVHRK.C	1645.75	-0.34497	2	1	49.53	0.5512	0.00772	27924	0|0	5.45	1		13855
	C,8566	K.QEYDESGPSIVHRK.C	1645.75	-0.48497	2	1	68.05	0.8075	0.000109	27929	0|0	5.45	1		13901
	C,8640	K.QEYDESGPSIVHRK.C	1645.75	0.99503	2	1	61.09	0.826	0.000538	27876	0|0	5.45	1		13832
	C,19369	R.AVFPSIVGR.P	946.124	-0.00885	2	1	33.87	0.6649	0.412	5187	0|0	9.8	0		20074
	C,17117	R.AVFPSIVGRPR.H	1199.43	0.17205	2	1	41.17	0.668	0.0613	12179	0|0	12	1		16041
	C,17138	R.AVFPSIVGRPR.H	1199.43	0.13205	2	1	41.35	0.6684	0.0588	12180	0|0	12	1		16061
	C,11996	R.GYSFTTTAER.E	1133.19	-0.76487	2	1	22.67	0.5831	4.65	10225	0|0	6	0		17197
	C,12077	R.GYSFTTTAER.E	1133.19	0.27513	2	1	54.08	0.8114	0.00336	10203	0|0	6	0		17218
	C,20038	R.VAPEEHPVLLTEAPLNPK.A	1955.23	0.48173	2	1	75.05	0.6445	1.78e-05	37349	0|0	4.75	0		11399
19	IPI:IPI00029723.1|SWISS-PROT:Q12841|TREMBL:A8K523;B4DTZ8;Q9BZQ0|ENSEMBL:ENSP00000295633|REFSEQ:NP_009016|H-INV:HIT000029313|VEGA:OTTHUMP00000172403 Tax_Id=9606 Gene_Symbol=FSTL1 Follistatin-related protein 1	19	11	0.3701	34985.2	5.39
	C,13762	K.GEPTCLCIEQCK.P	1495.72	-0.57228	2	1	47.07	0.7531	0.0142	22736	0|0	4.53	0		14465
	C,13782	K.GEPTCLCIEQCK.P	1495.72	-0.63228	2	1	45.2	0.7226	0.0218	22741	0|0	4.53	0		14464
	C,13799	K.GEPTCLCIEQCK.P	1495.72	0.58772	2	1	49.1	0.7556	0.00885	22696	0|0	4.53	0		14385
	C,15374	K.ICANVFCGAGR.E	1225.42	0.24773	2	1	47.24	0.7075	0.0151	13011	0|0	8.07	0		15977
	C,8332	K.IQVDYDGHCK.E	1235.35	-0.01948	3	1	23.26	0.3745	4.07	2486	0|0	5.21	0		17246
	C,25997	K.LSFQEFLK.C	1012.18	0.16583	2	1	44.27	0.5101	0.0311	6743	0|0	6	0		16648
	C,26002	K.LSFQEFLK.C	1012.18	0.14583	2	1	44.46	0.5607	0.0297	6744	0|0	6	0		16568
	C,18991	K.NFDNGDSRLDSSEFLK.F	1844.91	0.59565	2	1	31.75	0.6479	0.408	34299	0|0	4.23	1		12195
	C,19033	K.NFDNGDSRLDSSEFLK.F	1844.91	0.33565	2	1	48.25	0.6481	0.00922	34312	0|0	4.23	1		12327
	C,3771	R.DACLTGSK.I	851.945	-0.56546	1	1	29.91	0.7011	0.384	3031	0|0	5.83	0		7525
	C,3790	R.DACLTGSK.I	851.945	0.36454	1	1	43.66	0.8154	0.018	3015	0|0	5.83	0		8371
	C,2944	R.ECAVTEK.G	836.93	0.35004	1	1	28.8	0.3986	0.611	2703	0|0	4.53	0		9275
	C,31408	R.GLCVDALIELSDENADWK.L	2049.24	-0.85489	2	1	69.65	0.7719	6.06e-05	39480	0|0	3.77	0		11184
	C,31440	R.GLCVDALIELSDENADWK.L	2049.24	0.52511	2	1	67.09	0.8006	0.000114	39452	0|0	3.77	0		11639
	C,31463	R.GLCVDALIELSDENADWK.L	2049.24	0.78511	2	1	61.58	0.8308	0.0004	39444	0|0	3.77	0		11521
	C,36711	R.IIQWLEAEIIPDGWFSK.G	2046.34	-0.1923	3	1	61.36	0.6618	0.000542	17888	0|0	4.14	0		14822
	C,36732	R.IIQWLEAEIIPDGWFSK.G	2046.34	0.3177	3	1	57.09	0.6143	0.00146	17870	0|0	4.14	0		14921
	C,16177	R.LDSSEFLK.F	939.04	-0.05256	2	1	32.91	0.588	0.402	5026	0|0	4.37	0		15702
	C,6646	R.YVQELQK.H	908.03	0.38933	1	1	40.32	0.1188	0.0446	4225	0|0	6	0		9604
20	IPI:IPI00643920.3|SWISS-PROT:P29401|TREMBL:A8K089;B4DE31;B4E022;Q53EM5|ENSEMBL:ENSP00000296289|REFSEQ:NP_001055;NP_001128527|H-INV:HIT000055895|VEGA:OTTHUMP00000171590 Tax_Id=9606 Gene_Symbol=TKT cDNA FLJ54957, highly similar to Transketolase	18	11	0.2203	68740.8	7.58
	C,6777	K.AVELAANTK.G	917.038	-0.47217	1	1	34.23	0.5466	0.215	4462	0|0	6.05	0		11366
	C,6780	K.AVELAANTK.G	917.038	0.37783	1	1	39.16	0.6157	0.0675	4444	0|0	6.05	0		11119
	C,6788	K.AVELAANTK.G	917.038	0.47783	1	1	45.42	0.5892	0.016	4439	0|0	6.05	0		11119
	C,6412	K.AYGQALAK.L	821.94	0.32002	1	1	21.02	0.0019	3.87	2449	0|0	8.63	0		9792
	C,44817	K.GHAAPILYAVWAEAGFLAEAELLNLR.K	2797.19	-0.84614	3	1	38.01	0.7669	0.0975	34940	0|0	4.75	0		12330
	C,42885	K.GHAAPILYAVWAEAGFLAEAELLNLRK.I	2925.36	0.33616	3	1	41.64	0.8309	0.0403	37247	0|0	5.5	1		11749
	C,10211	K.ISSDLDGHPVPK.Q	1265.39	-0.00356	3	1	34.76	0.7198	0.313	2866	0|0	5.21	0		18748
	C,10230	K.ISSDLDGHPVPK.Q	1265.39	-0.12356	3	1	30.66	0.5678	0.817	2869	0|0	5.21	0		19020
	C,30079	K.LDNLVAILDINR.L	1369.59	-0.30729	2	1	21.54	0.7939	5.19	18055	0|0	4.21	0		14809
	C,30107	K.LDNLVAILDINR.L	1369.59	-0.08729	2	1	20.07	0.5017	7.38	18040	0|0	4.21	0		14991
	C,8177	R.DAIAQAVR.G	843.948	-0.24528	2	1	45.84	0.4723	0.0255	2875	0|0	5.84	0		19574
	C,7317	R.SGKPAELLK.M	943.119	-0.95447	2	1	21.79	0.3125	6.24	5137	0|0	8.31	1		18858
	C,19146	R.SVPTSTVFYPSDGVATEK.A	1886.04	-0.51255	2	1	43.59	0.7628	0.0269	35540	0|0	4.37	0		12306
	C,19154	R.SVPTSTVFYPSDGVATEK.A	1886.04	-0.67255	2	1	39.74	0.8669	0.0652	35546	0|0	4.37	0		12276
	C,17660	R.TSRPENAIIYNNNEDFQVGQAK.V	2509.66	0.82661	3	1	40.14	0.862	0.0656	28860	0|0	4.68	1		13540
	C,17785	R.TSRPENAIIYNNNEDFQVGQAK.V	2509.66	0.72922	2	1	53.04	0.9191	0.0022	45560	0|0	4.68	1		8845
	C,33982	R.TVPFCSTFAAFFTR.A	1652.89	-0.06335	2	1	22.97	0.5716	3.43	28172	0|0	7.91	0		13596
	C,34001	R.TVPFCSTFAAFFTR.A	1652.89	0.25665	2	1	22.98	0.5461	3.33	28157	0|0	7.91	0		13208
21	IPI:IPI00018146.1|SWISS-PROT:P27348|TREMBL:B4DMT8;B4DY04;Q53S41|ENSEMBL:ENSP00000238081;ENSP00000371267|REFSEQ:NP_006817|H-INV:HIT000259592|VEGA:OTTHUMP00000015730;OTTHUMP00000165887 Tax_Id=9606 Gene_Symbol=YWHAQ 14-3-3 protein theta	17	11	0.5184	27763.9	4.68
	C,9559	K.AVTEQGAELSNEER.N	1533.57	0.74052	2	1	35.29	0.5494	0.212	24047	0|0	4.09	0		14354
	C,28059	K.DSTLIM*QLLR.D	1206.43	-0.22058	2	1	32.14	0.4633	0.526	12393	0|0	5.84	0	Oxidation (M)	17209
	C,28277	K.DSTLIM*QLLR.D	1206.43	0.05942	2	1	40.11	0.1945	0.0833	12383	0|0	5.84	0	Oxidation (M)	17090
	C,30363	K.DSTLIMQLLR.D	1190.43	0.28001	2	1	57.76	0.3875	0.00144	11890	0|0	5.84	0		17212
	C,30442	K.DSTLIMQLLR.D	1190.43	0.14001	2	1	55.18	0.3349	0.00262	11899	0|0	5.84	0		17247
	C,4148	K.EM*QPTHPIR.L	1125.28	-0.75436	2	1	20.69	0.3543	6.8	9997	0|0	6.85	0	Oxidation (M)	15933
	C,6080	K.ETLLKK.P ! R.MVIIKK.S ! K.TEILKK.E ! K.TELIQK.A	731.901	0.31034	1	1	24.33	0.3617	2.46	1099	0|0	8.69	1		13328
	C,3320	K.IAEKAER.S ! K.LAEQAER.Y	816.922	0.34203	1	1	27.18	0.2719	1.12	2339	0|0	6.14	1		11687
	C,19821	K.QTIDNSQGAYQEAFDISK.K	2016.1	0.34931	2	1	74.04	0.894	2.22e-05	38734	0|0	4.03	0		11257
	C,19857	K.QTIDNSQGAYQEAFDISK.K	2016.1	0.00931	2	1	62.97	0.8707	0.000283	38744	0|0	4.03	0		11196
	C,32015	K.TAFDEAIAELDTLNEDSYK.D	2146.24	0.56791	2	1	89	0.8578	6.91e-07	41445	0|0	3.71	0		10982
	C,13059	K.YLIANATNPESK.V	1321.46	-0.61778	2	1	60.6	0.5068	0.000677	16408	0|0	6	0		15553
	C,32489	R.SICTTVLELLDK.Y	1392.64	0.66451	2	1	78.5	0.7755	1.08e-05	18792	0|0	4.37	0		15232
	C,6815	R.VISSIEQK.T ! R.VLSSIEQK.S	904.039	0.32904	1	1	26.78	0.4824	1.23	4142	0|0	5.97	0		11678
	C,6827	R.VISSIEQK.T ! R.VLSSIEQK.S	904.039	0.32904	1	1	45.82	0.6327	0.0153	4143	0|0	5.97	0		11678
	C,9264	R.YLAEVACGDDRK.Q	1397.53	-0.63987	2	1	50.3	0.5555	0.00706	19078	0|0	4.56	1		15129
	C,9286	R.YLAEVACGDDRK.Q	1397.53	-0.47987	2	1	53.57	0.6597	0.00332	19055	0|0	4.56	1		15086
22	IPI:IPI00305380.3|SWISS-PROT:P22692|TREMBL:B4E351|ENSEMBL:ENSP00000269593|REFSEQ:NP_001543|H-INV:HIT000282577|VEGA:OTTHUMP00000164451;OTTHUMP00000181180 Tax_Id=9606 Gene_Symbol=IGFBP4 Insulin-like growth factor-binding protein 4	20	10	0.3721	27933.8	6.81
	C,16840	K.GELDCHQLADSFR.E	1548.66	0.48282	2	1	27.46	0.6712	1.3	24565	0|0	4.54	0		14504
	C,18163	K.GELDCHQLADSFRE.-	1677.77	-0.52318	2	1	43.14	0.8602	0.0322	29044	0|0	4.53	1		13268
	C,18226	K.GELDCHQLADSFRE.-	1677.77	-0.54318	2	1	29.7	0.9458	0.712	29045	0|0	4.53	1		13289
	C,11237	K.LPGGLEPK.G	810.958	0.08453	2	1	31.26	0.341	0.654	2225	0|0	6	0		17490
	C,11258	K.LPGGLEPK.G	810.958	0.00454	2	1	41.02	0.3523	0.0673	2226	0|0	6	0		17026
	C,4750	K.QCHPALDGQR.G	1182.29	0.97702	2	1	32.6	0.3531	0.447	11627	0|0	6.74	0		16259
	C,4839	K.QCHPALDGQR.G	1182.29	0.56963	1	1	24.09	0.2229	1.65	11633	0|0	6.74	0		8450
	C,4858	K.QCHPALDGQR.G	1182.29	0.60963	1	1	34.13	0.0167	0.163	11632	0|0	6.74	0		8451
	C,5045	K.QCHPALDGQR.G	1182.29	-0.12559	3	1	22.07	0.2845	6.44	1847	0|0	6.74	0		20759
	C,2530	R.CGSGLR.C	649.74	0.82743	2	1	35.72	0.3835	0.281	297	0|0	8.25	0		21013
	C,12018	R.CRPPVGCEELVR.E	1472.71	0.15934	2	1	31.76	0.7009	0.503	21904	0|0	6.13	1		15073
	C,12031	R.CRPPVGCEELVR.E	1472.71	0.28673	3	1	42.12	0.6807	0.0515	6038	0|0	6.13	1		16779
	C,7717	R.EDARPVPQGSCQSELHR.A	1967.1	0.55163	2	1	50.79	0.8088	0.00468	37632	0|0	5.45	1		11234
	C,2287	R.LAASQSR.T	732.806	-0.40708	2	1	36.55	0.481	0.231	1114	0|0	9.75	0		20896
	C,2295	R.LAASQSR.T	732.806	-0.26708	2	1	38.36	0.4572	0.148	1113	0|0	9.75	0		20350
	C,2461	R.NGNFHPK.Q	813.88	0.22725	2	1	33.2	0.5319	0.415	2284	0|0	8.76	0		17331
	C,2480	R.NGNFHPK.Q	813.88	0.06725	2	1	42.35	0.4666	0.0503	2290	0|0	8.76	0		17290
	C,2524	R.NGNFHPK.Q	813.88	0.29986	1	1	22.13	0.1821	2.37	2281	0|0	8.76	0		7733
	C,23606	R.THEDLYIIPIPNCDR.N	1857.07	0.31861	2	1	56.46	0.7209	0.00143	34683	0|0	4.53	0		12631
	C,23648	R.THEDLYIIPIPNCDR.N	1857.07	0.556	3	1	35.6	0.3399	0.218	13466	0|0	4.53	0		15799
23	IPI:IPI00479186.7|SWISS-PROT:P14618-1|ENSEMBL:ENSP00000334983|REFSEQ:NP_002645|H-INV:HIT000029665|VEGA:OTTHUMP00000176444 Tax_Id=9606 Gene_Symbol=PKM2 Isoform M2 of Pyruvate kinase isozymes M1/M2	19	10	0.2448	57936.2	7.96
	C,25771	K.CDENILWLDYK.N	1469.64	0.24392	2	1	48.42	0.6968	0.0105	21788	0|0	4.03	0		14533
	C,25814	K.CDENILWLDYK.N	1469.64	-0.91608	2	1	23.93	0.598	3.04	21836	0|0	4.03	0		15029
	C,23860	K.DPVQEAWAEDVDLR.V	1643.73	-0.84416	2	1	52.53	0.8098	0.00386	27865	0|0	3.77	0		13816
	C,23925	K.DPVQEAWAEDVDLR.V	1643.73	0.25584	2	1	73.94	0.7652	2.8e-05	27818	0|0	3.77	0		13892
	C,24001	K.DPVQEAWAEDVDLR.V	1643.73	0.81584	2	1	54.84	0.7792	0.00228	27807	0|0	3.77	0		13924
	C,14706	K.GDYPLEAVR.M	1020.12	0.04353	2	1	22.17	0.5602	5.69	6944	0|0	4.37	0		18772
	C,25856	K.IYVDDGLISLQVK.Q	1463.69	-0.81918	2	1	72.71	0.7639	3.91e-05	21632	0|0	4.21	0		14583
	C,25940	K.IYVDDGLISLQVK.Q	1463.69	0.14082	2	1	68.78	0.6976	9.82e-05	21591	0|0	4.21	0		14837
	C,8389	K.VFLAQK.M	705.865	-0.65535	1	1	28.11	0.5187	0.777	825	0|0	8.72	0		10059
	C,12322	R.APIIAVTR.N	841.03	0.93692	2	1	20.84	0.4463	7.19	2782	0|0	9.8	0		17451
	C,12335	R.APIIAVTR.N	841.03	0.89692	2	1	57.24	0.6646	0.00164	2783	0|0	9.8	0		17415
	C,27706	R.LAPITSDPTEATAVGAVEASFK.C	2176.4	-0.35348	2	1	78.66	0.8991	7.14e-06	42010	0|0	4.14	0		10494
	C,27724	R.LAPITSDPTEATAVGAVEASFK.C	2176.4	0.76652	2	1	95.32	0.8803	1.56e-07	41981	0|0	4.14	0		10614
	C,27747	R.LAPITSDPTEATAVGAVEASFK.C	2176.4	-0.15348	2	1	58.79	0.8323	0.000695	42001	0|0	4.14	0		10517
	C,17391	R.LDIDSPPITAR.N	1198.35	0.09282	2	1	60.82	0.623	0.000643	12156	0|0	4.21	0		15527
	C,16298	R.NTGIICTIGPASR.S	1360.56	0.30611	2	1	84.86	0.7627	2.55e-06	17732	0|0	8.25	0		15644
	C,16319	R.NTGIICTIGPASR.S	1360.56	0.14611	2	1	77.63	0.7603	1.36e-05	17741	0|0	8.25	0		15729
	C,28192	R.TATESFASDPILYRPVAVALDTK.G	2466.76	0.46731	2	1	39.04	0.8494	0.056	45328	0|0	4.56	1		8972
	C,28226	R.TATESFASDPILYRPVAVALDTK.G	2466.76	-0.22529	3	1	32.37	0.8338	0.395	27889	0|0	4.56	1		13637
24	IPI:IPI00295542.5|SWISS-PROT:Q02818|TREMBL:A8K7Q1;B2RD64;B3KUR6;Q53GX6;Q96BA4|ENSEMBL:ENSP00000263273;ENSP00000385211;ENSP00000385923|REFSEQ:NP_006175|H-INV:HIT000030823|VEGA:OTTHUMP00000077744;OTTHUMP00000201847;OTTHUMP00000201848 Tax_Id=9606 Gene_Symbol=NUCB1 Nucleobindin-1	18	10	0.2343	53878.7	5.15
	C,26108	K.EVWEELDGLDPNRFNPK.T	2059.21	0.44184	2	1	54.42	0.6617	0.00189	39642	0|0	4.18	1		10476
	C,26132	K.EVWEELDGLDPNRFNPK.T	2059.21	0.48184	2	1	71.98	0.8154	3.31e-05	39638	0|0	4.18	1		10448
	C,11238	K.VNVPGSQAQLK.E	1141.3	0.16484	2	1	29.8	0.3044	0.859	10436	0|0	8.72	0		16405
	C,11262	K.VNVPGSQAQLK.E	1141.3	-0.89516	2	1	47.67	0.5802	0.014	10481	0|0	8.72	0		16386
	C,27869	R.DLELLIQTATR.D	1273.46	0.1824	2	1	76.31	0.673	1.89e-05	14693	0|0	4.37	0		16156
	C,27891	R.DLELLIQTATR.D	1273.46	0.1424	2	1	76.36	0.6903	1.86e-05	14694	0|0	4.37	0		16090
	C,12228	R.ELDFVSHHVR.T	1239.36	0.96674	2	1	32.2	0.5115	0.464	13493	0|0	6	0		15399
	C,12253	R.ELDFVSHHVR.T	1239.36	0.06674	2	1	30.82	0.5542	0.638	13523	0|0	6	0		15415
	C,10926	R.FEEELAAR.E	965.038	0.38763	1	1	24.59	0.3444	1.63	5627	0|0	4.25	0		9362
	C,10944	R.FEEELAAR.E	965.038	-0.09497	2	1	44.57	0.5154	0.0315	5644	0|0	4.25	0		18052
	C,10966	R.FEEELAAR.E	965.038	0.78503	2	1	48.2	0.6039	0.0136	5618	0|0	4.25	0		18010
	C,8899	R.LSQETEALGR.S	1104.19	0.65112	1	1	31.01	0.5872	0.413	9324	0|0	4.53	0		10424
	C,30914	R.LVTLEEFLASTQR.K	1507.71	0.13371	2	1	97.03	0.8377	1.45e-07	23099	0|0	4.53	0		14654
	C,30935	R.LVTLEEFLASTQR.K	1507.71	0.21371	2	1	75.53	0.8056	2.05e-05	23095	0|0	4.53	0		14632
	C,28690	R.LVTLEEFLASTQRK.E	1635.88	0.18601	2	1	25.28	0.784	1.99	27587	0|0	6.14	1		13393
	C,10300	R.YLESLGEEQRK.E	1352.47	0.45631	2	1	39.23	0.376	0.0914	17437	0|0	4.79	1		15311
	C,30936	R.YLQEVIDVLETDGHFR.E	1935.12	-0.53558	2	1	87.16	0.7937	1.16e-06	36874	0|0	4.31	0		12113
	C,30981	R.YLQEVIDVLETDGHFR.E	1935.12	-0.23558	2	1	99.06	0.8522	7.54e-08	36867	0|0	4.31	0		12138
25	IPI:IPI00291483.3|SWISS-PROT:P42330|TREMBL:B4DL37;Q2XPP3|ENSEMBL:ENSP00000369927|REFSEQ:NP_003730|H-INV:HIT000030442|VEGA:OTTHUMP00000018996 Tax_Id=9606 Gene_Symbol=AKR1C3 Aldo-keto reductase family 1 member C3	18	10	0.3529	36843.8	8.05
	C,27102	K.DIVLVAYSALGSQR.D	1492.7	-0.21769	2	1	45.05	0.7325	0.0226	22647	0|0	5.84	0		14472
	C,27127	K.DIVLVAYSALGSQR.D	1492.7	0.32231	2	1	72.61	0.8105	3.98e-05	22626	0|0	5.84	0		14525
	C,16718	K.LAIEAGFR.H	877.019	-0.95408	2	1	45.95	0.4061	0.0239	3586	0|0	6	0		18851
	C,16802	K.LAIEAGFR.H	877.019	0.18592	2	1	45.76	0.6152	0.0257	3549	0|0	6	0		19390
	C,16824	K.LAIEAGFR.H	877.019	0.34592	2	1	47.66	0.667	0.0168	3544	0|0	6	0		19573
	C,15227	K.LLDFCK.S	795.966	0.36564	1	1	22.42	0.3992	2.22	1966	0|0	5.83	0		7739
	C,15248	K.LLDFCK.S	795.966	0.40564	1	1	26.88	0.3344	0.794	1964	0|0	5.83	0		7739
	C,11111	K.REDIFYTSK.L	1159.27	0.85543	2	1	38	0.6097	0.139	10945	0|0	6.07	1		17520
	C,31536	K.RWVDPNSPVLLEDPVLCALAK.K	2393.78	0.74332	3	1	28.52	0.6269	0.971	26234	0|0	4.56	1		13810
	C,9742	R.GVVVLAK.S	685.875	-0.07756	2	1	39.91	0.4184	0.0973	612	0|0	8.75	0		19061
	C,9757	R.GVVVLAK.S	685.875	0.36244	2	1	34.26	0.4361	0.357	597	0|0	8.75	0		19032
	C,18345	R.HIDSAHLYNNEEQVGLAIR.S	2180.36	-0.49671	2	1	76.44	0.918	1.21e-05	42089	0|0	5.27	0		10638
	C,18419	R.HIDSAHLYNNEEQVGLAIR.S	2180.36	0.53068	3	1	72.85	0.8424	3.6e-05	21203	0|0	5.27	0		13872
	C,22859	R.NLHYFNSDSFASHPNYPYSDEY.-	2668.71	-0.85868	2	1	34.34	0.9214	0.155	46244	0|0	4.52	0		8418
	C,18039	R.TPALIALR.Y	855.056	-0.09659	2	1	46.03	0.4306	0.0194	3074	0|0	9.41	0		15528
	C,18076	R.TPALIALR.Y	855.056	-0.19659	2	1	51.83	0.4731	0.00506	3078	0|0	9.41	0		15415
	C,33668	R.WVDPNSPVLLEDPVLCALAK.K	2237.59	0.32023	2	1	58.56	0.8796	0.000715	43024	0|0	4.03	0		10262
	C,33689	R.WVDPNSPVLLEDPVLCALAK.K	2237.59	-0.17977	2	1	93.99	0.9454	2.01e-07	43036	0|0	4.03	0		10081
26	IPI:IPI00289334.1|SWISS-PROT:O75369-1|TREMBL:B2ZZ85|ENSEMBL:ENSP00000295956|REFSEQ:NP_001448|H-INV:HIT000063679|VEGA:OTTHUMP00000171661 Tax_Id=9606 Gene_Symbol=FLNB Isoform 1 of Filamin-B	16	10	0.0615	278192	5.49
	C,41614	K.LGSAADFLLDISETDLSSLTASIK.A	2468.73	-0.34511	2	1	79.25	0.8874	5.27e-06	45350	0|0	3.84	0		8874
	C,18626	K.SPFVVQVGEACNPNACR.A	1906.13	0.01455	2	1	43.69	0.9075	0.0255	36073	0|0	5.71	0		11931
	C,16648	K.TGEEVGFVVDAK.T	1251.36	0.80935	2	1	25.7	0.442	2.14	13907	0|0	4.14	0		15932
	C,25897	K.VLFASQEIPASPFR.V	1562.79	0.03383	2	1	21.15	0.4846	5.39	25089	0|0	5.97	0		14039
	C,10196	K.YADEEIPR.S	993.048	0.23513	2	1	28.01	0.6566	1.42	6286	0|0	4.14	0		17973
	C,20157	R.DAGYGGISLAVEGPSK.V	1521.65	0.89413	2	1	45.69	0.383	0.02	23600	0|0	4.37	0		14803
	C,20172	R.DAGYGGISLAVEGPSK.V	1521.65	0.23412	2	1	42.81	0.6076	0.0385	23612	0|0	4.37	0		14713
	C,16638	R.EAGAGGLSIAVEGPSK.A	1443.58	-0.71468	2	1	42.8	0.8054	0.0406	20854	0|0	4.53	0		15477
	C,18940	R.EATTDFTVDSRPLTQVGGDHIK.A	2388.57	0.81002	3	1	35.51	0.802	0.194	26113	0|0	4.66	1		13796
	C,32367	R.LIALLEVLSQK.R	1227.51	-0.5802	2	1	36.7	0.3891	0.173	13146	0|0	6	0		16199
	C,32368	R.LIALLEVLSQK.R	1227.51	0.8598	2	1	31	0.761	0.625	13094	0|0	6	0		15735
	C,32386	R.LIALLEVLSQK.R	1227.51	0.9998	2	1	27.58	0.7012	1.36	13088	0|0	6	0		15624
	C,23870	R.LVSPGSANETSSILVESVTR.S	2047.24	0.83112	2	1	95.05	0.9581	1.68e-07	39398	0|0	4.53	0		10720
	C,23894	R.LVSPGSANETSSILVESVTR.S	2047.24	-0.60887	2	1	64.51	0.8808	0.000198	39435	0|0	4.53	0		11167
	C,23907	R.LVSPGSANETSSILVESVTR.S	2047.24	0.39113	2	1	76.81	0.8629	1.14e-05	39413	0|0	4.53	0		10929
	C,23960	R.LVSPGSANETSSILVESVTR.S	2047.24	0.55112	2	1	67.71	0.9259	9.25e-05	39407	0|0	4.53	0		10921
27	IPI:IPI00022434.4|TREMBL:A6NBZ8;B2RBS8;B4DPP6;Q56G89|ENSEMBL:ENSP00000370290 Tax_Id=9606 Gene_Symbol=ALB Putative uncharacterized protein ALB	24	9	0.1196	71703.8	6.33
	C,8135	K.CCTESLVNR.R	1139.28	0.65324	1	1	22.64	0.3781	2.39	10369	0|0	5.99	0		8786
	C,17800	K.KVPQVSTPTLVEVSR.N	1640.9	0.23344	3	1	23	0.27	4.12	9054	0|0	8.75	1		16428
	C,16704	K.LVNEVTEFAK.T	1150.3	-0.85156	2	1	34.93	0.5119	0.27	10718	0|0	4.53	0		16790
	C,16764	K.LVNEVTEFAK.T	1150.3	0.50105	1	1	25.7	0.1541	1.26	10674	0|0	4.53	0		9381
	C,16783	K.LVNEVTEFAK.T	1150.3	0.57105	1	1	24.93	0.501	1.51	10671	0|0	4.53	0		9381
	C,16823	K.LVNEVTEFAK.T	1150.3	0.20844	2	1	60.09	0.6888	0.000835	10694	0|0	4.53	0		17040
	C,16844	K.LVNEVTEFAK.T	1150.3	0.12844	2	1	51.24	0.5948	0.0064	10703	0|0	4.53	0		17017
	C,8718	K.LVTDLTK.V	789.937	0.37644	1	1	23.15	0.3922	3.04	1856	0|0	5.84	0		12546
	C,8739	K.LVTDLTK.V	789.937	0.31644	1	1	34.87	0.5807	0.204	1858	0|0	5.84	0		12546
	C,9998	K.LVTDLTK.V	789.937	0.33644	1	1	33.26	0.4206	0.296	1857	0|0	5.84	0		12546
	C,10019	K.LVTDLTK.V	789.937	0.30644	1	1	28.14	0.4318	0.963	1859	0|0	5.84	0		12546
	C,14330	K.SLHTLFGDK.L	1018.14	-0.38198	3	1	24.87	0.1222	3.28	536	0|0	6.46	0		20157
	C,14351	K.SLHTLFGDK.L	1018.14	0.18802	3	1	27.82	0.4116	1.68	533	0|0	6.46	0		20342
	C,14355	K.SLHTLFGDK.L	1018.14	0.46324	1	1	47.36	0.6567	0.00987	6882	0|0	6.46	0		10753
	C,19933	K.VPQVSTPTLVEVSR.N	1512.73	0.03375	2	1	22.23	0.6104	4.24	23271	0|0	5.97	0		14186
	C,19967	K.VPQVSTPTLVEVSR.N	1512.73	0.21375	2	1	54.55	0.8304	0.00244	23263	0|0	5.97	0		13940
	C,19979	K.VPQVSTPTLVEVSR.N	1512.73	0.31375	2	1	45.99	0.8104	0.0176	23254	0|0	5.97	0		13969
	C,20720	K.VPQVSTPTLVEVSR.N	1512.73	-0.96625	2	1	23.86	0.6249	2.85	23291	0|0	5.97	0		13885
	C,21239	K.VPQVSTPTLVEVSR.N	1512.73	0.43375	2	1	42.08	0.5877	0.0432	23245	0|0	5.97	0		13964
	C,9284	K.YICENQDSISSK.L	1444.54	0.15012	2	1	20.48	0.0664	6.93	20868	0|0	4.37	0		15477
	C,9306	K.YICENQDSISSK.L	1444.54	0.25012	2	1	29.05	0.3539	0.963	20856	0|0	4.37	0		15477
	C,15136	K.YLYEIAR.R	928.062	0.40202	1	1	32.31	0.506	0.236	4695	0|0	6	0		8021
	C,2518	M.ACSLQK.L ! K.CASLQK.F	706.832	0.48114	1	1	30.99	0.3408	0.4	823	0|0	8.27	0		10059
	C,2523	M.ACSLQK.L ! K.CASLQK.F	706.832	0.36114	1	1	24.46	0.363	1.8	824	0|0	8.27	0		10059
28	IPI:IPI00413641.7|SWISS-PROT:P15121|TREMBL:B2R8N3;Q6FGA4;Q6ICP2|ENSEMBL:ENSP00000285930|REFSEQ:NP_001619|H-INV:HIT000029468|VEGA:OTTHUMP00000024737;OTTHUMP00000207727 Tax_Id=9606 Gene_Symbol=AKR1B1 Aldose reductase	16	9	0.3418	35853	6.52
	C,21061	K.DYPFHEEF.-	1084.11	0.46365	1	1	23.45	0.6422	1.89	8728	0|0	4.13	0		8363
	C,32846	K.LDYLDLYLIHWPTGFKPGK.E	2277.64	-0.7686	3	1	49.94	0.8444	0.00733	23511	0|0	6.74	1		14452
	C,8004	K.LIQYCQSK.G	1040.21	0.28071	2	1	20.6	0.0252	7.26	7456	0|0	8.2	0		16669
	C,8012	K.LIQYCQSK.G	1040.21	0.60332	1	1	27.99	0.2458	0.656	7426	0|0	8.2	0		8261
	C,11051	K.TTAQVLIR.F	902.07	0.03692	2	1	58.98	0.5139	0.00132	4103	0|0	9.41	0		20819
	C,11071	K.TTAQVLIR.F	902.07	0.59692	2	1	62.81	0.3009	0.000504	4076	0|0	9.41	0		19256
	C,14976	K.YKPAVNQIECHPYLTQEK.L	2219.5	0.0696	3	1	23.96	0.563	2.91	22139	0|0	6.75	1		14502
	C,14997	K.YKPAVNQIECHPYLTQEK.L	2219.5	-0.4104	3	1	26.82	0.5436	1.51	22154	0|0	6.75	1		14548
	C,15686	R.HIDCAHVYQNENEVGVAIQEK.L	2454.65	-0.9356	3	1	48.13	0.8974	0.0106	27644	0|0	4.8	0		13742
	C,9484	R.LLLNNGAK.M	843.003	0.96952	2	1	22.28	0.0987	5.1	2817	0|0	8.75	0		17234
	C,14301	R.NLVVIPK.S ! R.NVIVIPK.S	782.991	0.23015	1	1	26.05	0.0622	1.08	1746	0|0	8.75	0		8730
	C,14304	R.NLVVIPK.S ! R.NVIVIPK.S ! K.YYVLPK.K	782.991	0.33015	1	1	30.91	0.352	0.355	1744	0|0	8.75	0		8747
	C,15081	R.NLVVIPK.S	782.991	0.30015	1	1	28.4	0.3056	0.632	1745	0|0	8.75	0		8747
	C,15101	R.NLVVIPK.S	782.991	-0.02246	2	1	26.99	0.432	1.74	1747	0|0	8.75	0		17399
	C,10403	R.VCALLSCTSHK.D	1276.51	0.10011	3	1	24.59	0.2009	2.95	3010	0|0	8.04	0		16958
	C,10418	R.VCALLSCTSHK.D	1276.51	-0.19989	3	1	25.72	0.3491	2.31	3011	0|0	8.04	0		17274
29	IPI:IPI00215965.2|SWISS-PROT:P09651-1|ENSEMBL:ENSP00000341826|REFSEQ:NP_112420 Tax_Id=9606 Gene_Symbol=HNRNPA1 Isoform A1-B of Heterogeneous nuclear ribonucleoprotein A1	20	8	0.2554	38845.3	9.26
	C,28723	K.LFIGGLSFETTDESLR.S	1785.97	0.13432	2	1	77.73	0.169	1.07e-05	32461	0|0	4.14	0		12700
	C,28739	K.LFIGGLSFETTDESLR.S	1785.97	0.17432	2	1	74.49	0.006	2.26e-05	32459	0|0	4.14	0		12687
	C,29562	K.LFIGGLSFETTDESLR.S	1785.97	0.09432	2	1	27.66	0.5228	1.09	32462	0|0	4.14	0		12687
	C,5592	K.SESPKEPEQLRK.L	1428.57	0.23414	2	1	31.47	0.5335	0.538	20283	0|0	5.95	2		15101
	C,5617	K.SESPKEPEQLRK.L	1428.57	0.39414	2	1	22.08	0.3646	4.68	20275	0|0	5.95	2		15104
	C,4522	K.YHTVNGHNCEVR.K	1486.59	0.36582	3	1	28.91	0.312	1.24	6244	0|0	6.91	0		19272
	C,4527	K.YHTVNGHNCEVR.K	1486.59	0.21843	2	1	48.21	0.2862	0.0113	22411	0|0	6.91	0		14926
	C,4542	K.YHTVNGHNCEVR.K	1486.59	0.27843	2	1	54.3	0.1613	0.00277	22401	0|0	6.91	0		14925
	C,3524	K.YHTVNGHNCEVRK.A	1614.76	0.45073	2	1	22.63	0.335	3.77	26831	0|0	8.22	1		13807
	C,14118	R.DYFEKYGK.I ! R.DYFEQYGK.I	1050.14	0.08784	2	1	20.05	0.5506	9.07	7775	0|0	6.07	1		18354
	C,14161	R.DYFEKYGK.I ! R.DYFEQYGK.I	1050.14	0.68045	1	1	41.86	0.7033	0.0319	7741	0|0	6.07	1		9793
	C,14184	R.DYFEKYGK.I ! R.DYFEQYGK.I	1050.14	0.49045	1	1	48.19	0.7294	0.00743	7751	0|0	6.07	1		9793
	C,14200	R.DYFEKYGK.I ! R.DYFEQYGK.I	1050.14	0.57045	1	1	43.29	0.578	0.023	7746	0|0	6.07	1		9793
	C,6284	R.EDSQRPGAHLTVK.K	1438.57	0.31223	2	1	26.16	0.4943	1.78	20638	0|0	6.85	1		14744
	C,6307	R.EDSQRPGAHLTVK.K	1438.57	0.91223	2	1	35.19	0.5038	0.222	20618	0|0	6.85	1		14669
	C,6323	R.EDSQRPGAHLTVK.K	1438.57	0.24962	3	1	23.45	0.4277	4.28	5497	0|0	6.85	1		18962
	C,23138	R.GFAFVTFDDHDSVDK.I	1700.78	0.50556	2	1	20.48	0.583	5.9	29732	0|0	4.13	0		13174
	C,5865	R.NQGGYGGSSSSSSYGSGR.R	1695.64	0.96303	2	1	95.83	0.8834	1.76e-07	29574	0|0	8.59	0		13508
	C,5907	R.NQGGYGGSSSSSSYGSGR.R	1695.64	0.96303	2	1	98.73	0.9345	9.05e-08	29575	0|0	8.59	0		13508
	C,24061	R.NQGGYGGSSSSSSYGSGR.R	1695.64	0.10042	3	1	22.09	0.4477	5.44	10137	0|0	8.59	0		17604
30	IPI:IPI00554788.5|SWISS-PROT:P05783|TREMBL:B2RA03|ENSEMBL:ENSP00000373487;ENSP00000373489|REFSEQ:NP_000215;NP_954657|H-INV:HIT000280941|VEGA:OTTHUMP00000167632 Tax_Id=9606 Gene_Symbol=KRT18 Keratin, type I cytoskeletal 18	17	8	0.2302	48057.2	5.34
	C,9368	K.VIDDTNITR.L	1047.14	-0.67277	2	1	46.79	0.5666	0.0195	7656	0|0	4.21	0		18657
	C,9369	K.VIDDTNITR.L	1047.14	0.84723	2	1	50.51	0.5411	0.00818	7624	0|0	4.21	0		18390
	C,9391	K.VIDDTNITR.L	1047.14	0.84723	2	1	50.96	0.5496	0.00737	7623	0|0	4.21	0		18390
	C,9599	R.AQYDELAR.K	966.026	0.11302	2	1	33.65	0.2574	0.39	5660	0|0	4.37	0		18087
	C,9634	R.AQYDELAR.K	966.026	0.42562	1	1	24.72	0.3924	1.57	5650	0|0	4.37	0		9294
	C,9674	R.AQYDELAR.K	966.026	0.43562	1	1	30.4	0.4039	0.424	5649	0|0	4.37	0		9294
	C,18328	R.DWSHYFK.I	983.056	0.66344	2	1	31.71	0.4976	0.549	6050	0|0	6.74	0		16275
	C,15767	R.IVLQIDNAR.L	1042.21	-0.70328	2	1	22.43	0.3571	4.91	7499	0|0	5.84	0		17188
	C,24333	R.LQLETEIEALK.E	1287.48	-0.7943	2	1	24.51	0.419	2.85	15241	0|0	4.25	0		16099
	C,24384	R.LQLETEIEALK.E	1287.48	0.1857	2	1	39.44	0.3471	0.09	15199	0|0	4.25	0		15820
	C,22752	R.QAQEYEALLNIK.V	1420.59	0.8932	2	1	30.21	0.5025	0.7	19938	0|0	4.53	0		14703
	C,22789	R.QAQEYEALLNIK.V	1420.59	0.1332	2	1	61.59	0.6319	0.000513	19982	0|0	4.53	0		14790
	C,9686	R.QSVENDIHGLRK.V	1396.53	0.41543	2	1	42.94	0.6973	0.0375	18966	0|0	6.75	1		14762
	C,9706	R.QSVENDIHGLRK.V	1396.53	0.15543	2	1	33.97	0.6579	0.296	18985	0|0	6.75	1		14773
	C,9774	R.QSVENDIHGLRK.V	1396.53	-0.77718	3	1	23.4	0.4654	4.36	4809	0|0	6.75	1		19083
	C,18711	R.SLGSVQAPSYGARPVSSAASVYAGAGGSGSR.I	2856.05	-0.40049	3	1	35.9	0.8554	0.156	36047	0|0	9.98	1		12129
	C,18772	R.SLGSVQAPSYGARPVSSAASVYAGAGGSGSR.I	2856.05	-0.67049	3	1	39.51	0.8378	0.068	36052	0|0	9.98	1		12149
31	IPI:IPI00000816.1|SWISS-PROT:P62258|TREMBL:B7ZA86;Q4VJB6|ENSEMBL:ENSP00000264335|REFSEQ:NP_006752|H-INV:HIT000048658|VEGA:OTTHUMP00000166035;OTTHUMP00000182972 Tax_Id=9606 Gene_Symbol=YWHAE 14-3-3 protein epsilon	17	8	0.3294	29173.6	4.63
	C,32344	K.AAFDDAIAELDTLSEESYK.D	2089.19	0.29661	2	1	91.4	0.8679	3.93e-07	40309	0|0	3.71	0		10838
	C,32373	K.AAFDDAIAELDTLSEESYK.D	2089.19	0.11661	2	1	79.3	0.8687	6.37e-06	40319	0|0	3.71	0		10841
	C,28059	K.DSTLIM*QLLR.D	1206.43	-0.22058	2	1	32.14	0.4633	0.526	12393	0|0	5.84	0	Oxidation (M)	17209
	C,28277	K.DSTLIM*QLLR.D	1206.43	0.05942	2	1	40.11	0.1945	0.0833	12383	0|0	5.84	0	Oxidation (M)	17090
	C,30363	K.DSTLIMQLLR.D	1190.43	0.28001	2	1	57.76	0.3875	0.00144	11890	0|0	5.84	0		17212
	C,30442	K.DSTLIMQLLR.D	1190.43	0.14001	2	1	55.18	0.3349	0.00262	11899	0|0	5.84	0		17247
	C,12320	K.EAAENSLVAYK.A ! K.EAAKNSIVAYK.A	1195.3	0.88592	2	1	33.47	0.6961	0.362	12033	0|0	4.53	0		16090
	C,12337	K.EAAENSLVAYK.A ! K.EAAKNSIVAYK.A	1195.3	0.72592	2	1	41.21	0.7105	0.0614	12037	0|0	4.53	0		16226
	C,7522	K.HLIPAANTGESK.V	1238.37	-0.86308	2	1	26.34	0.5539	1.81	13521	0|0	6.75	0		15561
	C,7525	K.HLIPAANTGESK.V	1238.37	0.55692	2	1	34.89	0.5047	0.255	13451	0|0	6.75	0		15729
	C,7541	K.HLIPAANTGESK.V	1238.37	0.09692	2	1	31.77	0.3296	0.525	13487	0|0	6.75	0		15790
	C,3320	K.IAEKAER.S ! K.LAEQAER.Y	816.922	0.34203	1	1	27.18	0.2719	1.12	2339	0|0	6.14	1		11687
	C,29780	K.LICCDILDVLDK.H	1477.77	0.95202	2	1	27.72	0.632	1.25	22038	0|0	3.93	0		14801
	C,29822	K.LICCDILDVLDK.H	1477.77	0.91202	2	1	51.38	0.4938	0.00541	22040	0|0	3.93	0		14856
	C,10613	K.VFYYK.M	719.847	0.33394	2	1	23.59	0.2128	4.79	954	0|0	8.47	0		21918
	C,8304	R.IISSIEQK.E	918.066	-0.57447	1	1	28.62	0.4389	0.762	4497	0|0	6	0		11088
	C,8321	R.IISSIEQK.E	918.066	-0.68447	1	1	29.23	0.4427	0.662	4499	0|0	6	0		11088
32	IPI:IPI00396378.3|SWISS-PROT:P22626-1|ENSEMBL:ENSP00000346694|REFSEQ:NP_112533|H-INV:HIT000195300|VEGA:OTTHUMP00000122511;OTTHUMP00000202466 Tax_Id=9606 Gene_Symbol=HNRNPA2B1 Isoform B1 of Heterogeneous nuclear ribonucleoproteins A2/B1	16	8	0.2246	43251.4	9.38
	C,20972	K.IDTIEIITDR.Q	1189.34	0.62271	2	1	57.01	0.702	0.00173	11842	0|0	4.03	0		17399
	C,20985	K.IDTIEIITDR.Q	1189.34	0.88271	2	1	67.17	0.6921	0.000167	11840	0|0	4.03	0		17444
	C,29184	K.LFIGGLSFETTEESLR.N	1799.99	-0.41909	2	1	51.34	0.8646	0.00454	32928	0|0	4.25	0		12363
	C,29893	K.LFIGGLSFETTEESLR.N	1799.99	-0.63909	2	1	37.49	0.7813	0.11	32937	0|0	4.25	0		12347
	C,29950	K.LFIGGLSFETTEESLR.N	1799.99	0.46091	2	1	47.33	0.8515	0.0114	32895	0|0	4.25	0		12282
	C,5742	K.YHTINGHNAEVR.K	1411.5	0.06862	2	1	48.53	0.7503	0.0102	19597	0|0	6.92	0		14517
	C,4588	K.YHTINGHNAEVRK.A	1539.67	-0.73908	2	1	22.41	0.6122	4.07	24278	0|0	8.6	1		14177
	C,4607	K.YHTINGHNAEVRK.A	1539.67	-0.65908	2	1	32.39	0.5634	0.409	24269	0|0	8.6	1		14177
	C,4622	K.YHTINGHNAEVRK.A	1539.67	0.37831	3	1	22.53	0.553	4.49	7110	0|0	8.6	1		16093
	C,14555	R.CSSQSCFSSSGSSHYSAR.T	1983.04	0.22213	3	1	33.68	0.7334	0.333	16437	0|0	8.07	0		15557
	C,4035	R.EESGKPGAHVTVK.K	1339.47	-0.81895	2	1	48.92	0.6388	0.00937	17055	0|0	6.85	1		14607
	C,4036	R.EESGKPGAHVTVK.K	1339.47	0.76104	2	1	62.93	0.7737	0.000373	16995	0|0	6.85	1		14653
	C,4055	R.EESGKPGAHVTVK.K	1339.47	0.16105	2	1	62.64	0.7874	0.000404	17008	0|0	6.85	1		14856
	C,13487	R.GGGGNFGPGPGSNFR.G	1378.43	0.15556	2	1	34.31	0.2489	0.284	18365	0|0	9.75	0		15333
	C,13507	R.GGGGNFGPGPGSNFR.G	1378.43	0.19556	2	1	25.81	0.4758	2.01	18363	0|0	9.75	0		15335
	C,13603	R.NYYEQWGK.L	1088.15	0.56853	1	1	48.71	0.1544	0.0072	8841	0|0	6	0		10693
33	IPI:IPI00021263.3|SWISS-PROT:P63104|TREMBL:A8K1N0|ENSEMBL:ENSP00000309503;ENSP00000379278;ENSP00000379281;ENSP00000379283;ENSP00000379286;ENSP00000379287;ENSP00000379288|REFSEQ:NP_001129171;NP_001129172;NP_001129173;NP_001129174;NP_003397;NP_663723|H-INV:HIT000196622|VEGA:OTTHUMP00000165851;OTTHUMP00000165852;OTTHUMP00000165854;OTTHUMP00000165858;OTTHUMP00000165859;OTTHUMP00000165860;OTTHUMP00000…	13	8	0.3551	27744.8	4.73
	C,28059	K.DSTLIM*QLLR.D	1206.43	-0.22058	2	1	32.14	0.4633	0.526	12393	0|0	5.84	0	Oxidation (M)	17209
	C,28277	K.DSTLIM*QLLR.D	1206.43	0.05942	2	1	40.11	0.1945	0.0833	12383	0|0	5.84	0	Oxidation (M)	17090
	C,30363	K.DSTLIMQLLR.D	1190.43	0.28001	2	1	57.76	0.3875	0.00144	11890	0|0	5.84	0		17212
	C,30442	K.DSTLIMQLLR.D	1190.43	0.14001	2	1	55.18	0.3349	0.00262	11899	0|0	5.84	0		17247
	C,4148	K.EM*QPTHPIR.L	1125.28	-0.75436	2	1	20.69	0.3543	6.8	9997	0|0	6.85	0	Oxidation (M)	15933
	C,24426	K.GIVDQSQQAYQEAFEISK.K	2042.18	0.14971	2	1	73.24	0.9461	2.63e-05	39304	0|0	4.14	0		11073
	C,3320	K.IAEKAER.S ! K.LAEQAER.Y	816.922	0.34203	1	1	27.18	0.2719	1.12	2339	0|0	6.14	1		11687
	C,34590	K.TAFDEAIAELDTLSEESYK.D	2133.24	0.6892	2	1	92.05	0.7846	3.25e-07	41192	0|0	3.77	0		10407
	C,32723	R.DICNDVLSLLEK.F	1419.62	0.88672	2	1	51.1	0.5798	0.00587	19910	0|0	4.03	0		15112
	C,32749	R.DICNDVLSLLEK.F	1419.62	0.90672	2	1	51.08	0.517	0.00591	19909	0|0	4.03	0		15151
	C,10755	R.YLAEVAAGDDK.K	1152.23	0.27813	2	1	45.92	0.6529	0.0204	10742	0|0	4.03	0		15945
	C,8595	R.YLAEVAAGDDKK.G	1280.4	-0.96957	2	1	48.64	0.1959	0.0105	14951	0|0	4.56	1		15416
	C,8681	R.YLAEVAAGDDKK.G	1280.4	0.27043	2	1	23.98	0.352	3.09	14913	0|0	4.56	1		15459
34	IPI:IPI00026314.1|SWISS-PROT:P06396-1|TREMBL:B7Z6N2;B7Z9A0;Q5T0I2|ENSEMBL:ENSP00000362924|REFSEQ:NP_000168|VEGA:OTTHUMP00000022011 Tax_Id=9606 Gene_Symbol=GSN Isoform 1 of Gelsolin	13	8	0.1049	85696.5	5.9
	C,19917	K.EPGLQIWR.V ! K.IQRQIVSR.F ! R.VKGLKLADR.V	999.144	-0.08948	2	1	22.21	0.5029	4.99	6437	0|0	6.1	0		16609
	C,11074	K.IFQVR.H ! R.LFKVR.S ! R.LFQVR.R	662.801	-0.29246	2	1	28.26	0.1592	1.53	430	0|0	9.75	0		20477
	C,11095	K.IFQVR.H ! R.LFKVR.S ! R.LFQVR.R	662.801	0.00754	2	1	28.73	0.2005	1.37	429	0|0	9.75	0		20397
	C,24240	K.QTQVSVLPEGGETPLFK.Q	1831.05	-0.60187	2	1	52.88	0.7995	0.00326	33911	0|0	4.53	0		12671
	C,24381	K.QTQVSVLPEGGETPLFK.Q	1831.05	-0.58187	2	1	36.5	0.743	0.142	33909	0|0	4.53	0		12682
	C,10802	K.TGAQELLR.V	888	0.24721	2	1	42.28	0.242	0.0597	3800	0|0	5.66	0		20187
	C,10828	K.TGAQELLR.V	888	0.10721	2	1	46.55	0.3476	0.0223	3804	0|0	5.66	0		20157
	C,30877	K.VPVDPATYGQFYGGDSYIILYNYR.H	2773.03	0.2211	2	1	66.25	0.8506	8.8e-05	46361	0|0	4.21	0		7418
	C,29833	R.IEGSNKVPVDPATYGQFYGGDSYIILYNYR.H	3401.71	-0.70641	3	1	29.71	0.8038	0.516	43525	0|0	4.56	1		9647
	C,6459	R.LFACSNK.I	839.979	-0.87156	1	1	41.76	0.6918	0.0276	2792	0|0	8.22	0		8281
	C,9146	R.TPITVVK.Q	757.938	-0.13486	2	1	35.76	0.4787	0.266	1390	0|0	8.41	0		20038
	C,9176	R.TPITVVK.Q	757.938	0.90514	2	1	44.62	0.4706	0.0323	1358	0|0	8.41	0		18729
	C,9216	R.TPITVVK.Q	757.938	0.64514	2	1	35.2	0.3838	0.272	1359	0|0	8.41	0		18043
35	IPI:IPI00465439.5|SWISS-PROT:P04075|TREMBL:A4UCS9;A4UCT0|ENSEMBL:ENSP00000336927;ENSP00000378661|REFSEQ:NP_000025;NP_001121089;NP_908930;NP_908932|H-INV:HIT000031868|VEGA:OTTHUMP00000080131;OTTHUMP00000080132;OTTHUMP00000080133;OTTHUMP00000162983 Tax_Id=9	13	8	0.2775	39419.6	8.3
	C,5403	K.AAQEEYVK.R	938.013	-0.12027	2	1	26.11	0.216	1.95	5009	0|0	4.53	0		15928
	C,15172	K.ADDGRPFPQVIK.S	1343.51	-0.00836	3	1	34.12	0.2989	0.326	3975	0|0	6	1		16848
	C,15191	K.ADDGRPFPQVIK.S	1343.51	-0.30836	3	1	39.23	0.6765	0.0986	3978	0|0	6	1		16516
	C,15334	K.ADDGRPFPQVIK.S	1343.51	-0.90575	2	1	27.11	0.4803	1.53	17204	0|0	6	1		15687
	C,14567	K.GILAADESTGSIAK.R	1333.46	-0.78869	2	1	40.22	0.7969	0.0768	16822	0|0	4.37	0		16161
	C,14585	K.GILAADESTGSIAK.R	1333.46	-0.70869	2	1	31.2	0.6808	0.613	16816	0|0	4.37	0		16155
	C,7460	K.RALANSLACQGK.Y	1289.48	0.93151	2	1	42.88	0.7208	0.0419	15253	0|0	9.51	1		16263
	C,10205	K.VLAAVYK.A	763.944	-0.70877	2	1	20.17	0.2048	9.46	1471	0|0	8.56	0		19685
	C,21878	K.YTPSGQAGAAASESLFVSNHAY.-	2229.34	0.42471	2	1	88.31	0.9074	7.58e-07	42903	0|0	5.24	0		10277
	C,7940	R.ALQASALK.A	801.951	0.30032	1	1	24.28	0.3122	2.16	2057	0|0	8.8	0		11553
	C,7961	R.ALQASALK.A	801.951	0.31032	1	1	27.56	0.1705	1.01	2056	0|0	8.8	0		11553
	C,27058	R.VNPCIGGVILFHETLYQK.A	2089.44	0.60311	2	1	50.93	0.7459	0.00438	40306	0|0	6.71	0		10854
	C,27161	R.VNPCIGGVILFHETLYQK.A	2089.44	0.74311	2	1	43.22	0.854	0.0259	40302	0|0	6.71	0		10867
36	IPI:IPI00219757.13|SWISS-PROT:P09211|ENSEMBL:ENSP00000196968;ENSP00000381607|REFSEQ:NP_000843|H-INV:HIT000321506|VEGA:OTTHUMP00000174659 Tax_Id=9606 Gene_Symbol=GSTP1 Glutathione S-transferase P	15	7	0.4143	23355.5	5.43
	C,25753	K.AFLASPEYVNLPINGNGK.Q	1905.13	-0.57868	2	1	68.27	0.85	8.9e-05	36065	0|0	6.05	0		11956
	C,25880	K.AFLASPEYVNLPINGNGK.Q	1905.13	-0.21868	2	1	72.44	0.5487	3.39e-05	36061	0|0	6.05	0		11890
	C,25507	K.AFLASPEYVNLPINGNGKQ.-	2033.26	0.55052	2	1	60.4	0.757	0.000512	39085	0|0	6.05	1		11217
	C,26152	K.AFLASPEYVNLPINGNGKQ.-	2033.26	-0.58948	2	1	71.99	0.7289	3.51e-05	39112	0|0	6.05	1		11088
	C,26177	K.AFLASPEYVNLPINGNGKQ.-	2033.26	-0.08948	2	1	42.57	0.6314	0.0304	39099	0|0	6.05	1		11004
	C,26701	K.ALPGQLKPFETLLSQNQGGK.T	2127.42	-0.41349	2	1	65.66	0.7775	0.000148	41088	0|0	8.64	1		10910
	C,26716	K.ALPGQLKPFETLLSQNQGGK.T	2127.42	-0.61349	2	1	28.89	0.8872	0.697	41094	0|0	8.64	1		10789
	C,26737	K.ALPGQLKPFETLLSQNQGGK.T	2127.42	0.70651	2	1	56	0.9132	0.00137	41059	0|0	8.64	1		10921
	C,26759	K.ALPGQLKPFETLLSQNQGGK.T	2127.42	0.56651	2	1	44.99	0.8349	0.0172	41063	0|0	8.64	1		10851
	C,15206	K.ASCLYGQLPK.F	1137.33	0.17592	2	1	56.91	0.5946	0.00172	10311	0|0	8.24	0		16883
	C,15228	K.ASCLYGQLPK.F	1137.33	-0.68408	2	1	42.86	0.5828	0.0437	10343	0|0	8.24	0		16885
	C,21028	K.EEVVTVETWQEGSLK.A	1734.88	-0.85527	2	1	35.84	0.7073	0.168	30803	0|0	4.09	0		12919
	C,24492	K.FQDGDLTLYQSNTILR.H	1885.06	0.2455	2	1	120.53	0.8676	5.37e-10	35496	0|0	4.21	0		12132
	C,11406	R.TLGLYGK.D	751.89	0.07732	2	1	22.04	0.108	5.21	1311	0|0	8.26	0		16674
	C,11430	R.TLGLYGK.D	751.89	0.23732	2	1	22.81	0.1911	4.38	1308	0|0	8.26	0		16748
37	IPI:IPI00023673.1|SWISS-PROT:Q08380|TREMBL:B4DVE1;B4DWA8|ENSEMBL:ENSP00000262776|REFSEQ:NP_005558|H-INV:HIT000192184|VEGA:OTTHUMP00000182540;OTTHUMP00000182542 Tax_Id=9606 Gene_Symbol=LGALS3BP Galectin-3-binding protein	15	7	0.1453	65330.2	5.13
	C,18949	K.AVDTWSWGER.A	1207.27	-0.66156	2	1	35.79	0.5963	0.218	12428	0|0	4.37	0		16555
	C,18969	K.AVDTWSWGER.A	1207.27	-0.12156	2	1	45.45	0.5199	0.0244	12416	0|0	4.37	0		17092
	C,17795	K.YSSDYFQAPSDYR.Y	1599.63	0.21853	2	1	59.72	0.8751	0.00074	26355	0|0	4.21	0		13883
	C,17812	K.YSSDYFQAPSDYR.Y	1599.63	-0.86147	2	1	81.61	0.8956	4.82e-06	26393	0|0	4.21	0		13976
	C,17814	K.YSSDYFQAPSDYR.Y	1599.63	0.93853	2	1	57.51	0.6524	0.00117	26340	0|0	4.21	0		13215
	C,17858	K.YSSDYFQAPSDYR.Y	1599.63	0.99853	2	1	87.13	0.8742	1.28e-06	26335	0|0	4.21	0		13217
	C,26930	R.ELSEALGQIFDSQR.G	1593.71	0.50001	2	1	22.46	0.7382	3.96	26157	0|0	4.14	0		13964
	C,27001	R.ELSEALGQIFDSQR.G	1593.71	0.56001	2	1	20.27	0.6191	6.56	26156	0|0	4.14	0		13964
	C,29297	R.IYTSPTWSAFVTDSSWSAR.K	2163.32	0.58803	2	1	99.46	0.9135	6.12e-08	41769	0|0	5.84	0		10816
	C,29319	R.IYTSPTWSAFVTDSSWSAR.K	2163.32	-0.41197	2	1	85.17	0.7851	1.62e-06	41782	0|0	5.84	0		10649
	C,16425	R.RIDITLSSVK.C	1132.33	-0.90217	2	1	45.66	0.7267	0.0233	10209	0|0	8.75	1		17184
	C,26945	R.SDLAVPSELALLK.A	1356.58	0.33082	2	1	40.18	0.6088	0.0738	17592	0|0	4.37	0		15377
	C,26966	R.SDLAVPSELALLK.A	1356.58	0.05082	2	1	40.44	0.3474	0.0672	17614	0|0	4.37	0		14877
	C,15062	R.VEIFYR.G	826.959	-0.01437	2	1	27.53	0.2328	1.39	2544	0|0	5.97	0		15718
	C,15091	R.VEIFYR.G	826.959	0.44563	2	1	29.87	0.1804	0.802	2539	0|0	5.97	0		15573
38	IPI:IPI00910870.1|TREMBL:B4DTX2 Tax_Id=9606 Gene_Symbol=HSPA8 cDNA FLJ59163, highly similar to Heat shock cognate 71 kDa protein	14	7	0.4	23081.1	8.66
	C,22221	K.DAGTIAGLNVLR.I	1200.36	-0.84809	2	1	101.73	0.6641	5.65e-08	12232	0|0	5.84	0		16840
	C,22242	K.DAGTIAGLNVLR.I	1200.36	-0.52809	2	1	83.44	0.6026	3.78e-06	12229	0|0	5.84	0		16672
	C,13818	K.EIAEAYLGK.T	994.119	0.42852	1	1	39.6	0.5611	0.0524	6317	0|0	4.53	0		9551
	C,13860	K.EIAEAYLGK.T	994.119	0.46852	1	1	42.32	0.6517	0.028	6314	0|0	4.53	0		9551
	C,22901	K.TVTNAVVTVPAYFNDSQR.Q	1983.16	0.42914	2	1	25.73	0.3642	1.5	38012	0|0	5.5	0		11237
	C,22920	K.TVTNAVVTVPAYFNDSQR.Q	1983.16	0.32914	2	1	41.95	0.5499	0.0359	38017	0|0	5.5	0		11261
	C,6252	K.VQVEYKGETK.S	1181.32	-0.63746	2	1	31.07	0.6505	0.64	11643	0|0	6.11	1		16385
	C,6264	K.VQVEYKGETK.S	1181.32	0.22254	2	1	28.29	0.4464	1.21	11619	0|0	6.11	1		16285
	C,11639	R.IDLLHR.M ! K.INLIHR.R ! R.NDIIHR.T ! K.NDLLHR.V	766.908	0.01522	2	1	49.12	0.3612	0.0108	1510	0|0	6.74	0		17636
	C,23855	R.IINEPTAAAIAYGLDK.R	1660.89	-0.27061	3	1	44.44	0.6726	0.0317	9468	0|0	4.37	0		17639
	C,24076	R.IINEPTAAAIAYGLDK.R	1660.89	-0.968	2	1	53.36	0.681	0.00317	28442	0|0	4.37	0		13749
	C,24093	R.IINEPTAAAIAYGLDK.R	1660.89	-0.988	2	1	27.78	0.6368	1.16	28443	0|0	4.37	0		13860
	C,17285	R.TTPSYVAFTDTER.L	1488.57	0.30143	2	1	63.49	0.7434	0.000339	22481	0|0	4.37	0		15146
	C,17306	R.TTPSYVAFTDTER.L	1488.57	0.08143	2	1	67.96	0.7507	0.000121	22495	0|0	4.37	0		15128
39	IPI:IPI00029733.1|SWISS-PROT:Q04828|ENSEMBL:ENSP00000370254|REFSEQ:NP_001344|H-INV:HIT000096067;HIT000196637|VEGA:OTTHUMP00000018992 Tax_Id=9606 Gene_Symbol=AKR1C1 Aldo-keto reductase family 1 member C1	13	7	0.2198	36787.9	8.02
	C,25121	K.DIVLVAYSALGSHR.E	1501.71	0.57241	2	1	86.39	0.9025	1.63e-06	22888	0|0	6.74	0		14159
	C,16718	K.LAIEAGFR.H	877.019	-0.95408	2	1	45.95	0.4061	0.0239	3586	0|0	6	0		18851
	C,16802	K.LAIEAGFR.H	877.019	0.18592	2	1	45.76	0.6152	0.0257	3549	0|0	6	0		19390
	C,16824	K.LAIEAGFR.H	877.019	0.34592	2	1	47.66	0.667	0.0168	3544	0|0	6	0		19573
	C,15227	K.LLDFCK.S	795.966	0.36564	1	1	22.42	0.3992	2.22	1966	0|0	5.83	0		7739
	C,15248	K.LLDFCK.S	795.966	0.40564	1	1	26.88	0.3344	0.794	1964	0|0	5.83	0		7739
	C,11111	K.REDIFYTSK.L	1159.27	0.85543	2	1	38	0.6097	0.139	10945	0|0	6.07	1		17520
	C,9742	R.GVVVLAK.S	685.875	-0.07756	2	1	39.91	0.4184	0.0973	612	0|0	8.75	0		19061
	C,9757	R.GVVVLAK.S	685.875	0.36244	2	1	34.26	0.4361	0.357	597	0|0	8.75	0		19032
	C,18345	R.HIDSAHLYNNEEQVGLAIR.S	2180.36	-0.49671	2	1	76.44	0.918	1.21e-05	42089	0|0	5.27	0		10638
	C,18419	R.HIDSAHLYNNEEQVGLAIR.S	2180.36	0.53068	3	1	72.85	0.8424	3.6e-05	21203	0|0	5.27	0		13872
	C,18039	R.TPALIALR.Y	855.056	-0.09659	2	1	46.03	0.4306	0.0194	3074	0|0	9.41	0		15528
	C,18076	R.TPALIALR.Y	855.056	-0.19659	2	1	51.83	0.4731	0.00506	3078	0|0	9.41	0		15415
40	IPI:IPI00219018.7|SWISS-PROT:P04406|TREMBL:Q2TSD0;Q53X65|ENSEMBL:ENSP00000229239;ENSP00000380068;ENSP00000380070;ENSP00000384819|REFSEQ:NP_002037|H-INV:HIT000034167|VEGA:OTTHUMP00000166331;OTTHUMP00000174430;OTTHUMP00000174431;OTTHUMP00000174432 Tax_Id=96	13	7	0.2239	36052.8	8.57
	C,2369	K.AGAHLQGGAK.R	910.009	0.03602	2	1	21.63	0.4531	5.66	4282	0|0	8.8	0		16464
	C,2420	K.AGAHLQGGAK.R	910.009	0.23602	2	1	20.66	0.5344	7.05	4277	0|0	8.8	0		16413
	C,17384	K.IISNASCTTNCLAPLAK.V	1835.13	0.4176	2	1	81.53	0.8479	4.32e-06	34021	0|0	8.06	0		12295
	C,17400	K.IISNASCTTNCLAPLAK.V	1835.13	0.5776	2	1	66.57	0.6704	0.000135	34012	0|0	8.06	0		12269
	C,28353	K.LVINGNPITIFQER.D	1614.86	0.08992	2	1	29.08	0.5464	0.863	26852	0|0	6	0		13965
	C,28377	K.LVINGNPITIFQER.D	1614.86	0.06992	2	1	24.79	0.5764	2.31	26853	0|0	6	0		13893
	C,26007	K.LVINGNPITIFQERDPSK.I	2042.32	0.46213	2	1	41.98	0.879	0.0349	39294	0|0	6.07	1		11013
	C,26037	K.LVINGNPITIFQERDPSK.I	2042.32	-0.47788	2	1	41.56	0.8328	0.0391	39327	0|0	6.07	1		11186
	C,26086	K.LVINGNPITIFQERDPSK.I	2042.32	0.54212	2	1	63.56	0.8252	0.000243	39291	0|0	6.07	1		11038
	C,10401	K.VGVNGFGR.I	805.901	-0.09165	2	1	47.59	0.5583	0.0168	2153	0|0	9.72	0		19320
	C,10439	K.VGVNGFGR.I	805.901	-0.09165	2	1	51.65	0.5326	0.00661	2154	0|0	9.72	0		19320
	C,11654	K.VIPELNGK.L	870.025	0.31434	1	1	21.54	0.0422	2.63	3374	0|0	5.97	0		7492
	C,20089	R.VPTANVSVVDLTCR.L	1531.75	0.10753	3	1	33.42	0.5652	0.414	6966	0|0	5.8	0		18193
41	IPI:IPI00029235.1|SWISS-PROT:P24592|TREMBL:Q9H2B5|ENSEMBL:ENSP00000301464|REFSEQ:NP_002169|H-INV:HIT000034846|VEGA:OTTHUMP00000167654 Tax_Id=9606 Gene_Symbol=IGFBP6 Insulin-like growth factor-binding protein 6	13	7	0.3375	25322.2	8.15
	C,6263	K.DDEAPLR.A	815.848	0.34785	1	1	29.06	0.3906	0.652	2314	0|0	4.03	0		10507
	C,6283	K.DDEAPLR.A	815.848	0.29785	1	1	26.45	0.2673	1.19	2317	0|0	4.03	0		10507
	C,12765	R.ALLIGR.R ! R.ALLLGR.G	642.811	0.25772	2	1	38.96	0.3894	0.104	253	0|0	9.8	0		16379
	C,12771	R.ALLIGR.R ! R.ALLLGR.G	642.811	-0.04228	2	1	38.53	0.3486	0.132	257	0|0	9.8	0		18786
	C,5373	R.APAVAEENPK.E	1026.12	0.47075	1	1	71.11	0.6307	3.15e-05	7079	0|0	4.53	0		8135
	C,5383	R.APAVAEENPK.E	1026.12	0.45075	1	1	62.22	0.6262	0.000244	7081	0|0	4.53	0		8135
	C,14622	R.EGQECGVYTPNCAPGLQCHPPK.D	2500.76	-0.72088	3	1	34.7	0.849	0.22	28675	0|0	5.4	0		12984
	C,14684	R.EGQECGVYTPNCAPGLQCHPPK.D	2500.76	0.80912	3	1	34.57	0.8288	0.234	28651	0|0	5.4	0		13414
	C,11270	R.GAQTLYVPNCDHR.G	1531.67	0.05872	2	1	47.78	0.6402	0.012	23987	0|0	6.73	0		14428
	C,11280	R.GAQTLYVPNCDHR.G	1531.67	0.21872	2	1	40.8	0.6471	0.0598	23976	0|0	6.73	0		14380
	C,12333	R.GPCWCVDR.M	1050.19	0.21905	2	1	21.21	0.3588	6.93	7770	0|0	5.82	0		18313
	C,12360	R.GPCWCVDR.M	1050.19	0.19905	2	1	33.75	0.6444	0.386	7771	0|0	5.82	0		18311
	C,26190	R.HLDSVLQQLQTEVYR.G	1830.03	0.2109	3	1	67.25	0.6642	0.000161	12817	0|0	5.32	0		17117
42	IPI:IPI00216318.5|SWISS-PROT:P31946-1|TREMBL:A8K9K2;B5BU24|ENSEMBL:ENSP00000300161;ENSP00000361930|REFSEQ:NP_003395;NP_647539|H-INV:HIT000322080|VEGA:OTTHUMP00000031075;OTTHUMP00000031076 Tax_Id=9606 Gene_Symbol=YWHAB Isoform Long of 14-3-3 protein beta/alpha	12	7	0.3089	28082.1	4.76
	C,28059	K.DSTLIM*QLLR.D	1206.43	-0.22058	2	1	32.14	0.4633	0.526	12393	0|0	5.84	0	Oxidation (M)	17209
	C,28277	K.DSTLIM*QLLR.D	1206.43	0.05942	2	1	40.11	0.1945	0.0833	12383	0|0	5.84	0	Oxidation (M)	17090
	C,30363	K.DSTLIMQLLR.D	1190.43	0.28001	2	1	57.76	0.3875	0.00144	11890	0|0	5.84	0		17212
	C,30442	K.DSTLIMQLLR.D	1190.43	0.14001	2	1	55.18	0.3349	0.00262	11899	0|0	5.84	0		17247
	C,4148	K.EM*QPTHPIR.L	1125.28	-0.75436	2	1	20.69	0.3543	6.8	9997	0|0	6.85	0	Oxidation (M)	15933
	C,3320	K.IAEKAER.S ! K.LAEQAER.Y	816.922	0.34203	1	1	27.18	0.2719	1.12	2339	0|0	6.14	1		11687
	C,32243	K.TAFDEAIAELDTLNEESYK.D	2160.27	0.4945	2	1	76.2	0.935	1.28e-05	41719	0|0	3.77	0		10655
	C,14599	K.YLIPNATQPESK.V	1361.52	-0.91388	2	1	22.05	0.3946	4.92	17810	0|0	6	0		15779
	C,6815	R.VISSIEQK.T ! R.VLSSIEQK.S	904.039	0.32904	1	1	26.78	0.4824	1.23	4142	0|0	5.97	0		11678
	C,6827	R.VISSIEQK.T ! R.VLSSIEQK.S	904.039	0.32904	1	1	45.82	0.6327	0.0153	4143	0|0	5.97	0		11678
	C,8217	R.YLSEVASGDNK.Q	1183.25	0.95213	2	1	62.02	0.5318	0.000508	11663	0|0	4.37	0		16192
	C,8238	R.YLSEVASGDNK.Q	1183.25	0.83213	2	1	58.62	0.4519	0.00109	11668	0|0	4.37	0		15896
43	IPI:IPI00925567.1|TREMBL:A4D1P0|REFSEQ:NP_001074007|H-INV:HIT000286704|VEGA:OTTHUMP00000207847 Tax_Id=9606 Gene_Symbol=tcag7.1260 Putative uncharacterized protein	12	7	0.2035	39459.8	6.03
	C,6434	K.FHIQR.L ! K.FHLKR.I ! K.M*HLQR.A ! K.SSGALHK.R ! R.SSKLHK.E	700.809	0.09573	2	1	32.12	0.4163	0.57	760	0|0	9.76	0	Oxidation (M)	18589
	C,5966	K.LIQYCHSK.G	1049.22	0.49082	2	1	30.93	0.3469	0.729	7709	0|0	8.21	0		18056
	C,5989	K.LIQYCHSK.G	1049.22	0.79082	2	1	26.13	0.2763	2.2	7680	0|0	8.21	0		18060
	C,7625	K.LLNKPGLK.Y	883.11	-0.00347	2	1	46.15	0.3684	0.0186	3711	0|0	10	1		15366
	C,7648	K.LLNKPGLK.Y	883.11	-0.90347	2	1	30.37	0.2084	0.684	3725	0|0	10	1		14896
	C,7694	K.LLNKPGLK.Y	883.11	0.51653	2	1	30.24	0.2232	0.737	3700	0|0	10	1		15568
	C,21578	K.LSDEEM*ATILSFNR.N	1642.81	0.33233	2	1	26.17	0.7363	1.64	27792	0|0	4.14	0	Oxidation (M)	13584
	C,33099	K.LSYLDVYLIHWPQGFK.S	1980.29	0.51391	2	1	70.08	0.8398	5.75e-05	37915	0|0	6.74	0		11714
	C,33255	K.LSYLDVYLIHWPQGFK.S	1980.29	0.01391	2	1	29.46	0.7831	0.662	37929	0|0	6.74	0		11699
	C,22116	K.PEDPSLLEDPK.I	1240.34	0.82324	2	1	21.74	0.0115	5.14	13530	0|0	3.92	0		15357
	C,11051	K.TTAQVLIR.F	902.07	0.03692	2	1	58.98	0.5139	0.00132	4103	0|0	9.41	0		20819
	C,11071	K.TTAQVLIR.F	902.07	0.59692	2	1	62.81	0.3009	0.000504	4076	0|0	9.41	0		19256
44	IPI:IPI00012011.6|SWISS-PROT:P23528|TREMBL:B3KUQ1|ENSEMBL:ENSP00000309629|REFSEQ:NP_005498|H-INV:HIT000022544 Tax_Id=9606 Gene_Symbol=CFL1 Cofilin-1	11	7	0.4819	18502.3	8.22
	C,20611	K.AVLFCLSEDK.K	1182.37	0.77333	2	1	32.05	0.5697	0.501	11629	0|0	4.37	0		16068
	C,27545	K.EILVGDVGQTVDDPYATFVK.M	2167.39	0.71804	2	1	86.91	0.8472	1.08e-06	41847	0|0	3.84	0		10644
	C,27560	K.EILVGDVGQTVDDPYATFVK.M	2167.39	0.49804	2	1	107.69	0.8725	9.08e-09	41852	0|0	3.84	0		10669
	C,32470	K.KEDLVFIFWAPESAPLK.S	1991.31	0.54253	3	1	44.61	0.7229	0.0271	16641	0|0	4.68	1		15651
	C,16852	K.LGGSAVISLEGK.P	1131.3	-0.97338	2	1	34.85	0.5418	0.271	10192	0|0	6	0		16559
	C,22788	K.LGGSAVISLEGKPL.-	1341.57	-0.92058	2	1	51.59	0.7405	0.00535	17140	0|0	6	1		15438
	C,23061	K.LGGSAVISLEGKPL.-	1341.57	0.77942	2	1	34.41	0.7809	0.266	17065	0|0	6	1		14666
	C,23083	K.LGGSAVISLEGKPL.-	1341.57	0.09942	2	1	20.26	0.5346	6.88	17082	0|0	6	1		14615
	C,11750	K.NIILEEGK.E	916.05	0.38963	1	1	44.38	0.2835	0.0186	4402	0|0	4.53	0		10224
	C,16038	R.YALYDATYETK.E	1338.44	0.7848	2	1	28.23	0.56	1.15	16949	0|0	4.37	0		15283
	C,16049	R.YALYDATYETK.E	1338.44	0.8448	2	1	34.41	0.6553	0.277	16946	0|0	4.37	0		15303
45	IPI:IPI00219217.3|SWISS-PROT:P07195|TREMBL:Q5U077|ENSEMBL:ENSP00000229319;ENSP00000379386|REFSEQ:NP_002291|H-INV:HIT000037014|VEGA:OTTHUMP00000165228;OTTHUMP00000165229;OTTHUMP00000166897 Tax_Id=9606 Gene_Symbol=LDHB L-lactate dehydrogenase B chain	10	7	0.2365	36638.1	5.71
	C,6044	K.DYSVTANSK.I	985.026	0.23575	1	1	56.49	0.6019	0.000943	6099	0|0	5.84	0		8408
	C,9874	K.LKDDEVAQLK.K	1159.31	0.93683	2	1	26.69	0.3852	1.88	10942	0|0	4.56	1		17547
	C,9896	K.LKDDEVAQLK.K	1159.31	0.99683	2	1	26.75	0.2897	1.81	10938	0|0	4.56	1		17108
	C,19248	K.SADTLWDIQK.D	1177.28	0.95052	2	1	43.62	0.6114	0.0372	11475	0|0	4.21	0		17106
	C,42104	K.YSPDCIIIVVSNPVDILTYVTWK.L	2697.13	-0.48438	2	1	39.21	0.9102	0.0458	46303	0|0	4.21	0		7636
	C,12411	R.GLTSVINQK.L	960.106	0.42554	1	1	37.66	0.3152	0.0924	5507	0|0	8.75	0		10780
	C,12425	R.GLTSVINQK.L	960.106	0.53554	1	1	32.02	0.3698	0.339	5503	0|0	8.75	0		10780
	C,9956	R.LNLVQR.N	742.887	-0.04617	2	1	41.45	0.0922	0.0648	1206	0|0	9.75	0		18095
	C,9977	R.LNLVQR.N	742.887	0.49383	2	1	47.65	0.2644	0.0137	1203	0|0	9.75	0		15984
	C,9709	R.VIGSGCNLDSAR.F	1249.37	0.02133	2	1	41.28	0.7117	0.0628	13860	0|0	5.8	0		16872
46	IPI:IPI00003590.2|SWISS-PROT:O00391-1|TREMBL:A8K477;A8K4C2|ENSEMBL:ENSP00000356574|REFSEQ:NP_002817|H-INV:HIT000222878|VEGA:OTTHUMP00000033189 Tax_Id=9606 Gene_Symbol=QSOX1 Isoform 1 of Sulfhydryl oxidase 1	10	7	0.1218	82576.7	9.13
	C,32897	K.FGVTDFPSCYLLFR.N	1722.98	0.96634	2	1	60.73	0.6932	0.00054	30424	0|0	5.83	0		12771
	C,11429	R.EVALDLSQHK.G	1140.27	0.31372	2	1	50.31	0.6712	0.0076	10409	0|0	5.32	0		16325
	C,11449	R.EVALDLSQHK.G	1140.27	0.17372	2	1	41.11	0.5926	0.0633	10416	0|0	5.32	0		16355
	C,22652	R.EVALDLSQHK.G	1140.27	-0.90628	2	1	22.88	0.3728	4.22	10438	0|0	5.32	0		16383
	C,20747	R.IEVGRFPVLEGQR.L	1500.72	-0.53487	3	1	30.35	0.346	0.866	6481	0|0	6.14	1		18781
	C,37928	R.LDVPVWDVEATLNFLK.A	1860.13	0.22064	2	1	57.05	0.8368	0.00122	34768	0|0	4.03	0		12320
	C,28930	R.NNEEYLALIFEK.G	1483.64	0.06741	2	1	37.18	0.7278	0.138	22283	0|0	4.25	0		14464
	C,20204	R.SFYTAYLQR.L	1149.28	0.00212	2	1	40.97	0.6949	0.0689	10661	0|0	8.31	0		17220
	C,20226	R.SFYTAYLQR.L	1149.28	0.24212	2	1	35.24	0.4705	0.257	10654	0|0	8.31	0		17158
	C,27647	R.VGSPNAAVLWLWSSHNR.V	1895.1	-0.66837	2	1	61.76	0.7613	0.000403	35797	0|0	9.73	0		12090
47	IPI:IPI00554648.3|SWISS-PROT:P05787|TREMBL:A8K4H3;B0AZN5;Q7L4M3;Q969I0|ENSEMBL:ENSP00000293308|REFSEQ:NP_002264|H-INV:HIT000284467|VEGA:OTTHUMP00000167772 Tax_Id=9606 Gene_Symbol=KRT8 Keratin, type II cytoskeletal 8	10	7	0.1284	53703.6	5.52
	C,6276	K.LLEGEESR.I	932.995	0.28413	1	1	29.04	0.4087	0.659	4839	0|0	4.25	0		10571
	C,6287	K.LLEGEESR.I ! K.LLEGKESR.L	932.995	0.29413	1	1	29.2	0.414	0.635	4838	0|0	4.25	0		10571
	C,13652	K.LVSESSDVLPK.-	1174.32	-0.93176	2	1	40.42	0.711	0.0792	11439	0|0	4.37	0		17457
	C,13675	K.LVSESSDVLPK.-	1174.32	-0.79176	2	1	57.11	0.7402	0.00171	11433	0|0	4.37	0		17544
	C,6621	K.NKYEDEINK.R	1153.22	-0.77387	2	1	31.81	0.3351	0.534	10754	0|0	4.68	1		16213
	C,14492	K.YEELQSLAGK.H	1138.25	0.09451	2	1	44.28	0.1434	0.0315	10354	0|0	4.53	0		16903
	C,5653	R.FLEQKNK.L ! R.FLEQQNK.V	907.045	-0.86806	2	1	32.28	0.0406	0.553	4236	0|0	8.59	1		18696
	C,5714	R.FLEQKNK.L ! R.FLEQQNK.V	907.045	0.43455	1	1	21.58	0.0371	3.37	4197	0|0	8.59	1		9700
	C,7481	R.ISSSSFSR.V	870.927	-0.20626	2	1	34.47	0.3455	0.313	3412	0|0	9.75	0		17519
	C,14833	R.LQAEIEGLK.G	1001.15	0.38412	1	1	24.44	0.0344	1.77	6474	0|0	4.53	0		9859
48	IPI:IPI00291175.7|SWISS-PROT:P18206-2|TREMBL:B3KXA2|ENSEMBL:ENSP00000361841|REFSEQ:NP_003364|H-INV:HIT000195504|VEGA:OTTHUMP00000019861 Tax_Id=9606 Gene_Symbol=VCL Isoform 1 of Vinculin	9	7	0.0882	116721	5.83
	C,39869	K.AIPDLTAPVAAVQAAVSNLVR.V	2077.4	-0.7215	3	1	23.41	0.3904	3.46	18602	0|0	5.88	0		15189
	C,18107	K.AQQVSQGLDVLTAK.V	1458.64	0.00302	2	1	57.29	0.583	0.00144	21433	0|0	5.88	0		15400
	C,18129	K.AQQVSQGLDVLTAK.V	1458.64	0.16302	2	1	48.1	0.5983	0.0118	21424	0|0	5.88	0		15178
	C,16172	K.LLAVAATAPPDAPNR.E	1477.68	0.84841	3	1	20.36	0.2372	7.83	6102	0|0	5.84	0		17006
	C,30393	K.M*SAEINEIIR.V	1192.36	0.54982	2	1	30.56	0.0497	0.754	11951	0|0	4.53	0	Oxidation (M)	17161
	C,16768	R.ALASQLQDSLK.D	1174.32	0.77131	2	1	38.09	0.7246	0.13	11383	0|0	5.88	0		16721
	C,16786	R.ALASQLQDSLK.D	1174.32	0.43131	2	1	72.74	0.6844	4.51e-05	11396	0|0	5.88	0		16954
	C,5643	R.QLHDEARK.W	997.086	-0.70918	3	1	23.54	0.2753	3.76	442	0|0	6.75	1		17001
	C,26312	R.VLQLTSWDEDAWASK.D	1749.89	-0.25928	2	1	21.55	0.8311	4.5	31307	0|0	4.03	0		12873
49	IPI:IPI00297284.1|SWISS-PROT:P18065|ENSEMBL:ENSP00000233809|REFSEQ:NP_000588|H-INV:HIT000031860|VEGA:OTTHUMP00000207751 Tax_Id=9606 Gene_Symbol=IGFBP2 Insulin-like growth factor-binding protein 2	9	7	0.1982	35137.2	7.48
	C,7002	K.HHLGLEEPK.K	1060.18	-0.72938	2	1	22.48	0.1748	5.24	8102	0|0	6	0		18541
	C,5516	K.HHLGLEEPKK.L	1188.36	-0.89707	2	1	25.07	0.3801	2.76	11848	0|0	6.92	1		17761
	C,4685	K.LRPPPAR.T	806.976	-0.07746	2	1	27.08	0.0421	1.75	2166	0|0	12	1		17863
	C,4790	R.CPPCTPER.L	1017.16	0.14765	2	1	24.97	0.4053	2.99	6872	0|0	5.99	0		18751
	C,12635	R.GECWCVNPNTGK.L	1422.57	0.57264	2	1	35.72	0.6067	0.195	20025	0|0	5.99	0		14569
	C,12651	R.GECWCVNPNTGK.L	1422.57	0.53264	2	1	34.05	0.4896	0.286	20033	0|0	5.99	0		14557
	C,21865	R.GPLEHLYSLHIPNCDK.H	1894.13	-0.7808	3	1	39.74	0.6314	0.0858	14326	0|0	5.99	0		16166
	C,11826	R.LEGEACGVYTPR.C	1352.49	-0.68048	2	1	64.58	0.8741	0.000259	17498	0|0	4.53	0		14852
	C,11909	R.LEGEACGVYTPR.C	1352.49	0.15952	2	1	73.06	0.7891	3.78e-05	17470	0|0	4.53	0		15310
50	IPI:IPI00021405.3|SWISS-PROT:P02545-1|TREMBL:Q5I6Y4;Q5I6Y6|ENSEMBL:ENSP00000357283|REFSEQ:NP_733821|H-INV:HIT000009858|VEGA:OTTHUMP00000015848 Tax_Id=9606 Gene_Symbol=LMNA Isoform A of Lamin-A/C	8	7	0.1295	74138.6	6.57
	C,11731	K.AAYEAELGDAR.K	1166.22	0.36491	2	1	30.41	0.4873	0.761	11149	0|0	4.14	0		16718
	C,11464	K.AQNTWGCGNSLR.T	1364.47	0.93352	2	1	35.01	0.7752	0.242	17831	0|0	8.29	0		15348
	C,14276	K.RQNGDDPLLTYR.F	1448.56	0.01431	3	1	23.85	0.2633	3.71	5666	0|0	5.96	1		17995
	C,14023	R.LAVYIDR.V	849.994	0.26062	2	1	30.96	0.2716	0.787	2983	0|0	5.84	0		19624
	C,14067	R.LAVYIDR.V	849.994	0.14062	2	1	30.22	0.2194	0.935	2987	0|0	5.84	0		19668
	C,8145	R.SGAQASSTPLSPTR.I	1360.45	-0.80297	2	1	48.71	0.759	0.0107	17759	0|0	9.47	0		15853
	C,15810	R.SVGGSGGGSFGDNLVTR.S	1567.64	-0.47695	2	1	54.58	0.8399	0.00242	25237	0|0	5.55	0		13898
	C,8105	R.TVLCGTCGQPADK.A	1407.59	-0.86047	2	1	36.79	0.7782	0.156	19504	0|0	5.5	0		14936
51	IPI:IPI00843975.1|SWISS-PROT:P15311|TREMBL:B2R6J2;Q6NUR7|ENSEMBL:ENSP00000338934;ENSP00000356042|REFSEQ:NP_001104547;NP_003370|H-INV:HIT000026256|VEGA:OTTHUMP00000017506;OTTHUMP00000017507 Tax_Id=9606 Gene_Symbol=EZR Ezrin	7	7	0.1246	69412	5.94
	C,23024	K.APDFVFYAPR.L	1183.33	0.28155	2	1	49.75	0.8115	0.00853	11676	0|0	5.88	0		16107
	C,39224	K.FYPEDVAEELIQDITQK.L	2039.22	0.00561	2	1	21.98	0.8508	3.52	39227	0|0	3.83	0		11100
	C,16169	K.IALLEEAR.R ! K.LALLEEAR.T	915.065	0.67231	2	1	28.58	0.1442	1.2	4372	0|0	4.53	0		17285
	C,26928	K.IGFPWSEIR.N	1105.27	0.83253	2	1	49.74	0.3012	0.00963	9362	0|0	6	0		18142
	C,23326	K.SQEQLAAELAEYTAK.I	1652.78	0.98399	2	1	78.06	0.9029	1.03e-05	28115	0|0	4.25	0		13232
	C,5278	R.LQDYEEK.T	924.971	-0.66218	2	1	28.16	0.32	1.23	4651	0|0	4.14	0		16059
	C,9125	R.NISFNDK.K	837.897	0.28635	1	1	42.75	0.5142	0.0225	2717	0|0	5.84	0		8484
52	IPI:IPI00169383.3|SWISS-PROT:P00558|TREMBL:A8K4W6;B4DHM5;B7Z7A9|ENSEMBL:ENSP00000362413|REFSEQ:NP_000282|H-INV:HIT000059907|VEGA:OTTHUMP00000023595 Tax_Id=9606 Gene_Symbol=PGK1 Phosphoglycerate kinase 1	15	6	0.2038	44614.2	8.3
	C,27810	K.ALESPERPFLAILGGAK.V	1770.06	0.8417	3	1	38.22	0.4924	0.125	11571	0|0	6.19	1		16597
	C,27827	K.ALESPERPFLAILGGAK.V	1770.06	0.1517	3	1	51.43	0.7027	0.0059	11597	0|0	6.19	1		16397
	C,27852	K.ALESPERPFLAILGGAK.V	1770.06	-0.63569	2	1	53.06	0.4923	0.00318	31931	0|0	6.19	1		12848
	C,27855	K.ALESPERPFLAILGGAK.V	1770.06	0.96431	2	1	48.19	0.652	0.00974	31884	0|0	6.19	1		12835
	C,27872	K.ALESPERPFLAILGGAK.V	1770.06	0.80431	2	1	52.96	0.6054	0.00324	31888	0|0	6.19	1		12799
	C,18526	K.LGDVYVNDAFGTAHR.A	1635.75	0.72912	3	1	38.73	0.63	0.119	8935	0|0	5.21	0		17730
	C,18545	K.LGDVYVNDAFGTAHR.A	1635.75	0.27912	3	1	37.6	0.591	0.154	8943	0|0	5.21	0		17719
	C,35618	K.QIVWNGPVGVFEWEAFAR.G	2106.36	-0.99236	2	1	61.84	0.9243	0.000367	40705	0|0	4.53	0		11213
	C,35679	K.QIVWNGPVGVFEWEAFAR.G	2106.36	-0.43236	2	1	41.28	0.9312	0.0413	40689	0|0	4.53	0		11078
	C,35692	K.QIVWNGPVGVFEWEAFAR.G	2106.36	-0.49236	2	1	28.59	0.7775	0.773	40695	0|0	4.53	0		11168
	C,27241	K.VLPGVDALSNI.-	1098.27	0.49934	1	1	20.29	0.169	3.89	9145	0|0	3.8	0		8319
	C,5274	K.YAEAVTR.A	809.887	0.31644	1	1	35.07	0.3633	0.129	2207	0|0	6	0		8293
	C,15822	R.GCITIIGGGDTATCCAK.W	1756.01	0.6578	2	1	80.56	0.8793	5.64e-06	31470	0|0	5.82	0		12834
	C,15838	R.GCITIIGGGDTATCCAK.W	1756.01	-0.5222	2	1	94.01	0.8349	2.59e-07	31514	0|0	5.82	0		13027
	C,15882	R.GCITIIGGGDTATCCAK.W	1756.01	0.5578	2	1	104.31	0.8364	2.38e-08	31472	0|0	5.82	0		12822
53	IPI:IPI00220642.7|SWISS-PROT:P61981|TREMBL:B3KNB4;B4DHC4|ENSEMBL:ENSP00000306330|REFSEQ:NP_036611|H-INV:HIT000039050|VEGA:OTTHUMP00000024480;OTTHUMP00000161136 Tax_Id=9606 Gene_Symbol=YWHAG 14-3-3 protein gamma	14	6	0.2753	28302.3	4.8
	C,28059	K.DSTLIM*QLLR.D	1206.43	-0.22058	2	1	32.14	0.4633	0.526	12393	0|0	5.84	0	Oxidation (M)	17209
	C,28277	K.DSTLIM*QLLR.D	1206.43	0.05942	2	1	40.11	0.1945	0.0833	12383	0|0	5.84	0	Oxidation (M)	17090
	C,30363	K.DSTLIMQLLR.D	1190.43	0.28001	2	1	57.76	0.3875	0.00144	11890	0|0	5.84	0		17212
	C,30442	K.DSTLIMQLLR.D	1190.43	0.14001	2	1	55.18	0.3349	0.00262	11899	0|0	5.84	0		17247
	C,41593	K.ELEAVCQDVLSLLDNYLIK.N	2236.56	0.87478	3	1	52.07	0.6624	0.00446	22562	0|0	3.92	0		14371
	C,41603	K.ELEAVCQDVLSLLDNYLIK.N	2236.56	0.27479	3	1	45.57	0.578	0.0201	22574	0|0	3.92	0		14523
	C,41772	K.ELEAVCQDVLSLLDNYLIK.N	2236.56	-0.09261	2	1	85	0.8425	1.6e-06	43018	0|0	3.92	0		10116
	C,3320	K.IAEKAER.S ! K.LAEQAER.Y	816.922	0.34203	1	1	27.18	0.2719	1.12	2339	0|0	6.14	1		11687
	C,14894	K.NVTELNEPLSNEER.N	1644.72	0.36223	2	1	36.05	0.7101	0.171	27856	0|0	4.09	0		13813
	C,14940	K.NVTELNEPLSNEER.N	1644.72	-0.01778	2	1	34	0.335	0.274	27874	0|0	4.09	0		13745
	C,3132	K.RATVVESSEK.A	1106.21	0.35464	2	1	22.42	0.149	5.24	9398	0|0	6.14	1		18292
	C,3152	K.RATVVESSEK.A	1106.21	-0.40536	2	1	39.75	0.5557	0.0958	9425	0|0	6.14	1		18092
	C,6815	R.VISSIEQK.T ! R.VLSSIEQK.S	904.039	0.32904	1	1	26.78	0.4824	1.23	4142	0|0	5.97	0		11678
	C,6827	R.VISSIEQK.T ! R.VLSSIEQK.S	904.039	0.32904	1	1	45.82	0.6327	0.0153	4143	0|0	5.97	0		11678
54	IPI:IPI00306959.10|SWISS-PROT:P08729|H-INV:HIT000245235|VEGA:OTTHUMP00000167584 Tax_Id=9606 Gene_Symbol=KRT7 Keratin, type II cytoskeletal 7	14	6	0.1237	51417.1	5.5
	C,6276	K.LLEGEESR.I	932.995	0.28413	1	1	29.04	0.4087	0.659	4839	0|0	4.25	0		10571
	C,6287	K.LLEGEESR.I ! K.LLEGKESR.L	932.995	0.29413	1	1	29.2	0.414	0.635	4838	0|0	4.25	0		10571
	C,14608	K.QEELEAALQR.A	1187.28	-0.77289	2	1	25.61	0.2847	2.37	11830	0|0	4.25	0		17269
	C,14668	K.QEELEAALQR.A	1187.28	0.64711	2	1	42	0.5429	0.0543	11756	0|0	4.25	0		17198
	C,14727	K.QEELEAALQR.A	1187.28	0.92711	2	1	26.36	0.0888	2	11749	0|0	4.25	0		17280
	C,18884	K.QEELEAALQR.A	1187.28	0.90711	2	1	26.74	0.537	1.88	11750	0|0	4.25	0		17753
	C,18924	K.QEELEAALQR.A	1187.28	0.88711	2	1	55.87	0.6907	0.00228	11751	0|0	4.25	0		17649
	C,25605	K.VDALNDEINFLR.T	1419.56	0.28543	2	1	77.24	0.3162	1.39e-05	19921	0|0	4.03	0		14740
	C,5653	R.FLEQKNK.L ! R.FLEQQNK.V	907.045	-0.86806	2	1	32.28	0.0406	0.553	4236	0|0	8.59	1		18696
	C,5714	R.FLEQKNK.L ! R.FLEQQNK.V	907.045	0.43455	1	1	21.58	0.0371	3.37	4197	0|0	8.59	1		9700
	C,9954	R.LDADPSLQR.V	1015.1	0.74533	2	1	28.5	0.4407	1.25	6793	0|0	4.21	0		17699
	C,28637	R.SLDLDGIIAEVK.A	1273.45	-0.44088	2	1	70.09	0.7877	8.03e-05	14711	0|0	4.03	0		16393
	C,28730	R.SLDLDGIIAEVK.A	1273.45	0.01912	2	1	97.38	0.7734	1.46e-07	14699	0|0	4.03	0		15970
	C,28808	R.SLDLDGIIAEVK.A	1273.45	0.05912	2	1	75.06	0.7013	2.5e-05	14696	0|0	4.03	0		16047
55	IPI:IPI00179330.6|SWISS-PROT:P62979|TREMBL:B2RDW1;Q5RKT7;Q8WYN9|ENSEMBL:ENSP00000272317;ENSP00000383981;ENSP00000385659|REFSEQ:NP_001129064;NP_002945|H-INV:HIT000384848|VEGA:OTTHUMP00000200786;OTTHUMP00000200788;OTTHUMP00000200789 Tax_Id=9606 Gene_Symbol=	14	6	0.3526	17964.7	9.68
	C,5212	K.EGIPPDQQR.L	1040.11	0.21483	2	1	26.45	0.3807	1.89	7451	0|0	4.37	0		16669
	C,16327	K.ESTLHLVLR.L	1068.25	-0.01849	3	1	28.91	0.4542	0.948	884	0|0	6.85	0		14745
	C,16395	K.ESTLHLVLR.L	1068.25	0.47672	1	1	29.88	0.3876	0.437	8275	0|0	6.85	0		8507
	C,16403	K.ESTLHLVLR.L	1068.25	0.23412	2	1	73.52	0.7609	3.66e-05	8292	0|0	6.85	0		16477
	C,16424	K.ESTLHLVLR.L	1068.25	0.23412	2	1	69.47	0.7634	9.31e-05	8293	0|0	6.85	0		16477
	C,17105	K.ESTLHLVLR.L	1068.25	-0.30588	2	1	30.03	0.7123	0.807	8308	0|0	6.85	0		16250
	C,14910	K.MKIFVK.Y ! -.MQIFVK.T	766.026	0.15335	2	1	27.38	0.1213	1.67	1488	0|0	10	1		18219
	C,21936	K.TITLEVEPSDTIENVK.A	1788.97	0.03352	2	1	42.6	0.7542	0.0353	32553	0|0	4	0		12829
	C,11804	R.LIFAGK.Q	648.814	0.33324	1	1	35.2	0.3673	0.195	293	0|0	8.75	0		12901
	C,10920	R.TLSDYNIQK.E	1082.18	-0.90878	2	1	22.64	0.3878	4.41	8710	0|0	5.5	0		16190
	C,10988	R.TLSDYNIQK.E	1082.18	0.46383	1	1	26.81	0.2958	0.861	8676	0|0	5.5	0		8259
	C,11011	R.TLSDYNIQK.E	1082.18	0.48383	1	1	24.48	0.3484	1.47	8675	0|0	5.5	0		8259
	C,11069	R.TLSDYNIQK.E	1082.18	0.17122	2	1	48.69	0.7404	0.011	8688	0|0	5.5	0		16295
	C,11090	R.TLSDYNIQK.E	1082.18	0.17122	2	1	47.36	0.5872	0.015	8689	0|0	5.5	0		16295
56	IPI:IPI00550363.3|SWISS-PROT:P37802|ENSEMBL:ENSP00000357075;ENSP00000357077|REFSEQ:NP_003555|H-INV:HIT000288972|VEGA:OTTHUMP00000024407;OTTHUMP00000024409 Tax_Id=9606 Gene_Symbol=TAGLN2 Transgelin-2	13	6	0.4623	22391.2	8.41
	C,37825	K.DGTVLCELINALYPEGQAPVK.K	2288.6	0.62231	2	1	33.14	0.8754	0.243	43773	0|0	4.14	0		10022
	C,37845	K.DGTVLCELINALYPEGQAPVK.K	2288.6	0.24231	2	1	37.48	0.8154	0.0879	43780	0|0	4.14	0		9842
	C,39547	K.QYDADLEQILIQWITTQCR.K	2395.67	0.22977	3	1	42.46	0.6317	0.0383	26295	0|0	4.03	0		13482
	C,39567	K.QYDADLEQILIQWITTQCR.K	2395.67	-0.22023	3	1	58.05	0.7345	0.00104	26304	0|0	4.03	0		13235
	C,28688	R.DDGLFSGDPNWFPK.K	1595.69	-0.82724	2	1	44.56	0.5938	0.0234	26274	0|0	3.93	0		13380
	C,28751	R.DDGLFSGDPNWFPK.K	1595.69	-0.78724	2	1	57.09	0.7753	0.00131	26271	0|0	3.93	0		13381
	C,8240	R.GPAYGLSR.E	820.913	-0.16037	2	1	45.26	0.5678	0.0288	2440	0|0	8.75	0		19370
	C,8258	R.GPAYGLSR.E	820.913	0.03963	2	1	37.19	0.609	0.19	2434	0|0	8.75	0		19872
	C,18945	R.TLM*NLGGLAVAR.D	1232.47	0.32002	2	1	25.4	0.5417	2.45	13296	0|0	9.41	0	Oxidation (M)	16991
	C,18967	R.TLM*NLGGLAVAR.D	1232.47	0.36002	2	1	34.37	0.4673	0.311	13288	0|0	9.41	0	Oxidation (M)	16998
	C,23712	R.TLMNLGGLAVAR.D	1216.47	0.24062	2	1	30.11	0.5241	0.848	12715	0|0	9.41	0		17398
	C,23754	R.TLMNLGGLAVAR.D	1216.47	0.28062	2	1	43.16	0.2859	0.042	12712	0|0	9.41	0		17371
	C,34274	R.YGINTTDIFQTVDLWEGK.N	2101.29	0.51821	2	1	95.17	0.8238	1.6e-07	40582	0|0	4.03	0		10553
57	IPI:IPI00215767.1|SWISS-PROT:P15291-1|TREMBL:B2R710;B4DMM8;B7ZAH9;Q86XA6|ENSEMBL:ENSP00000369055|REFSEQ:NP_001488|H-INV:HIT000321972|VEGA:OTTHUMP00000021196 Tax_Id=9606 Gene_Symbol=B4GALT1 Isoform Long of Beta-1,4-galactosyltransferase 1	12	6	0.2487	43919.8	8.88
	C,35515	K.FGFSLPYVQYFGGVSALSK.Q	2068.35	0.39614	2	1	41.23	0.7274	0.0413	39833	0|0	8.5	0		10953
	C,35535	K.FGFSLPYVQYFGGVSALSK.Q	2068.35	0.73614	2	1	35.23	0.7025	0.164	39826	0|0	8.5	0		10944
	C,22897	K.LLNVGFQEALK.D	1232.45	0.23512	2	1	51.53	0.6026	0.00597	13300	0|0	6	0		16985
	C,22915	K.LLNVGFQEALK.D	1232.45	0.91512	2	1	33.61	0.5576	0.37	13267	0|0	6	0		16990
	C,25423	K.VAIIIPFR.N ! K.VAILIPFR.N	929.18	0.66663	2	1	31.84	0.4105	0.577	4709	0|0	9.72	0		17642
	C,25433	K.VAIIIPFR.N ! K.VAILIPFR.N	929.18	0.08663	2	1	37.77	0.4347	0.155	4721	0|0	9.72	0		18521
	C,27598	K.YWLYYLHPVLQR.Q	1651.93	0.04049	3	1	29.21	0.683	1.06	9253	0|0	8.5	0		17743
	C,25556	R.LPQLVGVSTPLQGGSNSAAAIGQSSGELR.T	2796.07	-0.76151	3	1	28.85	0.686	0.803	34918	0|0	6	0		12321
	C,25608	R.LPQLVGVSTPLQGGSNSAAAIGQSSGELR.T	2796.07	0.91849	3	1	41.74	0.8246	0.0407	34874	0|0	6	0		12162
	C,25627	R.LPQLVGVSTPLQGGSNSAAAIGQSSGELR.T	2796.07	0.16849	3	1	51.5	0.8	0.00437	34892	0|0	6	0		12357
	C,31880	R.QQLDYGIYVINQAGDTIFNR.A	2329.54	0.01708	3	1	46.03	0.7719	0.0174	24751	0|0	4.21	0		13956
	C,31901	R.QQLDYGIYVINQAGDTIFNR.A	2329.54	-0.22291	3	1	45.02	0.6111	0.0225	24763	0|0	4.21	0		14311
58	IPI:IPI00217966.8|SWISS-PROT:P00338-1|TREMBL:B7Z5E3|ENSEMBL:ENSP00000227157|REFSEQ:NP_005557|H-INV:HIT000049306|VEGA:OTTHUMP00000165205 Tax_Id=9606 Gene_Symbol=LDHA L-lactate dehydrogenase	12	6	0.205	39836.8	8.61
	C,35780	K.DDVFLSVPCILGQNGISDLVK.V	2290.61	-0.96187	2	1	32.15	0.6218	0.31	43817	0|0	3.93	0		10179
	C,26179	K.DQLIYNLLK.E	1120.32	0.88521	2	1	40.77	0.275	0.0757	9796	0|0	5.84	0		18075
	C,5938	K.DYNVTANSK.L	1012.05	0.40105	1	1	39.46	0.7689	0.045	6726	0|0	5.84	0		7947
	C,5970	K.DYNVTANSK.L	1012.05	-0.10156	2	1	27.27	0.5259	1.53	6746	0|0	5.84	0		16341
	C,5977	K.DYNVTANSK.L	1012.05	0.38105	1	1	57.17	0.6748	0.000762	6729	0|0	5.84	0		7947
	C,38937	K.LIIVSNPVDILTYVAWK.L ! K.LLIVSNPVDILTYVAWK.I	1945.32	0.53111	2	1	123.85	0.8918	2.43e-10	37124	0|0	5.84	0		11798
	C,38957	K.LIIVSNPVDILTYVAWK.L ! K.LLIVSNPVDILTYVAWK.I	1945.32	-0.56889	2	1	73.42	0.8236	2.54e-05	37150	0|0	5.84	0		11161
	C,39063	K.LIIVSNPVDILTYVAWK.L ! K.LLIVSNPVDILTYVAWK.I	1945.32	0.77111	2	1	108.29	0.8601	8.79e-09	37112	0|0	5.84	0		11858
	C,39083	K.LIIVSNPVDILTYVAWK.L ! K.LLIVSNPVDILTYVAWK.I	1945.32	0.45111	2	1	70.07	0.8336	5.8e-05	37126	0|0	5.84	0		11786
	C,9956	R.LNLVQR.N	742.887	-0.04617	2	1	41.45	0.0922	0.0648	1206	0|0	9.75	0		18095
	C,9977	R.LNLVQR.N	742.887	0.49383	2	1	47.65	0.2644	0.0137	1203	0|0	9.75	0		15984
	C,9709	R.VIGSGCNLDSAR.F	1249.37	0.02133	2	1	41.28	0.7117	0.0628	13860	0|0	5.8	0		16872
59	IPI:IPI00795292.1|SWISS-PROT:P22392-2|ENSEMBL:ENSP00000365572|REFSEQ:NP_001018146|VEGA:OTTHUMP00000174725 Tax_Id=9606 Gene_Symbol=NME1-NME2;NME1;NME2 Isoform 3 of Nucleoside diphosphate kinase B	12	6	0.2322	30136.7	9.06
	C,22011	K.DRPFFAGLVK.Y	1150.35	0.19635	2	1	37.94	0.3419	0.136	10699	0|0	8.75	1		16948
	C,22032	K.DRPFFAGLVK.Y	1150.35	0.01635	2	1	32.99	0.3916	0.417	10710	0|0	8.75	1		16614
	C,20988	K.DRPFFPGLVK.Y	1176.39	-0.02634	2	1	27.74	0.1975	1.44	11480	0|0	8.75	1		17131
	C,21045	K.DRPFFPGLVK.Y	1176.39	0.01366	2	1	31.55	0.3525	0.6	11478	0|0	8.75	1		17141
	C,30192	K.EISLWFKPEELVDYK.S	1897.15	0.29753	2	1	42.61	0.8888	0.0324	35836	0|0	4.41	1		11815
	C,30221	K.EISLWFKPEELVDYK.S	1897.15	0.29753	2	1	51.46	0.7726	0.00422	35837	0|0	4.41	1		11815
	C,30242	K.EISLWFKPEELVDYK.S	1897.15	0.53753	2	1	49.55	0.8589	0.00657	35824	0|0	4.41	1		11838
	C,16256	R.GDFCIQVGR.N	1052.18	0.29174	2	1	59.16	0.6276	0.00102	7847	0|0	5.83	0		16832
	C,16277	R.GDFCIQVGR.N	1052.18	0.69174	2	1	78.75	0.6698	1.14e-05	7821	0|0	5.83	0		17168
	C,18230	R.GLVGEIIK.R	829.016	-0.99718	2	1	39.14	0.5853	0.134	2576	0|0	6	0		21971
	C,18252	R.GLVGEIIK.R	829.016	-0.99718	2	1	45.64	0.6332	0.03	2577	0|0	6	0		21971
	C,6162	R.NIIHGSDSVK.S	1070.18	-0.39878	3	1	22.35	0.1732	4.97	909	0|0	6.74	0		17079
60	IPI:IPI00005668.4|SWISS-PROT:P52895|ENSEMBL:ENSP00000370129;ENSP00000385221|REFSEQ:NP_001345;NP_995317|H-INV:HIT000261029|VEGA:OTTHUMP00000018995 Tax_Id=9606 Gene_Symbol=AKR1C2 Aldo-keto reductase family 1 member C2	12	6	0.1672	36734.8	7.13
	C,25121	K.DIVLVAYSALGSHR.E	1501.71	0.57241	2	1	86.39	0.9025	1.63e-06	22888	0|0	6.74	0		14159
	C,15227	K.LLDFCK.S	795.966	0.36564	1	1	22.42	0.3992	2.22	1966	0|0	5.83	0		7739
	C,15248	K.LLDFCK.S	795.966	0.40564	1	1	26.88	0.3344	0.794	1964	0|0	5.83	0		7739
	C,11111	K.REDIFYTSK.L	1159.27	0.85543	2	1	38	0.6097	0.139	10945	0|0	6.07	1		17520
	C,10513	K.SIGVSNFNHR.L	1131.22	-0.61126	2	1	45.7	0.3969	0.0229	10163	0|0	9.49	0		17045
	C,10525	K.SIGVSNFNHR.L	1131.22	-0.81126	2	1	45.27	0.3897	0.0253	10181	0|0	9.49	0		17045
	C,10591	K.SIGVSNFNHR.L	1131.22	0.98874	2	1	54.38	0.6083	0.00339	10128	0|0	9.49	0		18596
	C,10608	K.SIGVSNFNHR.L	1131.22	0.20874	2	1	31.2	0.2272	0.659	10141	0|0	9.49	0		17387
	C,9742	R.GVVVLAK.S	685.875	-0.07756	2	1	39.91	0.4184	0.0973	612	0|0	8.75	0		19061
	C,9757	R.GVVVLAK.S	685.875	0.36244	2	1	34.26	0.4361	0.357	597	0|0	8.75	0		19032
	C,18039	R.TPALIALR.Y	855.056	-0.09659	2	1	46.03	0.4306	0.0194	3074	0|0	9.41	0		15528
	C,18076	R.TPALIALR.Y	855.056	-0.19659	2	1	51.83	0.4731	0.00506	3078	0|0	9.41	0		15415
61	IPI:IPI00018352.1|SWISS-PROT:P09936|TREMBL:B2RD14|ENSEMBL:ENSP00000284440|REFSEQ:NP_004172|H-INV:HIT000029526|VEGA:OTTHUMP00000125219 Tax_Id=9606 Gene_Symbol=UCHL1 Ubiquitin carboxyl-terminal hydrolase isozyme L1	10	6	0.417	24824.1	5.33
	C,13964	K.NEAIQAAHDAVAQEGQCR.V	1969.08	0.3443	2	1	94.77	0.856	1.87e-07	37681	0|0	4.65	0		11242
	C,20691	K.QTIGNSCGTIGLIHAVANNQDK.L	2312.54	-0.18691	3	1	43.32	0.8146	0.0334	24326	0|0	6.73	0		14337
	C,20754	K.QTIGNSCGTIGLIHAVANNQDK.L	2312.54	0.47309	3	1	26.3	0.7764	1.65	24311	0|0	6.73	0		14111
	C,13674	R.FSAVALCK.A	896.085	0.17224	2	1	51.83	0.6105	0.00551	3972	0|0	8.22	0		16805
	C,13694	R.FSAVALCK.A	896.085	0.27224	2	1	47.6	0.5637	0.0147	3969	0|0	8.22	0		16867
	C,44396	R.FVDVLGLEEESLGSVPAPACALLLLFPLTAQHENFR.K	3955.51	-0.76412	3	1	52.22	0.8177	0.00243	46152	0|0	4.25	0		8089
	C,42630	R.FVDVLGLEEESLGSVPAPACALLLLFPLTAQHENFRK.K	4083.68	-0.51182	3	1	82.64	0.9009	2.13e-06	46326	0|0	4.57	1		7819
	C,42700	R.FVDVLGLEEESLGSVPAPACALLLLFPLTAQHENFRK.K	4083.68	-0.60182	3	1	99.77	0.9324	4.1e-08	46327	0|0	4.57	1		7772
	C,13544	R.LGVAGQWR.F	887.017	0.72403	2	1	28.32	0.471	1.39	3772	0|0	9.75	0		18816
	C,13673	R.LGVAGQWR.F	887.017	0.18403	2	1	46.58	0.3954	0.0207	3783	0|0	9.75	0		18810
62	IPI:IPI00939442.11|SWISS-PROT:P34931|TREMBL:B2RCQ9|ENSEMBL:ENSP00000364805|REFSEQ:NP_005518|H-INV:HIT000434093|VEGA:OTTHUMP00000029295;OTTHUMP00000193426 Tax_Id=9606 Gene_Symbol=HSPA1L Heat shock 70 kDa protein 1L	10	6	0.0998	70374.2	5.76
	C,24725	K.DAGVIAGLNVLR.I	1198.39	0.27912	2	1	56.42	0.3759	0.00177	12144	0|0	5.84	0		15510
	C,8919	K.DNNLLGR.F ! -.MVLILGR.R	801.868	-0.18517	2	1	40.81	0.1916	0.0922	2077	0|0	5.84	0		22213
	C,6122	K.ITITNDK.G	804.908	0.24793	1	1	43.55	0.5121	0.0258	2128	0|0	5.84	0		11696
	C,6141	K.ITITNDK.G	804.908	0.23793	1	1	37.29	0.4771	0.109	2129	0|0	5.84	0		11696
	C,5142	K.YKAEDEVQR.E	1138.21	0.31493	2	1	31.58	0.5928	0.587	10333	0|0	4.68	1		16884
	C,23855	R.IINEPTAAAIAYGLDK.R	1660.89	-0.27061	3	1	44.44	0.6726	0.0317	9468	0|0	4.37	0		17639
	C,24076	R.IINEPTAAAIAYGLDK.R	1660.89	-0.968	2	1	53.36	0.681	0.00317	28442	0|0	4.37	0		13749
	C,24093	R.IINEPTAAAIAYGLDK.R	1660.89	-0.988	2	1	27.78	0.6368	1.16	28443	0|0	4.37	0		13860
	C,17285	R.TTPSYVAFTDTER.L	1488.57	0.30143	2	1	63.49	0.7434	0.000339	22481	0|0	4.37	0		15146
	C,17306	R.TTPSYVAFTDTER.L	1488.57	0.08143	2	1	67.96	0.7507	0.000121	22495	0|0	4.37	0		15128
63	IPI:IPI00219219.3|SWISS-PROT:P09382|TREMBL:B2R5E8;Q15954|ENSEMBL:ENSP00000215909|REFSEQ:NP_002296|H-INV:HIT000267445|VEGA:OTTHUMP00000028982;OTTHUMP00000198176 Tax_Id=9606 Gene_Symbol=LGALS1 Galectin-1	10	6	0.5852	14715.5	5.34
	C,16598	K.DSNNLCLHFNPR.F	1487.62	0.40342	3	1	33.09	0.2862	0.477	6263	0|0	6.74	0		19447
	C,16619	K.DSNNLCLHFNPR.F	1487.62	0.10343	3	1	29.6	0.2821	1.07	6272	0|0	6.74	0		19504
	C,15213	K.LPDGYEFK.F	969.068	0.31765	1	1	29.58	0.4642	0.428	5720	0|0	4.37	0		7770
	C,20124	K.SFVLNLGK.D	878.047	-0.02626	2	1	35.92	0.4808	0.238	3594	0|0	8.47	0		18568
	C,20156	K.SFVLNLGK.D	878.047	0.05374	2	1	37.53	0.5915	0.168	3588	0|0	8.47	0		18973
	C,34205	R.EAVFPFQPGSVAEVCITFDQANLTVK.L	2869.23	0.96213	3	1	24.95	0.7355	1.89	36266	0|0	4.14	0		11830
	C,10195	R.FNAHGDANTIVCNSK.D	1648.77	0.46193	2	1	68.04	0.8876	0.000109	27990	0|0	6.73	0		13911
	C,10227	R.FNAHGDANTIVCNSK.D	1648.77	0.36193	2	1	63.95	0.7955	0.000281	27995	0|0	6.73	0		13931
	C,3887	R.VRGEVAPDAK.S	1042.17	0.61395	2	1	65.04	0.5821	0.000253	7480	0|0	6.04	1		16126
	C,3908	R.VRGEVAPDAK.S	1042.17	0.21395	2	1	49.24	0.4472	0.00964	7486	0|0	6.04	1		16187
64	IPI:IPI00554786.5|SWISS-PROT:Q16881-5|ENSEMBL:ENSP00000347020|REFSEQ:NP_877393;NP_877419;NP_877420 Tax_Id=9606 Gene_Symbol=TXNRD1 Isoform 5 of Thioredoxin reductase 1, cytoplasmic	9	6	0.1423	54706.1	6.07
	C,28745	K.EYCISSDDLFSLPYCPGK.T	2152.38	0.88643	2	1	46.8	0.8521	0.0112	41551	0|0	4.03	0		10706
	C,15707	K.IGLETVGVK.I	916.093	0.20023	2	1	38.29	0.0434	0.14	4417	0|0	6	0		18879
	C,18028	K.VELTPVAIQAGR.L	1254.46	0.74252	2	1	23.07	0.1764	3.81	13994	0|0	5.97	0		15463
	C,13235	R.FLIATGERPR.Y	1160.35	0.23283	2	1	28.45	0.4998	1.25	10992	0|0	9.6	1		17482
	C,13255	R.FLIATGERPR.Y	1160.35	0.11282	2	1	44.12	0.5263	0.0338	10997	0|0	9.6	1		17453
	C,13339	R.FLIATGERPR.Y	1160.35	-0.25978	3	1	29.83	0.3091	1.18	1606	0|0	9.6	1		22662
	C,6143	R.VALREKK.V	844.034	0.52094	2	1	22.27	0.0974	5.51	2857	0|0	9.99	2		18591
	C,23820	R.WGLGGTCVNVGCIPK.K	1618.9	0.98493	2	1	67.17	0.7395	0.000132	26963	0|0	8.06	0		13759
	C,23841	R.WGLGGTCVNVGCIPK.K	1618.9	0.44493	2	1	82.86	0.7554	3.59e-06	26984	0|0	8.06	0		13880
65	IPI:IPI00031461.2|SWISS-PROT:P50395|TREMBL:B4DLV7;Q6IAT1|ENSEMBL:ENSP00000369538|REFSEQ:NP_001485|H-INV:HIT000325765|VEGA:OTTHUMP00000019010 Tax_Id=9606 Gene_Symbol=GDI2 cDNA FLJ60299, highly similar to Rab GDP dissociation inhibitor beta	7	6	0.1759	51153.4	8.37
	C,21198	K.DLGTESQIFISR.T	1366.5	0.80282	2	1	58.05	0.5864	0.00119	18697	0|0	4.37	0		15246
	C,36874	K.FDLGQDVIDFTGHALALYR.T	2152.38	0.13131	2	1	22.15	0.847	3.26	41795	0|0	4.41	0		10700
	C,29347	K.FVSISDLLVPK.D	1218.46	0.46844	2	1	30.57	0.5734	0.733	13406	0|0	5.84	0		16712
	C,10030	K.LYSESLAR.Y	939.044	0.31072	2	1	39.2	0.5066	0.0963	5340	0|0	6	0		16021
	C,10069	K.LYSESLAR.Y	939.044	-0.06928	2	1	26.5	0.4313	1.73	5346	0|0	6	0		15477
	C,33209	K.SPYLYPLYGLGELPQGFAR.L	2142.43	0.0178	2	1	92.27	0.9507	3.17e-07	41623	0|0	5.72	0		10678
	C,17393	R.VICILSHPIK.N	1180.48	0.20982	2	1	33.23	0.6226	0.39	12180	0|0	8.2	0		16397
66	IPI:IPI00004656.3|SWISS-PROT:P61769|ENSEMBL:ENSP00000340858|REFSEQ:NP_004039|H-INV:HIT000273639|VEGA:OTTHUMP00000161912;OTTHUMP00000175738;OTTHUMP00000175739;OTTHUMP00000175740 Tax_Id=9606 Gene_Symbol=B2M Beta-2-microglobulin	18	5	0.5462	13714.4	6.06
	C,3379	K.DEYACR.V	813.856	0.38514	1	1	25.75	0.6365	1.03	2279	0|0	4.37	0		7733
	C,3383	K.DEYACR.V	813.856	0.35514	1	1	25.47	0.5984	1.1	2280	0|0	4.37	0		7733
	C,36753	K.DWSFYLLYYTEFTPTEK.D	2204.41	0.67472	2	1	35.35	0.8569	0.152	42490	0|0	4.14	0		10442
	C,36773	K.DWSFYLLYYTEFTPTEK.D	2204.41	-0.02528	2	1	56.24	0.8567	0.00121	42496	0|0	4.14	0		10198
	C,31886	K.SNFLNCYVSGFHPSDIEVDLLK.N	2555.83	-0.05807	2	1	25.86	0.7046	1.08	45811	0|0	4.53	0		8354
	C,31909	K.SNFLNCYVSGFHPSDIEVDLLK.N	2555.83	0.90193	2	1	24.86	0.9039	1.39	45810	0|0	4.53	0		8514
	C,9261	K.VEHSDLSFSK.D	1149.23	-0.51506	3	1	25.79	0.4238	2.36	1509	0|0	5.32	0		17930
	C,9265	K.VEHSDLSFSK.D	1149.23	0.50494	3	1	24.03	0.2018	3.54	1499	0|0	5.32	0		17907
	C,9305	K.VEHSDLSFSK.D	1149.23	0.29754	2	1	55.32	0.5141	0.00249	10652	0|0	5.32	0		16961
	C,9326	K.VEHSDLSFSK.D	1149.23	0.25754	2	1	47.81	0.388	0.0143	10653	0|0	5.32	0		17231
	C,9354	K.VEHSDLSFSK.D	1149.23	0.60015	1	1	67.82	0.6066	7.82e-05	10643	0|0	5.32	0		9466
	C,9381	K.VEHSDLSFSK.D	1149.23	0.59015	1	1	75.62	0.6275	1.3e-05	10644	0|0	5.32	0		9466
	C,6995	R.VNHVTLSQPK.I	1123.28	0.86964	2	1	44.48	0.7664	0.0298	9885	0|0	8.73	0		16734
	C,7025	R.VNHVTLSQPK.I	1123.28	-0.18297	3	1	47.08	0.7426	0.019	1288	0|0	8.73	0		19368
	C,7037	R.VNHVTLSQPK.I	1123.28	0.72964	2	1	48.25	0.8004	0.0125	9887	0|0	8.73	0		16762
	C,7039	R.VNHVTLSQPK.I	1123.28	-0.39297	3	1	37.46	0.7234	0.174	1289	0|0	8.73	0		19355
	C,7073	R.VNHVTLSQPK.I	1123.28	0.49225	1	1	49.41	0.6157	0.00535	9890	0|0	8.73	0		9333
	C,7083	R.VNHVTLSQPK.I	1123.28	0.48225	1	1	43.59	0.4719	0.0204	9891	0|0	8.73	0		9333
67	IPI:IPI00419585.9|SWISS-PROT:P62937|TREMBL:A8K220;A8K486;B2RE56;Q567Q0;Q71V99|ENSEMBL:ENSP00000348240|REFSEQ:NP_066953|H-INV:HIT000049372|VEGA:OTTHUMP00000025305;OTTHUMP00000159501 Tax_Id=9606 Gene_Symbol=PPIA Peptidyl-prolyl cis-trans isomerase A	16	5	0.297	18012.3	7.68
	C,20666	K.FEDENFILK.H	1155.28	0.22334	2	1	58.74	0.2657	0.00111	10815	0|0	4.14	0		16669
	C,20687	K.FEDENFILK.H	1155.28	0.74334	2	1	58.9	0.3903	0.00107	10800	0|0	4.14	0		16647
	C,20692	K.FEDENFILK.H	1155.28	0.52595	1	1	33.77	0.1845	0.188	10806	0|0	4.14	0		8949
	C,20719	K.FEDENFILK.H	1155.28	0.41595	1	1	30.37	0.0026	0.411	10809	0|0	4.14	0		8949
	C,5393	K.HVVFGK.I	686.822	0.34905	2	1	27.85	0.4998	1.66	621	0|0	8.76	0		20240
	C,5424	K.HVVFGK.I	686.822	0.44905	2	1	25.91	0.5577	2.44	616	0|0	8.76	0		19031
	C,5485	K.HVVFGK.I	686.822	0.08905	2	1	21.99	0.6194	6.33	625	0|0	8.76	0		20008
	C,11683	K.TEWLDGK.H	848.919	-0.25357	2	1	27.74	0.6168	1.63	2970	0|0	4.37	0		19413
	C,11762	K.TEWLDGK.H	848.919	-0.11357	2	1	40.3	0.7176	0.0905	2966	0|0	4.37	0		19396
	C,33014	M.VNPTVFFDIAVDGEPLGR.V	1947.17	-0.44175	2	1	83.06	0.9143	2.99e-06	37190	0|0	4.03	0		12085
	C,33029	M.VNPTVFFDIAVDGEPLGR.V	1947.17	0.41564	3	1	39.64	0.4531	0.0791	15559	0|0	4.03	0		14553
	C,33077	M.VNPTVFFDIAVDGEPLGR.V	1947.17	-0.56175	2	1	81.26	0.8969	4.5e-06	37195	0|0	4.03	0		12034
	C,33081	M.VNPTVFFDIAVDGEPLGR.V	1947.17	0.80564	3	1	35.67	0.328	0.196	15545	0|0	4.03	0		14472
	C,33162	M.VNPTVFFDIAVDGEPLGR.V	1947.17	-0.44175	2	1	86.61	0.8998	1.32e-06	37189	0|0	4.03	0		12085
	C,24040	R.VSFELFADK.V	1056.19	0.27545	2	1	30.74	0.6304	0.658	7956	0|0	4.37	0		15608
	C,24054	R.VSFELFADK.V	1056.19	0.11545	2	1	35.88	0.755	0.202	7968	0|0	4.37	0		15630
68	IPI:IPI00216049.1|SWISS-PROT:P61978-1|ENSEMBL:ENSP00000317788;ENSP00000353552|REFSEQ:NP_112552|H-INV:HIT000036940|VEGA:OTTHUMP00000021553;OTTHUMP00000021558 Tax_Id=9606 Gene_Symbol=HNRNPK Isoform 1 of Heterogeneous nuclear ribonucleoprotein K	15	5	0.1641	50975.7	5.39
	C,16774	K.DLAGSIIGK.G	874.013	0.30293	1	1	34.51	0.532	0.207	3468	0|0	5.84	0		11675
	C,16789	K.DLAGSIIGK.G	874.013	0.22293	1	1	20.22	0.135	5.55	3471	0|0	5.84	0		11675
	C,16806	K.DLAGSIIGK.G	874.013	0.08032	2	1	24.6	0.2711	3.62	3477	0|0	5.84	0		20891
	C,16829	K.DLAGSIIGK.G	874.013	-0.03968	2	1	28.76	0.1554	1.37	3484	0|0	5.84	0		20667
	C,25267	R.GSYGDLGGPIITTQVTIPK.D	1918.17	0.59831	2	1	78.56	0.8949	8.19e-06	36392	0|0	5.84	0		11752
	C,25286	R.GSYGDLGGPIITTQVTIPK.D	1918.17	-0.60169	2	1	53.34	0.7405	0.00271	36425	0|0	5.84	0		11676
	C,25295	R.GSYGDLGGPIITTQVTIPK.D	1918.17	0.99831	2	1	83.54	0.8588	2.58e-06	36380	0|0	5.84	0		11674
	C,25310	R.GSYGDLGGPIITTQVTIPK.D	1918.17	0.97831	2	1	122.23	0.8706	3.51e-10	36381	0|0	5.84	0		11737
	C,29529	R.IITITGTQDQIQNAQYLLQNSVK.Q	2590.9	-0.22354	3	1	38.45	0.7503	0.0925	30594	0|0	5.84	0		12950
	C,29540	R.IITITGTQDQIQNAQYLLQNSVK.Q	2590.9	-0.39093	2	1	81.09	0.9319	3.17e-06	46000	0|0	5.84	0		8141
	C,29550	R.IITITGTQDQIQNAQYLLQNSVK.Q	2590.9	0.52646	3	1	47.75	0.8096	0.0108	30583	0|0	5.84	0		12895
	C,29552	R.IITITGTQDQIQNAQYLLQNSVK.Q	2590.9	0.42907	2	1	44.51	0.8486	0.0145	45996	0|0	5.84	0		8170
	C,22401	R.LLIHQSLAGGIIGVK.G	1519.85	-0.15602	3	1	32.91	0.6487	0.429	6773	0|0	8.76	0		16755
	C,22416	R.LLIHQSLAGGIIGVK.G	1519.85	-0.15602	3	1	44.98	0.47	0.0266	6774	0|0	8.76	0		16755
	C,9701	R.VVLIGGKPDR.V	1054.26	-0.50197	3	1	23.3	0.0931	5.12	784	0|0	8.72	1		21906
69	IPI:IPI00016915.1|SWISS-PROT:Q16270|TREMBL:B4E1N2;B7Z9W7|ENSEMBL:ENSP00000295666|REFSEQ:NP_001544|H-INV:HIT000262230|VEGA:OTTHUMP00000158974 Tax_Id=9606 Gene_Symbol=IGFBP7 Insulin-like growth factor-binding protein 7	11	5	0.2234	29130	8.25
	C,24326	K.HEVTGWVLVSPLSK.E	1552.79	0.80643	3	1	27.02	0.3645	1.8	7308	0|0	6.75	0		18168
	C,24343	K.HEVTGWVLVSPLSK.E	1552.79	-0.12357	3	1	25.53	0.3004	2.45	7324	0|0	6.75	0		17471
	C,25289	K.ITVVDALHEIPVK.K	1434.7	-0.19648	3	1	30.13	0.3219	0.831	5431	0|0	5.32	0		17127
	C,25307	K.ITVVDALHEIPVK.K	1434.7	0.01352	3	1	30.49	0.489	0.765	5428	0|0	5.32	0		17138
	C,13897	K.SRYPVCGSDGTTYPSGCQLR.A	2262.46	0.04312	3	1	33.16	0.4397	0.355	23149	0|0	7.78	1		14685
	C,13906	K.SRYPVCGSDGTTYPSGCQLR.A	2262.46	0.37312	3	1	44.9	0.6978	0.0237	23135	0|0	7.78	1		14619
	C,13984	K.SRYPVCGSDGTTYPSGCQLR.A	2262.46	0.62572	2	1	33.69	0.7824	0.214	43428	0|0	7.78	1		9994
	C,17875	R.TELLPGDRDNLAIQTR.G	1813	0.4846	2	1	47.37	0.7701	0.0111	33325	0|0	4.56	1		12063
	C,17894	R.TELLPGDRDNLAIQTR.G	1813	0.3046	2	1	47.94	0.8717	0.00969	33336	0|0	4.56	1		12062
	C,14898	R.YPVCGSDGTTYPSGCQLR.A	2019.2	0.58272	2	1	91.43	0.8918	4e-07	38807	0|0	5.82	0		11112
	C,14918	R.YPVCGSDGTTYPSGCQLR.A	2019.2	0.46272	2	1	71.64	0.8861	3.8e-05	38814	0|0	5.82	0		11096
70	IPI:IPI00012503.1|SWISS-PROT:P07602-1|TREMBL:Q53Y86|ENSEMBL:ENSP00000350063;ENSP00000384385|REFSEQ:NP_002769|VEGA:OTTHUMP00000019776 Tax_Id=9606 Gene_Symbol=PSAP Isoform Sap-mu-0 of Proactivator polypeptide	11	5	0.1088	58112.1	5.06
	C,38980	K.EIVDSYLPVILDIIK.G	1731.06	0.46471	2	1	47.72	0.6358	0.0111	30673	0|0	4.03	0		13106
	C,38999	K.EIVDSYLPVILDIIK.G	1731.06	-0.37529	2	1	66.74	0.7295	0.00014	30694	0|0	4.03	0		13188
	C,39062	K.EIVDSYLPVILDIIK.G	1731.06	0.78471	2	1	65.94	0.7555	0.000167	30667	0|0	4.03	0		13145
	C,19428	K.GCSFLPDPYQK.Q	1312.47	0.13694	2	1	28.97	0.5268	0.958	16086	0|0	5.83	0		15119
	C,19450	K.GCSFLPDPYQK.Q	1312.47	0.19694	2	1	25.8	0.4097	1.99	16082	0|0	5.83	0		15161
	C,3218	K.IGACPSAHK.P	941.086	0.91303	2	1	22.39	0.3622	4.55	5048	0|0	8.23	0		15778
	C,19092	K.QEILAALEK.G	1015.18	0.20811	2	1	48.49	0.6158	0.0125	6809	0|0	4.53	0		17676
	C,19102	K.QEILAALEK.G	1015.18	0.40072	1	1	40.9	0.2888	0.0372	6800	0|0	4.53	0		9164
	C,19113	K.QEILAALEK.G	1015.18	0.20811	2	1	67.03	0.6684	0.000175	6808	0|0	4.53	0		17676
	C,19123	K.QEILAALEK.G	1015.18	0.40072	1	1	27.48	0.4531	0.819	6799	0|0	4.53	0		9164
	C,28506	K.SDVYCEVCEFLVK.E	1648.87	-0.23846	2	1	27.9	0.719	1.13	28029	0|0	4.14	0		13895
71	IPI:IPI00016610.2|SWISS-PROT:Q15365|TREMBL:Q53SS8|ENSEMBL:ENSP00000305556|REFSEQ:NP_006187|H-INV:HIT000303351|VEGA:OTTHUMP00000160048 Tax_Id=9606 Gene_Symbol=PCBP1 Poly(rC)-binding protein 1	11	5	0.2107	37497.4	6.66
	C,21970	R.AITIAGVPQSVTECVK.Q	1673.95	-0.70438	2	1	20.51	0.4559	5.89	28918	0|0	6.04	0		13249
	C,21991	R.AITIAGVPQSVTECVK.Q	1673.95	-0.74438	2	1	24.21	0.3032	2.51	28922	0|0	6.04	0		13256
	C,25467	R.IITLTGPTNAIFK.A	1389.66	-0.97469	2	1	35.64	0.61	0.214	18772	0|0	8.75	0		15716
	C,25565	R.IITLTGPTNAIFK.A	1389.66	-0.47469	2	1	37.2	0.5685	0.15	18745	0|0	8.75	0		15695
	C,25625	R.IITLTGPTNAIFK.A	1389.66	-0.71469	2	1	43.4	0.4892	0.0359	18758	0|0	8.75	0		15702
	C,9722	R.INISEGNCPER.I	1289.4	-0.45787	2	1	29.06	0.6067	1	15274	0|0	4.53	0		16133
	C,18865	R.LVVPATQCGSLIGK.G	1443.73	-0.34238	2	1	33.57	0.5958	0.339	20838	0|0	8.22	0		15427
	C,18906	R.LVVPATQCGSLIGK.G	1443.73	-0.60238	2	1	28.63	0.5913	1.06	20859	0|0	8.22	0		15477
	C,31793	R.QVTITGSAASISLAQYLINAR.L	2178.46	-0.78832	2	1	85.39	0.9165	1.53e-06	42064	0|0	8.75	0		10586
	C,31806	R.QVTITGSAASISLAQYLINAR.L	2178.46	0.45168	2	1	112.61	0.9393	2.91e-09	42044	0|0	8.75	0		10604
	C,31841	R.QVTITGSAASISLAQYLINAR.L	2178.46	-0.30832	2	1	117.7	0.9381	8.96e-10	42058	0|0	8.75	0		10556
72	IPI:IPI00031420.3|SWISS-PROT:O60701|TREMBL:B3KUU2;B4DN25;Q9NQ81;Q9NQ82;Q9NQ83;Q9NY20|ENSEMBL:ENSP00000319501|REFSEQ:NP_003350|H-INV:HIT000064943|VEGA:OTTHUMP00000125211 Tax_Id=9606 Gene_Symbol=UGDH UDP-glucose 6-dehydrogenase	11	5	0.1437	55023.4	6.73
	C,24116	K.EADLVFISVNTPTK.T	1534.73	0.05584	2	1	40.93	0.6013	0.057	24101	0|0	4.37	0		14114
	C,27261	K.NLFFSTNIDDAIK.E	1498.66	-0.91797	2	1	27.31	0.4427	1.29	22832	0|0	4.21	0		13930
	C,26117	R.AVQALCAVYEHWVPR.E	1800.07	0.45542	2	1	38.52	0.8468	0.0854	32900	0|0	6.78	0		12149
	C,26181	R.AVQALCAVYEHWVPR.E	1800.07	0.88281	3	1	29.73	0.5607	0.876	12190	0|0	6.78	0		16458
	C,26228	R.AVQALCAVYEHWVPR.E	1800.07	0.04281	3	1	24.1	0.6295	3.21	12218	0|0	6.78	0		16489
	C,26238	R.AVQALCAVYEHWVPR.E	1800.07	0.45542	2	1	62.33	0.8819	0.000355	32899	0|0	6.78	0		12149
	C,23377	R.IIDSLFNTVTDK.K	1366.54	0.94263	2	1	38.78	0.3767	0.101	17911	0|0	4.21	0		15203
	C,27282	R.INAWNSPTLPIYEPGLK.E	1914.18	-0.66889	2	1	55.74	0.7664	0.00162	36324	0|0	6	0		12137
	C,27302	R.INAWNSPTLPIYEPGLK.E	1914.18	-0.72889	2	1	36.95	0.6547	0.123	36326	0|0	6	0		12149
	C,27324	R.INAWNSPTLPIYEPGLK.E	1914.18	0.33111	2	1	65.73	0.7856	0.000161	36299	0|0	6	0		12052
	C,27347	R.INAWNSPTLPIYEPGLK.E	1914.18	0.29111	2	1	69.51	0.8576	6.75e-05	36301	0|0	6	0		12051
73	IPI:IPI00013890.2|SWISS-PROT:P31947-1|ENSEMBL:ENSP00000340989|REFSEQ:NP_006133|VEGA:OTTHUMP00000004242 Tax_Id=9606 Gene_Symbol=SFN Isoform 1 of 14-3-3 protein sigma	10	5	0.1935	27773.8	4.68
	C,38808	-.M*ERASLIQKAK.L	1291.54	0.12733	2	1	21.84	0.1145	5.05	15338	0|0	9.99	2	Oxidation (M)	15434
	C,28059	K.DSTLIM*QLLR.D	1206.43	-0.22058	2	1	32.14	0.4633	0.526	12393	0|0	5.84	0	Oxidation (M)	17209
	C,28277	K.DSTLIM*QLLR.D	1206.43	0.05942	2	1	40.11	0.1945	0.0833	12383	0|0	5.84	0	Oxidation (M)	17090
	C,30363	K.DSTLIMQLLR.D	1190.43	0.28001	2	1	57.76	0.3875	0.00144	11890	0|0	5.84	0		17212
	C,30442	K.DSTLIMQLLR.D	1190.43	0.14001	2	1	55.18	0.3349	0.00262	11899	0|0	5.84	0		17247
	C,3320	K.IAEKAER.S ! K.LAEQAER.Y	816.922	0.34203	1	1	27.18	0.2719	1.12	2339	0|0	6.14	1		11687
	C,6815	R.VISSIEQK.T ! R.VLSSIEQK.S	904.039	0.32904	1	1	26.78	0.4824	1.23	4142	0|0	5.97	0		11678
	C,6827	R.VISSIEQK.T ! R.VLSSIEQK.S	904.039	0.32904	1	1	45.82	0.6327	0.0153	4143	0|0	5.97	0		11678
	C,8432	R.YLAEVATGDDKK.R	1310.43	0.37643	2	1	20.84	0.404	6.3	15975	0|0	4.56	1		15291
	C,8451	R.YLAEVATGDDKK.R	1310.43	0.37643	2	1	33.59	0.6243	0.335	15976	0|0	4.56	1		15291
74	IPI:IPI00024284.5|SWISS-PROT:P98160|TREMBL:B6EU51;Q2VPA1;Q59EG0|ENSEMBL:ENSP00000363827|REFSEQ:NP_005520|H-INV:HIT000196616|VEGA:OTTHUMP00000002765 Tax_Id=9606 Gene_Symbol=HSPG2 Basement membrane-specific heparan sulfate proteoglycan core protein	9	5	0.0137	468793	6.06
	C,30898	K.DFISLGLQDGHLVFR.Y	1717.94	0.80561	3	1	42.59	0.6243	0.0497	10543	0|0	5.21	0		18057
	C,30939	K.DFISLGLQDGHLVFR.Y	1717.94	0.28822	2	1	81.41	0.6013	4.84e-06	30293	0|0	5.21	0		13390
	C,30956	K.DFISLGLQDGHLVFR.Y	1717.94	0.16822	2	1	80.98	0.7366	5.37e-06	30301	0|0	5.21	0		13452
	C,3997	R.AQAGANTRPCPS.-	1230.33	0.29833	2	1	30.3	0.4855	0.818	13226	0|0	8.29	1		17527
	C,13287	R.PGAPPPQPLDLQHR.A	1523.71	0.64862	3	1	25.72	0.6788	2.46	6831	0|0	7.17	0		18379
	C,13312	R.PGAPPPQPLDLQHR.A	1523.71	0.10862	3	1	34.14	0.7182	0.355	6851	0|0	7.17	0		18418
	C,7968	R.SPGPNVAVNAK.G	1054.18	-0.75545	2	1	67.5	0.7504	0.00014	7930	0|0	8.47	0		15694
	C,8087	R.SPGPNVAVNAK.G	1054.18	0.06455	2	1	51.41	0.752	0.0058	7915	0|0	8.47	0		16036
	C,6667	R.VGSSLPGR.A	772.87	0.65684	2	1	20.91	0.2453	8.29	1572	0|0	9.72	0		20441
75	IPI:IPI00291006.2|SWISS-PROT:P40926|TREMBL:Q0QF37;Q6FHZ0;Q75MT9|ENSEMBL:ENSP00000327070|REFSEQ:NP_005909|H-INV:HIT000064126|VEGA:OTTHUMP00000025445;OTTHUMP00000161017 Tax_Id=9606 Gene_Symbol=MDH2 Malate dehydrogenase, mitochondrial	9	5	0.1982	35502.9	8.92
	C,20334	K.GCDVVVIPAGVPR.K	1339.58	-0.80975	2	1	31.55	0.6571	0.505	17060	0|0	5.83	0		14434
	C,20361	K.GCDVVVIPAGVPR.K	1339.58	-0.22975	2	1	32.29	0.734	0.432	17030	0|0	5.83	0		14645
	C,32911	K.VAVLGASGGIGQPLSLLLK.N	1794.16	0.1501	2	1	83.23	0.3221	3.08e-06	32722	0|0	8.72	0		12940
	C,32933	K.VAVLGASGGIGQPLSLLLK.N	1794.16	0.3701	2	1	81.44	0.6609	4.64e-06	32718	0|0	8.72	0		12940
	C,24853	K.VDFPQDQLTALTGR.I	1561.71	0.12133	2	1	40.73	0.687	0.0602	25044	0|0	4.21	0		14236
	C,24877	K.VDFPQDQLTALTGR.I	1561.71	0.20132	2	1	51.2	0.8158	0.0054	25040	0|0	4.21	0		14229
	C,16253	R.ANTFVAELK.G	993.134	0.46384	1	1	33.04	0.3453	0.246	6283	0|0	6.05	0		9927
	C,13337	R.VNVPVIGGHAGK.T	1148.34	-0.01786	2	1	21.36	0.6896	6.21	10639	0|0	8.73	0		16991
	C,13361	R.VNVPVIGGHAGK.T	1148.34	0.00214	2	1	22.5	0.5942	4.75	10638	0|0	8.73	0		16880
76	IPI:IPI00023048.4|SWISS-PROT:P29692|ENSEMBL:ENSP00000378551|REFSEQ:NP_001123527;NP_001123529;NP_001951|VEGA:OTTHUMP00000178393;OTTHUMP00000178406 Tax_Id=9606 Gene_Symbol=EEF1D Elongation factor 1-delta	9	5	0.1317	31121.5	4.9
	C,5967	K.AKKPALVAK.S	926.178	-0.97546	2	1	21.9	0.079	5.52	4683	0|0	10.3	2		17104
	C,5975	K.AKKPALVAK.S	926.178	0.86454	2	1	23.28	0.366	3.84	4625	0|0	10.3	2		16343
	C,16932	K.LQIQCVVEDDK.V	1347.51	0.08113	2	1	58.94	0.6418	0.00102	17286	0|0	4.03	0		15976
	C,17044	K.LQIQCVVEDDK.V	1347.51	0.12113	2	1	53.81	0.6724	0.00334	17285	0|0	4.03	0		16046
	C,15092	R.KLQIQCVVEDDK.V	1475.69	-0.82657	2	1	21.37	0.1769	5.45	22028	0|0	4.56	1		14944
	C,9781	R.LNVLEK.S	715.858	-0.09477	2	1	31.49	0.0857	0.824	930	0|0	6	0		23214
	C,9805	R.LNVLEK.S	715.858	-0.03477	2	1	28.54	0.2722	1.64	927	0|0	6	0		23407
	C,12298	R.QENGASVILR.D	1087.21	0.09432	2	1	38.27	0.5877	0.135	8828	0|0	6	0		18185
	C,12334	R.QENGASVILR.D	1087.21	0.01432	2	1	37.17	0.4762	0.177	8831	0|0	6	0		18427
77	IPI:IPI00298281.4|SWISS-PROT:P11047|TREMBL:Q6NVY8|ENSEMBL:ENSP00000258341|REFSEQ:NP_002284|H-INV:HIT000191137|VEGA:OTTHUMP00000033450 Tax_Id=9606 Gene_Symbol=LAMC1 Laminin subunit gamma-1	9	5	0.0404	177601	5.01
	C,21434	K.PGFFNLESSNPR.G	1365.47	-0.20335	2	1	34.09	0.7055	0.297	17918	0|0	6.43	0		15236
	C,20022	R.LNTFGDEVFNDPK.V	1496.6	0.24325	2	1	58.67	0.7672	0.000982	22740	0|0	4.03	0		14464
	C,20043	R.LNTFGDEVFNDPK.V	1496.6	0.20325	2	1	59.74	0.8465	0.000767	22745	0|0	4.03	0		14455
	C,13566	R.NTIEETGNLAEQAR.A	1546.62	0.2022	2	1	33.56	0.7604	0.315	24502	0|0	4.25	0		14278
	C,13579	R.NTIEETGNLAEQAR.A	1546.62	0.1422	2	1	21.19	0.488	5.42	24508	0|0	4.25	0		14268
	C,20189	R.SAGYLDDVTLASAR.P	1439.55	-0.82638	2	1	20.71	0.6041	6.11	20719	0|0	4.21	0		14389
	C,20233	R.SAGYLDDVTLASAR.P	1439.55	-0.62638	2	1	35	0.6009	0.228	20699	0|0	4.21	0		14390
	C,21613	R.SQECYFDPELYR.S	1607.72	0.36512	2	1	23.03	0.6157	3.43	26611	0|0	4.14	0		13794
	C,21638	R.SQECYFDPELYR.S	1607.72	-0.11488	2	1	24.92	0.4904	2.22	26632	0|0	4.14	0		13762
78	IPI:IPI00022774.3|SWISS-PROT:P55072|TREMBL:B2R5T8;Q0IIN5;Q0V924;Q2TAI5;Q96IF9;Q9HAP0;Q9HAP1;Q9NTC4|ENSEMBL:ENSP00000351777|REFSEQ:NP_009057|H-INV:HIT000339803|VEGA:OTTHUMP00000021326 Tax_Id=9606 Gene_Symbol=VCP Transitional endoplasmic reticulum ATPase	8	5	0.0856	89320.8	5.14
	C,37347	K.NAPAIIFIDELDAIAPK.R	1812.09	0.37761	2	1	30.67	0.7352	0.53	33292	0|0	4.03	0		12366
	C,37363	K.NAPAIIFIDELDAIAPK.R	1812.09	-0.42239	2	1	45.36	0.8353	0.0176	33327	0|0	4.03	0		12063
	C,17843	R.EVDIGIPDATGR.L	1243.34	-0.94957	2	1	21.63	0.4859	5.68	13697	0|0	4.03	0		16547
	C,17862	R.EVDIGIPDATGR.L	1243.34	0.75043	2	1	24.53	0.5238	2.82	13643	0|0	4.03	0		15996
	C,28578	R.LDQLIYIPLPDEK.S	1557.81	-0.80799	2	1	44.07	0.5884	0.028	24953	0|0	4.03	0		14318
	C,36153	R.QAAPCVLFFDELDSIAK.A	1925.19	0.29243	2	1	41.96	0.7479	0.0373	36582	0|0	4.03	0		11711
	C,36173	R.QAAPCVLFFDELDSIAK.A	1925.19	0.45242	2	1	37.32	0.8641	0.109	36575	0|0	4.03	0		11727
	C,3604	R.RSVSDNDIRK.Y	1190.29	0.22184	3	1	47.17	0.2839	0.0182	1936	0|0	8.75	2		18962
79	IPI:IPI00550069.3|SWISS-PROT:P13489|TREMBL:Q59GB3;Q8IZK8;Q96FD7;Q9BQ80|ENSEMBL:ENSP00000346402;ENSP00000348515;ENSP00000380729;ENSP00000380738;ENSP00000380739|REFSEQ:NP_002930;NP_976317;NP_976318;NP_976319;NP_976320;NP_976321;NP_976322;NP_976323|H-INV:HIT	7	5	0.1757	49973	4.71
	C,30124	K.LQLEYCSLSAASCEPLASVLR.A	2368.7	-0.06821	2	1	37.58	0.9332	0.084	44615	0|0	4.53	0		9628
	C,23930	R.SNELGDVGVHCVLQGLQTPSCK.I	2399.68	-0.73649	3	1	21.95	0.7203	4.46	26400	0|0	5.3	0		13987
	C,28817	R.TLWIWECGITAK.G	1478.73	0.80011	2	1	44.69	0.5769	0.0258	22070	0|0	5.66	0		15198
	C,28838	R.TLWIWECGITAK.G	1478.73	0.16011	2	1	36.32	0.5892	0.176	22102	0|0	5.66	0		15068
	C,21070	R.VNPALAELNLR.S	1210.4	0.20982	2	1	29.96	0.4316	0.788	12504	0|0	5.97	0		15620
	C,21087	R.VNPALAELNLR.S	1210.4	0.04982	2	1	50.03	0.6518	0.00765	12514	0|0	5.97	0		15408
	C,31361	R.WAELLPLLQQCQVVR.L	1854.2	0.6071	2	1	31.83	0.7392	0.4	34576	0|0	6	0		12186
80	IPI:IPI00298994.6|SWISS-PROT:Q9Y490|TREMBL:Q5TCU6|ENSEMBL:ENSP00000316029;ENSP00000367434|REFSEQ:NP_006280|H-INV:HIT000000744|VEGA:OTTHUMP00000021350 Tax_Id=9606 Gene_Symbol=TLN1 Talin-1	7	5	0.0283	269764	5.77
	C,13996	K.ASAGPQPLLVQSCK.A	1456.69	0.61333	2	1	21.74	0.5961	4.9	21316	0|0	8.27	0		14626
	C,20152	K.AVASAAAALVLK.A	1085.32	-0.03559	2	1	21.81	0.3984	5.6	8781	0|0	8.8	0		16990
	C,20178	K.AVASAAAALVLK.A	1085.32	0.34441	2	1	39.94	0.644	0.0825	8768	0|0	8.8	0		16281
	C,15786	R.EQGVEEHETLLLR.R	1553.69	-0.44069	2	1	22.09	0.5432	4.43	24784	0|0	4.48	0		14330
	C,26292	R.LNEAAAGLNQAATELVQASR.G	2028.2	-0.86891	2	1	46.94	0.7648	0.0114	39016	0|0	4.53	0		11279
	C,26352	R.LNEAAAGLNQAATELVQASR.G	2028.2	0.27109	2	1	81.91	0.9338	3.51e-06	38994	0|0	4.53	0		10894
	C,3149	R.MATNAAAQNAIKK.K	1332.55	0.61612	2	1	20.87	0.3838	6.46	16789	0|0	10	1		15786
81	IPI:IPI00219365.3|SWISS-PROT:P26038|TREMBL:Q6PJT4|ENSEMBL:ENSP00000353408|REFSEQ:NP_002435|H-INV:HIT000037926|VEGA:OTTHUMP00000023438 Tax_Id=9606 Gene_Symbol=MSN Moesin	6	5	0.0763	67819.3	6.08
	C,12560	K.ALTSELANAR.D	1046.16	0.14241	2	1	43.94	0.6422	0.0363	7612	0|0	6.05	0		18005
	C,23024	K.APDFVFYAPR.L	1183.33	0.28155	2	1	49.75	0.8115	0.00853	11676	0|0	5.88	0		16107
	C,9016	K.EALLQASR.D	888	0.46721	2	1	22.59	0.1864	5.56	3793	0|0	6.1	0		20188
	C,9045	K.EALLQASR.D	888	0.24721	2	1	26.8	0.1914	2.11	3801	0|0	6.1	0		20187
	C,26928	K.IGFPWSEIR.N	1105.27	0.83253	2	1	49.74	0.3012	0.00963	9362	0|0	6	0		18142
	C,9125	R.NISFNDK.K	837.897	0.28635	1	1	42.75	0.5142	0.0225	2717	0|0	5.84	0		8484
82	IPI:IPI00005292.1|SWISS-PROT:Q08629|TREMBL:O60400|ENSEMBL:ENSP00000282223;ENSP00000378401|REFSEQ:NP_004589|H-INV:HIT000074606|VEGA:OTTHUMP00000159433 Tax_Id=9606 Gene_Symbol=SPOCK1 Testican-1	6	5	0.1093	49123.8	5.74
	C,26853	K.SLLGAFIPR.C	974.177	0.56412	2	1	49.9	0.5509	0.0099	5838	0|0	9.47	0		19352
	C,26872	K.SLLGAFIPR.C	974.177	0.42412	2	1	61.18	0.388	0.000737	5844	0|0	9.47	0		19351
	C,23113	R.FDTSILPICK.D	1194.42	-0.79297	2	1	42.55	0.5605	0.0454	12049	0|0	5.83	0		16349
	C,13003	R.FRDDDYFR.N	1134.18	0.16475	2	1	20.11	0.3715	8.38	10227	0|0	4.43	1		17197
	C,3541	R.HLIPR.R ! R.HLLPR.V	635.778	-0.73457	2	1	22.16	0.5149	4.93	221	0|0	9.76	0		16214
	C,19945	R.NWNPNKPFDQALDPSK.D	1872.02	-0.29135	2	1	27.05	0.7896	1.21	35149	0|0	5.96	1		12301
83	IPI:IPI00005614.6|SWISS-PROT:Q01082-1|TREMBL:B2ZZ89;B4DIF8|ENSEMBL:ENSP00000349259|REFSEQ:NP_003119|H-INV:HIT000196936|VEGA:OTTHUMP00000165176 Tax_Id=9606 Gene_Symbol=SPTBN1 Isoform Long of Spectrin beta chain, brain 1	6	5	0.0313	274606	5.39
	C,21609	K.FMELLEPLNER.K	1391.61	0.24572	3	1	22.03	0.3118	5.32	4700	0|0	4.25	0		16980
	C,4504	K.HEVSASTQSTPASSR.A	1545.59	-0.48537	2	1	28.95	0.8297	0.904	24482	0|0	6.75	0		14193
	C,29558	K.QLWGLLIEETEK.R	1459.66	0.109	2	1	35.91	0.6132	0.192	21458	0|0	4.25	0		14970
	C,20492	R.AQTLPTSVVTITSESSPGK.R	1904.1	0.32733	2	1	42.85	0.8786	0.0309	36017	0|0	6.05	0		11930
	C,19212	R.SQNIVTDSSSLSAEAIR.Q	1778.89	-0.60099	2	1	51.38	0.8585	0.00468	32239	0|0	4.37	0		12854
	C,19252	R.SQNIVTDSSSLSAEAIR.Q	1778.89	0.05901	2	1	55.1	0.9143	0.00195	32225	0|0	4.37	0		12611
84	IPI:IPI00027166.1|SWISS-PROT:P16035|ENSEMBL:ENSP00000262768|REFSEQ:NP_003246|H-INV:HIT000264415|VEGA:OTTHUMP00000205879 Tax_Id=9606 Gene_Symbol=TIMP2 Metalloproteinase inhibitor 2	6	5	0.2091	24399	7.46
	C,14919	K.EVDSGNDIYGNPIK.R	1521.6	0.87103	2	1	52.42	0.6952	0.0042	23599	0|0	4.03	0		14664
	C,23699	K.QEFLDIEDP.-	1106.16	0.62894	1	1	42.7	0.3979	0.0277	9382	0|0	3.43	0		10313
	C,23716	K.QEFLDIEDP.-	1106.16	0.47894	1	1	35.24	0.2037	0.154	9389	0|0	3.43	0		10313
	C,9032	K.RSDGSCAWYR.G	1258.34	0.19003	2	1	27.78	0.5698	1.39	14158	0|0	8.22	1		16651
	C,21687	R.GAAPPKQEFLDIEDP.-	1627.77	-0.74386	2	1	28.17	0.4235	1.02	27297	0|0	3.92	1		13402
	C,8612	R.HLM*YKIK.S ! K.RIQYEIK.Q	949.191	-0.90207	2	1	30.22	0.043	0.834	5281	0|0	9.7	1	Oxidation (M)	17540
85	IPI:IPI00844215.1|SWISS-PROT:Q13813-1|TREMBL:B4DGT1;Q14917;Q9UG16|ENSEMBL:ENSP00000361816|REFSEQ:NP_003118|H-INV:HIT000329795|VEGA:OTTHUMP00000022283 Tax_Id=9606 Gene_Symbol=SPTAN1 Isoform 1 of Spectrin alpha chain, brain	6	5	0.0251	284536	5.22
	C,25202	K.ELVLALYDYQEK.S	1484.67	0.4353	2	1	26.64	0.399	1.56	22320	0|0	4.14	0		14433
	C,13523	K.LFGAAEVQR.F	991.122	-0.83137	2	1	25.12	0.2178	2.99	6270	0|0	6	0		19454
	C,27881	R.AQLADSFHLQQFFR.D	1708.89	0.42002	2	1	44.04	0.6026	0.0265	29988	0|0	6.79	0		13420
	C,27918	R.AQLADSFHLQQFFR.D	1708.89	-0.01998	2	1	37.25	0.7128	0.125	30010	0|0	6.79	0		13294
	C,13475	R.LQQSHPLSATQIQVK.R	1678.91	-0.06609	2	1	23.67	0.6616	2.85	29073	0|0	8.76	0		13272
	C,9630	R.SQLLGSAHEVQR.F	1325.45	-0.96248	2	1	39.17	0.5772	0.0893	16596	0|0	6.47	0		14757
86	IPI:IPI00011865.2|SWISS-PROT:Q9GZP0-2|ENSEMBL:ENSP00000302193|REFSEQ:NP_149126|H-INV:HIT000041086 Tax_Id=9606 Gene_Symbol=PDGFD Isoform 2 of Platelet-derived growth factor D	6	5	0.1319	42166.2	8.42
	C,28664	K.IAEFDTVEDLLK.Y	1393.56	0.92472	2	1	34.53	0.7318	0.263	18832	0|0	3.92	0		14942
	C,23465	K.LANVVFFPR.C	1063.27	-0.00095	2	1	39.69	0.6614	0.0977	8153	0|0	9.75	0		18189
	C,23488	K.LANVVFFPR.C	1063.27	-0.62095	2	1	37.9	0.5982	0.146	8170	0|0	9.75	0		17972
	C,10729	R.CGGNCGCGTVNWR.S	1498.65	0.73364	2	1	44.34	0.3692	0.0259	22787	0|0	7.97	0		14096
	C,10295	R.FPNSYPR.N	880.966	0.25325	2	1	31.83	0.1492	0.591	3647	0|0	8.75	0		18022
	C,23698	R.NIILTWR.Q ! R.NLLLTWR.L	916.098	0.02492	2	1	28.97	0.1115	1.25	4426	0|0	9.75	0		19771
87	IPI:IPI00220362.5|SWISS-PROT:P61604|TREMBL:Q53X54;Q9UNM1|ENSEMBL:ENSP00000233893|REFSEQ:NP_002148|H-INV:HIT000050805|VEGA:OTTHUMP00000163630 Tax_Id=9606 Gene_Symbol=HSPE1 10 kDa heat shock protein, mitochondrial	6	5	0.4412	10931.5	8.89
	C,23954	K.DYFLFR.D ! K.DYM*LFR.K	860.975	-0.03816	2	1	30.42	0.3577	0.916	3178	0|0	5.84	0	Oxidation (M)	20170
	C,24218	K.FLPLFDR.V	908.074	0.06134	2	1	23.13	0.1768	4.43	4240	0|0	5.84	0		18218
	C,15854	K.VLLPEYGGTK.V	1077.25	-0.50976	1	1	20.69	0.5549	4.08	8565	0|0	5.97	0		9574
	C,15872	K.VLLPEYGGTK.V	1077.25	0.46024	1	1	31.1	0.4624	0.39	8525	0|0	5.97	0		10053
	C,14220	K.VLQATVVAVGSGSK.G	1316.52	-0.26956	2	1	45.18	0.7457	0.0242	16225	0|0	8.72	0		15965
	C,2913	R.SAAETVTK.G	806.881	0.09094	1	1	22.61	0.4193	2.76	2164	0|0	5.72	0		10083
88	IPI:IPI00219029.3|SWISS-PROT:P17174|TREMBL:B2R6R7;B7Z7E9;Q2TU84|ENSEMBL:ENSP00000359539|REFSEQ:NP_002070|H-INV:HIT000298438|VEGA:OTTHUMP00000020254 Tax_Id=9606 Gene_Symbol=GOT1 Aspartate aminotransferase, cytoplasmic	5	5	0.1768	46246.9	6.53
	C,29645	M.APPSVFAEVPQAQPVLVFK.L	2025.37	0.63635	2	1	41.73	0.7146	0.0377	38939	0|0	6.05	0		11233
	C,17021	R.IGADFLAR.W	862.992	-0.28067	2	1	55.87	0.4292	0.00247	3229	0|0	5.84	0		19069
	C,12766	R.INVSGLTTK.N	933.081	0.34763	2	1	20.63	0.3582	8.21	4840	0|0	8.75	0		18975
	C,29818	R.IVASTLSNPELFEEWTGNVK.T	2235.47	0.55512	2	1	24.17	0.7369	1.97	42995	0|0	4.25	0		10317
	C,31512	R.YFVSEGFEFFCAQSFSK.N	2081.28	-0.65125	2	1	23.48	0.9123	2.53	40162	0|0	4.53	0		11265
89	IPI:IPI00032293.1|SWISS-PROT:P01034|ENSEMBL:ENSP00000366124;ENSP00000381446;ENSP00000381448|REFSEQ:NP_000090|H-INV:HIT000339480|VEGA:OTTHUMP00000030440;OTTHUMP00000164181;OTTHUMP00000164182 Tax_Id=9606 Gene_Symbol=CST3 Cystatin-C	37	4	0.363	15799	9
	C,29946	K.AFCSFQIYAVPWQGTM*TLSK.S	2352.71	0.61243	2	1	32.79	0.857	0.252	44474	0|0	8.24	0	Oxidation (M)	9565
	C,31509	K.QIVAGVNYFLDVELGR.T	1794.04	0.56272	2	1	91.61	0.8189	4.5e-07	32699	0|0	4.37	0		13039
	C,31526	K.QIVAGVNYFLDVELGR.T	1794.04	0.18272	2	1	81.24	0.92	4.87e-06	32720	0|0	4.37	0		12959
	C,32250	K.QIVAGVNYFLDVELGR.T	1794.04	0.40272	2	1	89.83	0.9037	6.76e-07	32707	0|0	4.37	0		13010
	C,32269	K.QIVAGVNYFLDVELGR.T	1794.04	0.66272	2	1	99.29	0.9372	7.69e-08	32694	0|0	4.37	0		13054
	C,33615	K.QIVAGVNYFLDVELGR.T	1794.04	0.32272	2	1	67.13	0.933	0.000125	32713	0|0	4.37	0		12916
	C,34534	K.QIVAGVNYFLDVELGR.T	1794.04	-0.43728	2	1	50.53	0.8201	0.0057	32736	0|0	4.37	0		12889
	C,35842	K.QIVAGVNYFLDVELGR.T	1794.04	-0.39728	2	1	32.23	0.9193	0.385	32734	0|0	4.37	0		12871
	C,36043	K.QIVAGVNYFLDVELGR.T	1794.04	0.66272	2	1	37.95	0.8353	0.105	32695	0|0	4.37	0		13054
	C,36933	K.QIVAGVNYFLDVELGR.T	1794.04	0.62272	2	1	49.39	1	0.00751	32697	0|0	4.37	0		13051
	C,36978	K.QIVAGVNYFLDVELGR.T	1794.04	-0.45728	2	1	39.2	0.8505	0.0774	32738	0|0	4.37	0		12868
	C,38243	K.QIVAGVNYFLDVELGR.T	1794.04	0.56272	2	1	35.01	0.972	0.206	32700	0|0	4.37	0		13039
	C,39055	K.QIVAGVNYFLDVELGR.T	1794.04	0.88272	2	1	25.86	1	1.69	32687	0|0	4.37	0		13022
	C,39110	K.QIVAGVNYFLDVELGR.T	1794.04	0.40272	2	1	20.54	1	5.74	32709	0|0	4.37	0		13010
	C,40408	K.QIVAGVNYFLDVELGR.T	1794.04	-0.03728	2	1	59.09	0.9513	0.000812	32725	0|0	4.37	0		13171
	C,40614	K.QIVAGVNYFLDVELGR.T	1794.04	0.40272	2	1	25.6	0.8805	1.79	32708	0|0	4.37	0		13010
	C,40697	K.QIVAGVNYFLDVELGR.T	1794.04	0.36272	2	1	30.48	0.8156	0.583	32712	0|0	4.37	0		13026
	C,40753	K.QIVAGVNYFLDVELGR.T	1794.04	0.62272	2	1	47.99	0.9321	0.0104	32696	0|0	4.37	0		13051
	C,41630	K.QIVAGVNYFLDVELGR.T	1794.04	0.36272	2	1	21.87	0.7673	4.23	32711	0|0	4.37	0		13026
	C,41846	K.QIVAGVNYFLDVELGR.T	1794.04	0.88272	2	1	23.48	0.888	2.92	32688	0|0	4.37	0		13022
	C,42492	K.QIVAGVNYFLDVELGR.T	1794.04	0.00272	2	1	23.13	0.5953	3.18	32724	0|0	4.37	0		13079
	C,42682	K.QIVAGVNYFLDVELGR.T	1794.04	0.38272	2	1	24.03	0.437	2.56	32710	0|0	4.37	0		12940
	C,42717	K.QIVAGVNYFLDVELGR.T	1794.04	0.20272	2	1	31.31	0.9409	0.478	32719	0|0	4.37	0		12922
	C,43497	K.QIVAGVNYFLDVELGR.T	1794.04	0.26272	2	1	20.75	0.8246	5.46	32717	0|0	4.37	0		12981
	C,44175	K.QIVAGVNYFLDVELGR.T	1794.04	-0.41728	2	1	37.1	0.8361	0.125	32735	0|0	4.37	0		12860
	C,44187	K.QIVAGVNYFLDVELGR.T	1794.04	0.58272	2	1	48.13	0.9285	0.01	32698	0|0	4.37	0		13049
	C,44872	K.QIVAGVNYFLDVELGR.T	1794.04	0.96272	2	1	25.69	0.9237	1.76	32685	0|0	4.37	0		13055
	C,44891	K.QIVAGVNYFLDVELGR.T	1794.04	0.74272	2	1	61.17	0.9232	0.000498	32692	0|0	4.37	0		13050
	C,46500	K.QIVAGVNYFLDVELGR.T	1794.04	0.48272	2	1	20.78	0.5178	5.44	32703	0|0	4.37	0		13026
	C,47203	K.QIVAGVNYFLDVELGR.T	1794.04	-0.91728	2	1	23.41	0.8313	2.92	32747	0|0	4.37	0		12787
	C,48993	K.QIVAGVNYFLDVELGR.T	1794.04	-0.31728	2	1	31.05	0.668	0.506	32732	0|0	4.37	0		12895
	C,7542	R.AIQVVR.S ! R.ALQVVR.A	685.836	-0.11737	2	1	44.49	0.33	0.0339	613	0|0	9.8	0		19061
	C,7563	R.AIQVVR.S ! R.ALQVVR.A	685.836	-0.07737	2	1	46.91	0.3251	0.0195	611	0|0	9.8	0		19112
	C,7646	R.AIQVVR.S ! R.ALQVVR.A ! K.RRVVR.R ! R.VAAAVVR.A	685.836	0.21524	1	1	21.73	0.5357	3.57	601	0|0	9.8	0		10632
	C,19003	R.ALDFAVGEYNK.A	1227.34	0.74194	1	1	53.56	0.7052	0.00182	13091	0|0	4.37	0		8270
	C,19020	R.ALDFAVGEYNK.A	1227.34	0.47194	1	1	58.48	0.561	0.000586	13097	0|0	4.37	0		8261
	C,19661	R.ALDFAVGEYNK.A	1227.34	-0.79067	2	1	34.02	0.6573	0.321	13149	0|0	4.37	0		16199
90	IPI:IPI00216298.6|SWISS-PROT:P10599|TREMBL:Q9UDG5|ENSEMBL:ENSP00000363641|REFSEQ:NP_003320|H-INV:HIT000323628|VEGA:OTTHUMP00000021892 Tax_Id=9606 Gene_Symbol=TXN Thioredoxin	17	4	0.419	11737.4	4.82
	C,23628	K.EKLEATINELV.-	1259.43	-0.92739	2	1	29.01	0.5109	1.01	14235	0|0	4.25	1		16129
	C,25910	K.LVVVDFSATWCGPCK.M	1740.03	0.23845	2	1	23.22	0.7873	2.99	30941	0|0	5.82	0		12565
	C,26597	K.LVVVDFSATWCGPCK.M	1740.03	0.19845	2	1	92.37	0.8635	3.64e-07	30945	0|0	5.82	0		12548
	C,27327	K.LVVVDFSATWCGPCK.M	1740.03	-0.28155	2	1	61.31	0.7438	0.000469	30961	0|0	5.82	0		12683
	C,27516	K.LVVVDFSATWCGPCK.M	1740.03	-0.40155	2	1	73.94	0.752	2.59e-05	30964	0|0	5.82	0		12847
	C,27535	K.LVVVDFSATWCGPCK.M	1740.03	-0.26155	2	1	86.42	0.8419	1.44e-06	30959	0|0	5.82	0		12632
	C,28190	K.LVVVDFSATWCGPCK.M	1740.03	-0.68155	2	1	66.35	0.8478	0.000149	30977	0|0	5.82	0		12883
	C,28206	K.LVVVDFSATWCGPCK.M	1740.03	0.03845	2	1	74.24	0.8815	2.35e-05	30949	0|0	5.82	0		12493
	C,29196	K.LVVVDFSATWCGPCK.M	1740.03	0.95845	2	1	47.45	0.8573	0.0115	30924	0|0	5.82	0		12752
	C,29234	K.LVVVDFSATWCGPCK.M	1740.03	-0.72155	2	1	35.95	0.8356	0.164	30981	0|0	5.82	0		12875
	C,29261	K.LVVVDFSATWCGPCK.M	1740.03	0.29845	2	1	54.62	0.8235	0.00217	30938	0|0	5.82	0		12550
	C,31135	K.LVVVDFSATWCGPCK.M	1740.03	-0.60155	2	1	25.75	0.9297	1.72	30974	0|0	5.82	0		12898
	C,35669	K.LVVVDFSATWCGPCK.M	1740.03	-0.88155	2	1	26.66	0.659	1.37	30984	0|0	5.82	0		12689
	C,37111	K.LVVVDFSATWCGPCK.M	1740.03	0.73845	2	1	21.91	0.6581	4.09	30927	0|0	5.82	0		12706
	C,13930	K.PFFHSLSEK.Y	1092.22	0.01824	3	1	28.72	0.4067	1.21	1041	0|0	7.17	0		17986
	C,5834	K.VGEFSGANK.E	908.975	-0.61564	1	1	38.34	0.6098	0.0598	4270	0|0	5.97	0		8160
	C,6026	K.VGEFSGANK.E	908.975	0.42436	1	1	35.62	0.4972	0.123	4252	0|0	5.97	0		8974
91	IPI:IPI00216691.5|SWISS-PROT:P07737|TREMBL:Q53Y44|ENSEMBL:ENSP00000225655|REFSEQ:NP_005013|H-INV:HIT000272364|VEGA:OTTHUMP00000125244;OTTHUMP00000183074 Tax_Id=9606 Gene_Symbol=PFN1 Profilin-1	13	4	0.4	15054.1	8.44
	C,18209	K.DSPSVWAAVPGK.T	1214.35	0.15395	2	1	49.81	0.4828	0.00851	12655	0|0	5.84	0		16294
	C,18290	K.DSPSVWAAVPGK.T	1214.35	0.62656	1	1	26.77	0.5861	0.923	12628	0|0	5.84	0		8770
	C,16004	K.STGGAPTFNVTVTK.T	1380.52	0.18964	2	1	63.07	0.7354	0.000383	18442	0|0	8.47	0		15542
	C,28962	K.TFVNITPAEVGVLVGK.D	1644.93	0.07594	2	1	28.74	0.7269	0.916	27882	0|0	5.66	0		13703
	C,29662	K.TFVNITPAEVGVLVGK.D	1644.93	0.39594	2	1	27.17	0.6526	1.33	27864	0|0	5.66	0		13818
	C,21812	R.SSFYVNGLTLGGQK.C	1471.63	-0.61997	2	1	37.57	0.7168	0.132	21888	0|0	8.31	0		15048
	C,21933	R.SSFYVNGLTLGGQK.C	1471.63	0.67264	1	1	62.73	0.6899	0.000229	21856	0|0	8.31	0		8570
	C,21961	R.SSFYVNGLTLGGQK.C	1471.63	0.73264	1	1	57.28	0.6711	0.000803	21853	0|0	8.31	0		8585
	C,22094	R.SSFYVNGLTLGGQK.C	1471.63	0.82003	2	1	69.74	0.731	8.1e-05	21848	0|0	8.31	0		15267
	C,22805	R.SSFYVNGLTLGGQK.C	1471.63	-0.41997	2	1	45.89	0.7516	0.0193	21877	0|0	8.31	0		15001
	C,22811	R.SSFYVNGLTLGGQK.C	1471.63	-0.83997	2	1	24.31	0.1859	2.79	21901	0|0	8.31	0		15034
	C,22887	R.SSFYVNGLTLGGQK.C	1471.63	0.24003	2	1	28.65	0.8817	1.03	21859	0|0	8.31	0		15061
	C,22992	R.SSFYVNGLTLGGQK.C	1471.63	0.24003	2	1	21.24	0.6238	5.66	21858	0|0	8.31	0		15061
92	IPI:IPI00032292.1|SWISS-PROT:P01033|TREMBL:B3KQF4;Q58P21;Q6FGX5|ENSEMBL:ENSP00000218388|REFSEQ:NP_003245|H-INV:HIT000029962|VEGA:OTTHUMP00000023214 Tax_Id=9606 Gene_Symbol=TIMP1 Metalloproteinase inhibitor 1	12	4	0.2657	23170.6	8.46
	C,22073	K.LQSGTHCLWTDQLLQGSEK.G	2202.42	-0.26251	3	1	54.97	0.803	0.00234	21772	0|0	5.32	0		14690
	C,22136	K.LQSGTHCLWTDQLLQGSEK.G	2202.42	-0.83251	3	1	48.68	0.8094	0.00999	21781	0|0	5.32	0		14736
	C,22145	K.LQSGTHCLWTDQLLQGSEK.G	2202.42	-0.3699	2	1	81.62	0.8949	3.75e-06	42469	0|0	5.32	0		10883
	C,22158	K.LQSGTHCLWTDQLLQGSEK.G	2202.42	-0.08251	3	1	61.36	0.7124	0.000536	21765	0|0	5.32	0		14661
	C,22187	K.LQSGTHCLWTDQLLQGSEK.G	2202.42	-0.2699	2	1	90.02	0.899	5.48e-07	42467	0|0	5.32	0		11020
	C,22229	K.LQSGTHCLWTDQLLQGSEK.G	2202.42	0.9301	2	1	77.29	0.9186	1e-05	42441	0|0	5.32	0		10733
	C,26794	K.TYTVGCEECTVFPCLSIPCK.L	2422.8	0.14243	2	1	30.19	0.6747	0.433	45019	0|0	4.53	0		9056
	C,26843	K.TYTVGCEECTVFPCLSIPCK.L	2422.8	0.92243	2	1	30.93	0.6191	0.367	45010	0|0	4.53	0		9083
	C,7795	R.HLACLPR.E	867.051	0.95752	2	1	22.46	0.1679	4.75	3302	0|0	8.26	0		16740
	C,16082	R.SEEFLIAGK.L	994.119	-0.97407	2	1	46.98	0.4972	0.0168	6343	0|0	4.53	0		16761
	C,16083	R.SEEFLIAGK.L	994.119	0.47854	1	1	48.52	0.5387	0.00671	6313	0|0	4.53	0		9551
	C,16091	R.SEEFLIAGK.L	994.119	0.51854	1	1	48.7	0.5491	0.00644	6311	0|0	4.53	0		9551
93	IPI:IPI00792115.1|TREMBL:Q68DS3|VEGA:OTTHUMP00000170882;OTTHUMP00000211252 Tax_Id=9606 Gene_Symbol=CLEC3B Putative uncharacterized protein DKFZp686H17246	11	4	0.3813	17793.9	4.96
	C,17642	K.NWETEITAQPDGGK.T	1546.61	0.12053	2	1	76.37	0.6613	1.65e-05	24511	0|0	4.14	0		14275
	C,17664	K.NWETEITAQPDGGK.T	1546.61	-0.81948	2	1	73.65	0.673	3.07e-05	24538	0|0	4.14	0		14211
	C,17769	K.NWETEITAQPDGGK.T	1546.61	0.30053	2	1	65.76	0.6432	0.000189	24494	0|0	4.14	0		14277
	C,17794	K.NWETEITAQPDGGK.T	1546.61	0.20052	2	1	64.57	0.6421	0.000249	24503	0|0	4.14	0		14278
	C,8052	K.TENCAVLSGAANGK.W	1392.51	0.86192	2	1	27.77	0.2452	1.29	18787	0|0	5.66	0		15435
	C,8361	K.TFHEASEDCISR.G	1452.53	0.59253	2	1	48.02	0.692	0.0114	21128	0|0	4.65	0		14491
	C,8363	K.TFHEASEDCISR.G	1452.53	0.10992	3	1	39.92	0.5281	0.08	5718	0|0	4.65	0		15710
	C,8382	K.TFHEASEDCISR.G	1452.53	0.23253	2	1	59.2	0.7904	0.000872	21156	0|0	4.65	0		14509
	C,8384	K.TFHEASEDCISR.G	1452.53	0.58992	3	1	38.94	0.5146	0.1	5716	0|0	4.65	0		15702
	C,24726	R.GGTLGTPQTGSENDALYEYLR.Q	2243.36	0.8696	2	1	79.78	0.868	5.3e-06	43123	0|0	4.14	0		10084
	C,24741	R.GGTLGTPQTGSENDALYEYLR.Q	2243.36	0.70959	2	1	88.99	0.8649	6.48e-07	43127	0|0	4.14	0		10273
94	IPI:IPI00009950.1|SWISS-PROT:Q12907|TREMBL:A8K7T4;B4DWN1|ENSEMBL:ENSP00000303366|REFSEQ:NP_006807|H-INV:HIT000278435|VEGA:OTTHUMP00000161453 Tax_Id=9606 Gene_Symbol=LMAN2 Vesicular integral-membrane protein VIP36	11	4	0.1011	40228.2	6.46
	C,21520	K.NLHGDGIALWYTR.D	1516.68	0.12541	2	1	22.86	0.7419	3.79	23425	0|0	6.74	0		14659
	C,21600	K.NLHGDGIALWYTR.D	1516.68	-0.83459	2	1	31.01	0.753	0.599	23438	0|0	6.74	0		15117
	C,21611	K.NLHGDGIALWYTR.D	1516.68	0.30541	2	1	32.69	0.5968	0.393	23415	0|0	6.74	0		14594
	C,14095	R.DHDTFLAVR.Y	1074.17	-0.80576	2	1	26.05	0.5221	2.32	8475	0|0	5.21	0		18691
	C,14101	R.DHDTFLAVR.Y	1074.17	0.51424	2	1	23.19	0.633	4.58	8438	0|0	5.21	0		19098
	C,14115	R.DHDTFLAVR.Y	1074.17	-0.74576	2	1	23.42	0.5196	4.26	8474	0|0	5.21	0		18717
	C,10969	R.NRDHDTFLAVR.Y	1344.46	-0.62007	3	1	23.92	0.5171	3.32	3991	0|0	6.75	1		16387
	C,10987	R.NRDHDTFLAVR.Y	1344.46	0.18993	3	1	39.1	0.6708	0.102	3984	0|0	6.75	1		16517
	C,11096	R.NRDHDTFLAVR.Y	1344.46	0.08254	2	1	21.16	0.4532	5.95	17199	0|0	6.75	1		15549
	C,19301	R.WTELAGCTADFR.N	1427.56	0.18762	2	1	67.16	0.7181	0.000142	20249	0|0	4.37	0		14814
	C,19364	R.WTELAGCTADFR.N	1427.56	0.20762	2	1	76.98	0.7364	1.48e-05	20247	0|0	4.37	0		14743
95	IPI:IPI00219446.5|SWISS-PROT:P30086|TREMBL:B2R4S1|ENSEMBL:ENSP00000261313|REFSEQ:NP_002558|H-INV:HIT000277641|VEGA:OTTHUMP00000169409 Tax_Id=9606 Gene_Symbol=PEBP1 Phosphatidylethanolamine-binding protein 1	9	4	0.2834	21056.5	7.01
	C,9489	K.LYEQLSGK.-	938.056	0.38523	1	1	43.89	0.5156	0.0164	4990	0|0	6	0		8031
	C,9497	K.LYEQLSGK.-	938.056	0.36523	1	1	44.06	0.4389	0.0158	4992	0|0	6	0		8031
	C,22833	K.LYTLVLTDPDAPSR.K	1561.75	0.22112	2	1	63.12	0.6863	0.000346	25041	0|0	4.21	0		14197
	C,23672	R.APVAGTCYQAEWDDYVPK.L	2071.25	0.49253	2	1	68.14	0.9303	8.61e-05	39904	0|0	4.03	0		11220
	C,23691	R.APVAGTCYQAEWDDYVPK.L	2071.25	-0.38747	2	1	72.62	0.9641	2.97e-05	39917	0|0	4.03	0		10845
	C,23732	R.APVAGTCYQAEWDDYVPK.L	2071.25	0.67253	2	1	83.72	0.8481	2.4e-06	39900	0|0	4.03	0		11286
	C,23312	R.YVWLVYEQDRPLK.C	1709.96	0.28772	2	1	58.75	0.7537	0.000886	30033	0|0	6.07	1		13286
	C,23346	R.YVWLVYEQDRPLK.C	1709.96	-0.05228	2	1	44.98	0.7334	0.0208	30047	0|0	6.07	1		13095
	C,23359	R.YVWLVYEQDRPLK.C	1709.96	0.30772	2	1	53.57	0.7021	0.00293	30031	0|0	6.07	1		13324
96	IPI:IPI00007752.1|SWISS-PROT:P68371|TREMBL:Q8IWP6;Q8IZ29;Q8N6N5;Q96HX0|ENSEMBL:ENSP00000341289|REFSEQ:NP_006079|H-INV:HIT000009868|VEGA:OTTHUMP00000162590 Tax_Id=9606 Gene_Symbol=TUBB2C Tubulin beta-2C chain	9	4	0.1486	49670.3	4.78
	C,29156	K.GHYTEGAELVDSVLDVVRK.E	2088.3	-0.65527	2	1	30.72	0.7822	0.459	40314	0|0	4.75	1		10843
	C,29172	K.GHYTEGAELVDSVLDVVRK.E	2088.3	0.03212	3	1	41.57	0.7101	0.0516	18825	0|0	4.75	1		14826
	C,29198	K.GHYTEGAELVDSVLDVVRK.E	2088.3	0.60212	3	1	42.37	0.7125	0.0441	18800	0|0	4.75	1		15239
	C,10026	K.TAVCDIPPR.G	1029.19	0.65824	2	1	29.75	0.3398	0.918	7151	0|0	5.5	0		17326
	C,10766	K.TAVCDIPPR.G	1029.19	-0.46176	2	1	32.31	0.4293	0.521	7170	0|0	5.5	0		17752
	C,13269	R.ISVYYNEATGGK.Y	1302.41	0.49592	2	1	26.58	0.8409	1.72	15697	0|0	6	0		15630
	C,30347	R.SGPFGQIFRPDNFVFGQSGAGNNWAK.G	2800.03	0.13054	3	1	59.36	0.7796	0.000719	34980	0|0	8.46	1		12410
	C,30389	R.SGPFGQIFRPDNFVFGQSGAGNNWAK.G	2800.03	0.85054	3	1	72.98	0.8291	3.13e-05	34969	0|0	8.46	1		12417
	C,30411	R.SGPFGQIFRPDNFVFGQSGAGNNWAK.G	2800.03	0.97055	3	1	80.21	0.848	5.86e-06	34963	0|0	8.46	1		12308
97	IPI:IPI00017704.3|SWISS-PROT:Q14019|TREMBL:B2RDU3|ENSEMBL:ENSP00000262428|REFSEQ:NP_066972|H-INV:HIT000297977|VEGA:OTTHUMP00000080376;OTTHUMP00000174986 Tax_Id=9606 Gene_Symbol=COTL1 Coactosin-like protein	9	4	0.2958	15944.8	5.54
	C,9480	K.EVVQNFAK.E	935.055	0.55475	1	1	36.65	0.5512	0.113	4905	0|0	6.1	0		10404
	C,9501	K.EVVQNFAK.E	935.055	0.46475	1	1	21.08	0.1632	4.06	4907	0|0	6.1	0		10404
	C,34623	K.FALITWIGENVSGLQR.A	1805.06	0.76851	2	1	58.72	0.6722	0.000877	33041	0|0	6	0		13062
	C,26925	R.DDGSAVIWVTFK.Y	1338.48	0.15115	2	1	60.22	0.5367	0.000707	16985	0|0	4.21	0		14884
	C,26956	R.DDGSAVIWVTFK.Y	1338.48	-0.98885	2	1	71.47	0.7021	5.27e-05	17014	0|0	4.21	0		14774
	C,27244	R.DDGSAVIWVTFK.Y	1338.48	0.87115	2	1	43.57	0.7349	0.0336	16947	0|0	4.21	0		15270
	C,27267	R.DDGSAVIWVTFK.Y	1338.48	0.13115	2	1	41.15	0.6039	0.0572	16988	0|0	4.21	0		14910
	C,20297	R.LFAFVR.F	752.923	0.41014	2	1	25.11	0.2772	2.61	1325	0|0	9.75	0		16959
	C,20324	R.LFAFVR.F	752.923	0.47014	2	1	23.68	0.3007	3.56	1323	0|0	9.75	0		16633
98	IPI:IPI00003362.2|SWISS-PROT:P11021|TREMBL:B0QZ61;B4DEF7;Q2KHP4|ENSEMBL:ENSP00000324173|REFSEQ:NP_005338|H-INV:HIT000038771|VEGA:OTTHUMP00000022124 Tax_Id=9606 Gene_Symbol=HSPA5 HSPA5 protein	8	4	0.1008	72421.2	5.07
	C,27481	K.DNHLLGTFDLTGIPPAPR.G	1935.16	-0.60938	2	1	25.59	0.744	1.67	36880	0|0	5.21	0		12100
	C,17150	K.NQLTSNPENTVFDAK.R	1678.77	0.82154	2	1	39.12	0.6575	0.0818	29032	0|0	4.37	0		13355
	C,17176	K.NQLTSNPENTVFDAK.R	1678.77	0.54154	2	1	88.64	0.6253	9.05e-07	29038	0|0	4.37	0		13227
	C,18622	K.SQIFSTASDNQPTVTIK.V	1838	0.14763	2	1	75.06	0.8063	1.97e-05	34132	0|0	5.55	0		12612
	C,18653	K.SQIFSTASDNQPTVTIK.V	1838	-0.49237	2	1	72.96	0.8836	3.15e-05	34155	0|0	5.55	0		12441
	C,23855	R.IINEPTAAAIAYGLDK.R	1660.89	-0.27061	3	1	44.44	0.6726	0.0317	9468	0|0	4.37	0		17639
	C,24076	R.IINEPTAAAIAYGLDK.R	1660.89	-0.968	2	1	53.36	0.681	0.00317	28442	0|0	4.37	0		13749
	C,24093	R.IINEPTAAAIAYGLDK.R	1660.89	-0.988	2	1	27.78	0.6368	1.16	28443	0|0	4.37	0		13860
99	IPI:IPI00914848.1|TREMBL:B4DMR3;Q5D0C4|ENSEMBL:ENSP00000386412;ENSP00000386969|REFSEQ:NP_001130000;NP_001130001|VEGA:OTTHUMP00000203766;OTTHUMP00000203767 Tax_Id=9606 Gene_Symbol=SERPINE2 plasminogen activator inhibitor type 1, member 2 isoform b precurso	8	4	0.0957	43999.7	9.42
	C,13048	K.DVFQCEVR.N	1053.17	-0.98335	2	1	23.14	0.4352	3.84	7916	0|0	4.37	0		15825
	C,25313	R.LVLVNAVYFK.G	1166.43	0.55853	2	1	58.15	0.6459	0.00128	11153	0|0	8.59	0		16719
	C,25331	R.LVLVNAVYFK.G	1166.43	0.29853	2	1	76.54	0.7938	1.85e-05	11167	0|0	8.59	0		16724
	C,11286	R.SENLHVSHILQK.A	1405.58	-0.09478	2	1	30.89	0.2137	0.641	19405	0|0	6.66	0		15735
	C,11302	R.SENLHVSHILQK.A	1405.58	-0.59478	2	1	32.48	0.3353	0.437	19433	0|0	6.66	0		15480
	C,11332	R.SENLHVSHILQK.A	1405.58	-0.36739	3	1	21.24	0.4195	6.22	4986	0|0	6.66	0		16541
	C,6903	R.YGVNGVGK.I	793.887	0.63434	2	1	24.21	0.5523	3.62	1927	0|0	8.59	0		19082
	C,6948	R.YGVNGVGK.I	793.887	0.05434	2	1	27.04	0.4808	1.88	1939	0|0	8.59	0		19008
100	IPI:IPI00025512.2|SWISS-PROT:P04792|TREMBL:B2R4N8|ENSEMBL:ENSP00000248553|REFSEQ:NP_001531|H-INV:HIT000222208|VEGA:OTTHUMP00000024846;OTTHUMP00000161096 Tax_Id=9606 Gene_Symbol=HSPB1 Heat shock protein beta-1	8	4	0.3268	22782.2	5.98
	C,10645	K.DGVVEITGK.H	918.023	0.39265	1	1	38.25	0.6405	0.085	4466	0|0	4.37	0		11366
	C,10709	K.DGVVEITGK.H	918.023	0.45265	1	1	38.09	0.7044	0.0882	4464	0|0	4.37	0		11366
	C,10745	K.DGVVEITGK.H	918.023	0.34265	1	1	35.49	0.6968	0.161	4470	0|0	4.37	0		11366
	C,5622	R.AQLGGPEAAK.S	942.048	0.33723	1	1	32.96	0.4245	0.194	5078	0|0	6.05	0		7655
	C,5657	R.AQLGGPEAAK.S	942.048	0.37723	1	1	39.72	0.609	0.0408	5075	0|0	6.05	0		7655
	C,34173	R.LPEEWSQWLGGSSWPGYVRPLPPAAIESPAVAAPAYSR.A	4095.55	0.3131	3	1	89.28	0.8609	4.6e-07	46333	0|0	4.79	1		7790
	C,10876	R.QLSSGVSEIR.H	1076.18	0.08843	2	1	39.79	0.0686	0.0962	8515	0|0	6	0		18338
	C,10993	R.QLSSGVSEIR.H	1076.18	0.88843	2	1	36.67	0.5348	0.197	8479	0|0	6	0		18312
101	IPI:IPI00376005.2|SWISS-PROT:P63241-2|ENSEMBL:ENSP00000336702|REFSEQ:NP_001137232|H-INV:HIT000250756 Tax_Id=9606 Gene_Symbol=EIF5A Isoform 2 of Eukaryotic translation initiation factor 5A-1	8	4	0.2989	20170	6.52
	C,15388	K.NGFVVLK.G	776.943	-0.17005	2	1	50.9	0.7417	0.00824	1654	0|0	8.75	0		20287
	C,15429	K.NGFVVLK.G	776.943	0.60995	2	1	49.4	0.637	0.0123	1643	0|0	8.75	0		21482
	C,32977	K.RNDFQLIGIQDGYLSLLQDSGEVR.E	2737.99	0.58759	3	1	32.22	0.7318	0.373	33740	0|0	4.23	1		12430
	C,33000	K.RNDFQLIGIQDGYLSLLQDSGEVR.E	2737.99	-0.79241	3	1	27.77	0.6089	1.03	33770	0|0	4.23	1		12294
	C,25399	K.VHLVGIDIFTGK.K	1299.54	0.69182	3	1	35.54	0.442	0.232	3304	0|0	6.71	0		16641
	C,25585	K.VHLVGIDIFTGK.K	1299.54	0.02443	2	1	34.32	0.6305	0.289	15614	0|0	6.71	0		15636
	C,16520	R.EDLRLPEGDLGK.E	1342.47	0.84143	2	1	27.61	0.2398	1.33	17088	0|0	4.32	1		15303
	C,16531	R.EDLRLPEGDLGK.E	1342.47	0.20143	2	1	32.59	0.379	0.428	17130	0|0	4.32	1		15548
102	IPI:IPI00027463.1|SWISS-PROT:P06703|TREMBL:B2R577|ENSEMBL:ENSP00000357708;ENSP00000357709|REFSEQ:NP_055439|H-INV:HIT000034143|VEGA:OTTHUMP00000015472;OTTHUMP00000015473 Tax_Id=9606 Gene_Symbol=S100A6 Protein S100-A6	8	4	0.4556	10179.6	5.32
	C,45005	K.DQEVNFQEYVTFLGALALIYNEALK.G	2890.22	-0.01121	2	1	84.44	0.8109	1.3e-06	46415	0|0	4	0		7250
	C,45755	K.DQEVNFQEYVTFLGALALIYNEALK.G	2890.22	0.40879	2	1	37.56	0.5698	0.0648	46414	0|0	4	0		7393
	C,44973	K.DQEVNFQEYVTFLGALALIYNEALKG.-	2947.27	0.76009	2	1	29.82	0.7907	0.351	46429	0|0	4	1		6728
	C,44996	K.DQEVNFQEYVTFLGALALIYNEALKG.-	2947.27	0.92009	2	1	35.75	0.5631	0.0904	46428	0|0	4	1		6797
	C,7457	K.ELTIGSK.L	747.857	-0.37598	2	1	31.31	0.5628	0.777	1286	0|0	6.1	0		21013
	C,7480	K.ELTIGSK.L	747.857	0.21663	1	1	30.17	0.4915	0.603	1278	0|0	6.1	0		12534
	C,7560	K.LQDAEIAR.L	916.01	0.32992	1	1	21.11	0.3269	3.96	4403	0|0	4.37	0		10224
	C,7567	K.LQDAEIAR.L	916.01	0.38992	1	1	24.36	0.2722	1.87	4399	0|0	4.37	0		10224
103	IPI:IPI00219861.3|SWISS-PROT:P24666-1|TREMBL:Q59EH3|ENSEMBL:ENSP00000272065|REFSEQ:NP_004291|H-INV:HIT000196541|VEGA:OTTHUMP00000109538 Tax_Id=9606 Gene_Symbol=ACP1 Isoform 1 of Low molecular weight phosphotyrosine protein phosphatase	8	4	0.2679	12230	7.64
	C,26988	K.SVLFVCLGNICR.S	1438.74	0.10423	2	1	70.82	0.7986	5.93e-05	21385	0|0	7.8	0		14317
	C,27008	K.SVLFVCLGNICR.S	1438.74	-0.71577	2	1	66.79	0.7841	0.000152	21397	0|0	7.8	0		14488
	C,27017	K.SVLFVCLGNICR.S	1438.74	0.86423	2	1	59.7	0.7908	0.000779	21339	0|0	7.8	0		14545
	C,13926	R.QVPSLDLK.L	900.051	-0.88226	2	1	30.72	0.1755	0.769	4347	0|0	5.84	0		18143
	C,17765	R.SPIAEAVFR.K	990.134	0.98064	2	1	32.72	0.7543	0.497	6550	0|0	5.72	0		18581
	C,14351	R.SPIAEAVFRK.L	1118.31	0.11294	2	1	40.89	0.4686	0.0727	10248	0|0	8.46	1		17856
	C,14392	R.SPIAEAVFRK.L	1118.31	-0.68706	2	1	41.73	0.5835	0.06	10257	0|0	8.46	1		17876
	C,14471	R.SPIAEAVFRK.L	1118.31	0.79294	2	1	20.54	0.0623	7.96	10209	0|0	8.46	1		18038
104	IPI:IPI00009997.1|SWISS-PROT:O43505|TREMBL:B3KQQ7;B4DEN5;B4DGI0|ENSEMBL:ENSP00000309096|REFSEQ:NP_006867|H-INV:HIT000023219 Tax_Id=9606 Gene_Symbol=B3GNT1 N-acetyllactosaminide beta-1,3-N-acetylglucosaminyltransferase	7	4	0.1687	47118.5	6.77
	C,20840	R.EPGEFALLR.S	1032.17	-0.94277	2	1	24.31	0.2003	3.49	7263	0|0	4.53	0		18805
	C,17253	R.TALASGGVLDASGDYR.V	1553.65	0.23622	2	1	65.05	0.9127	0.000222	24756	0|0	4.21	0		14190
	C,27765	R.WEGPLSVSVFAATK.E	1492.69	0.52074	2	1	61.74	0.861	0.000486	22608	0|0	6	0		14504
	C,27793	R.WEGPLSVSVFAATK.E	1492.69	-0.09926	2	1	45.02	0.6455	0.0229	22643	0|0	6	0		14567
	C,37517	R.WVNLPEESLLRPAYVVPWQDPWEPFYVAGGK.V	3645.1	-0.34428	3	1	59.27	0.8792	0.000538	45066	0|0	4.41	1		9103
	C,37563	R.WVNLPEESLLRPAYVVPWQDPWEPFYVAGGK.V	3645.1	0.04572	3	1	53.49	0.8701	0.00202	45063	0|0	4.41	1		9020
	C,37575	R.WVNLPEESLLRPAYVVPWQDPWEPFYVAGGK.V	3645.1	-0.19428	3	1	49.51	0.7528	0.00506	45065	0|0	4.41	1		9047
105	IPI:IPI00017696.1|SWISS-PROT:P09871|TREMBL:A8K2N0;B3KNX0|ENSEMBL:ENSP00000328173;ENSP00000354057;ENSP00000385035|REFSEQ:NP_001725;NP_958850|H-INV:HIT000259628|VEGA:OTTHUMP00000166373;OTTHUMP00000166374;OTTHUMP00000197019;OTTHUMP00000197021;OTTHUMP00000197	7	4	0.0872	76683.6	4.86
	C,30188	K.SNALDIIFQTDLTGQK.K	1764.95	0.19671	2	1	41.26	0.896	0.0489	31761	0|0	4.21	0		13066
	C,30207	K.SNALDIIFQTDLTGQK.K	1764.95	0.33671	2	1	32.98	0.7662	0.329	31755	0|0	4.21	0		13077
	C,26634	K.VEDPESTLFGSVIR.Y	1549.7	-0.77256	2	1	85.3	0.8664	2.06e-06	24672	0|0	4.14	0		13934
	C,26726	K.VEDPESTLFGSVIR.Y	1549.7	-0.75256	2	1	51.07	0.7731	0.00545	24671	0|0	4.14	0		13934
	C,20589	R.SSNNPHSPIVEEFQVPYNK.L	2187.34	-0.01146	3	1	32.21	0.7814	0.452	21430	0|0	5.38	0		15039
	C,19910	R.TNFDNDIALVR.L	1278.39	0.09773	2	1	60.21	0.7748	0.000762	14859	0|0	4.21	0		16002
	C,19931	R.TNFDNDIALVR.L	1278.39	0.05773	2	1	38.96	0.7515	0.101	14860	0|0	4.21	0		15861
106	IPI:IPI00641368.4|SWISS-PROT:Q8WUA8|ENSEMBL:ENSP00000332668|REFSEQ:NP_056331|H-INV:HIT000039062 Tax_Id=9606 Gene_Symbol=TSKU Tsukushin	7	4	0.1558	37806.9	6.38
	C,28882	R.AGLPAPTIQSLNLAWNR.L	1823.08	0.507	2	1	36.62	0.8935	0.139	33650	0|0	9.8	0		12760
	C,16433	R.ALHVDLSHNLIHR.L	1525.73	-0.9023	3	1	36.62	0.5702	0.211	6900	0|0	7.06	0		19380
	C,16446	R.ALHVDLSHNLIHR.L	1525.73	-0.5123	3	1	42.79	0.7376	0.0498	6890	0|0	7.06	0		18951
	C,27725	R.ELPGLQVLDLSGNPK.L	1580.8	0.80732	2	1	32.41	0.5258	0.403	25714	0|0	4.37	0		14035
	C,27744	R.ELPGLQVLDLSGNPK.L	1580.8	0.14732	2	1	60.14	0.7762	0.000668	25749	0|0	4.37	0		13796
	C,19870	R.LPELAPSGFR.E	1087.25	0.21573	2	1	29.04	0.219	1.13	8826	0|0	6	0		18115
	C,19889	R.LPELAPSGFR.E	1087.25	0.81573	2	1	26.43	0.532	2.04	8817	0|0	6	0		17903
107	IPI:IPI00296183.7|SWISS-PROT:P30838|TREMBL:A8K828|ENSEMBL:ENSP00000225740|REFSEQ:NP_000682;NP_001128639;NP_001128640|H-INV:HIT000031895|VEGA:OTTHUMP00000065794;OTTHUMP00000182612 Tax_Id=9606 Gene_Symbol=ALDH3A1 Aldehyde dehydrogenase, dimeric NADP-preferr	7	4	0.1104	50378.4	6.11
	C,27942	K.DLYPVINGGVPETTELLK.E	1959.22	-0.57298	2	1	45.59	0.6014	0.0155	37474	0|0	4.14	0		11240
	C,27955	K.DLYPVINGGVPETTELLK.E	1959.22	-0.53298	2	1	26.74	0.2109	1.19	37472	0|0	4.14	0		11251
	C,18170	K.LPEWAADEPVEK.T	1384.51	0.19654	2	1	33.58	0.6831	0.333	18563	0|0	4	0		15192
	C,18189	K.LPEWAADEPVEK.T	1384.51	-0.06346	2	1	21.71	0.5283	5.07	18579	0|0	4	0		15023
	C,9467	K.SFETFSHR.R	1011.07	0.93534	2	1	31.79	0.3504	0.548	6685	0|0	6.47	0		16547
	C,25853	R.SLEEAIQFINQR.E	1448.6	0.12661	2	1	65.57	0.3723	0.000213	21014	0|0	4.53	0		15374
	C,25916	R.SLEEAIQFINQR.E	1448.6	-0.39339	2	1	37.38	0.111	0.137	21033	0|0	4.53	0		15035
108	IPI:IPI00797738.1|ENSEMBL:ENSP00000376037|VEGA:OTTHUMP00000045788 Tax_Id=9606 Gene_Symbol=COX6B1 12 kDa protein	7	4	0.3689	12035.4	6.81
	C,14444	R.AEGTFPGKI.-	920.04	0.04744	2	1	24.12	0.5883	3.69	4531	0|0	6.05	1		19047
	C,14466	R.AEGTFPGKI.-	920.04	0.62744	2	1	28.27	0.4255	1.42	4507	0|0	6.05	1		19134
	C,22593	R.NCWQNYLDFHR.C	1553.68	0.61312	3	1	37.82	0.5254	0.144	7330	0|0	6.73	0		17488
	C,22620	R.NCWQNYLDFHR.C	1553.68	0.49312	3	1	31.9	0.4975	0.565	7334	0|0	6.73	0		17487
	C,29221	R.VYQSLCPTSWVTDWDEQR.A	2271.44	0.80763	2	1	72.39	0.7868	2.83e-05	43544	0|0	4.03	0		9808
	C,29236	R.VYQSLCPTSWVTDWDEQR.A	2271.44	0.56763	2	1	96.89	0.8617	1.01e-07	43547	0|0	4.03	0		9913
	C,31110	R.VYQSLCPTSWVTDWDEQRAEGTFPGKI.-	3172.46	-0.78759	3	1	26.96	0.5998	1.07	40872	0|0	4.32	2		10628
109	IPI:IPI00292936.4|SWISS-PROT:P42830|TREMBL:Q6I9S7|ENSEMBL:ENSP00000296027|REFSEQ:NP_002985|H-INV:HIT000033752 Tax_Id=9606 Gene_Symbol=CXCL5 C-X-C motif chemokine 5	6	4	0.4298	11972.1	9.17
	C,26189	K.EICLDPEAPFLK.K	1432.66	0.84693	2	1	48.8	0.5352	0.0102	20429	0|0	4.14	0		15532
	C,24003	K.M*ISNLQVFAIGPQCSK.V	1810.12	0.38983	2	1	58.38	0.6411	0.000939	33234	0|0	7.98	0	Oxidation (M)	12928
	C,24055	K.M*ISNLQVFAIGPQCSK.V	1810.12	-0.25017	2	1	44.08	0.7632	0.0254	33261	0|0	7.98	0	Oxidation (M)	13002
	C,12351	K.VEVVASLK.N	845.015	0.16244	2	1	39.13	0.0981	0.119	2883	0|0	5.97	0		19471
	C,12394	K.VEVVASLK.N	845.015	0.46244	2	1	25.09	0.0247	3.03	2877	0|0	5.97	0		19588
	C,9583	R.CVCLQTTQGVHPK.M	1528.78	0.40253	2	1	46.33	0.7764	0.0167	23869	0|0	8.07	0		14326
110	IPI:IPI00220301.5|SWISS-PROT:P30041|TREMBL:A4UCS6;A8JZY7|ENSEMBL:ENSP00000342026|REFSEQ:NP_004896|H-INV:HIT000283339|VEGA:OTTHUMP00000032693 Tax_Id=9606 Gene_Symbol=PRDX6 Peroxiredoxin-6	6	4	0.1875	25034.7	6
	C,29167	K.LIALSIDSVEDHLAWSK.D	1898.14	-0.27289	2	1	61.88	0.7106	0.000384	35866	0|0	4.54	0		11842
	C,24463	K.LPFPIIDDR.N	1086.26	0.34763	2	1	49.13	0.6678	0.0104	8793	0|0	4.21	0		16959
	C,24515	K.LPFPIIDDR.N	1086.26	-0.71237	2	1	50.69	0.5826	0.00773	8824	0|0	4.21	0		18130
	C,24598	K.LPFPIIDDR.N	1086.26	0.28763	2	1	55.88	0.6489	0.00219	8799	0|0	4.21	0		16960
	C,17614	R.NFDEILR.V	907.002	0.66883	2	1	26.91	0.3683	1.93	4189	0|0	4.37	0		18948
	C,21102	R.VVFVFGPDK.K	1008.19	0.99737	2	1	27.72	0.5996	1.49	6606	0|0	5.81	0		17610
111	IPI:IPI00010896.3|SWISS-PROT:O00299|TREMBL:Q53FB0;Q5SRT3|ENSEMBL:ENSP00000211475;ENSP00000364934;ENSP00000364935;ENSP00000364940;ENSP00000372705;ENSP00000372896;ENSP00000372897;ENSP00000379229;ENSP00000382898;ENSP00000382899;ENSP00000382926;ENSP0000038293	6	4	0.2199	26922.4	5.09
	C,28641	K.FLDGNELTLADCNLLPK.L	1934.19	0.44071	2	1	56.73	0.0427	0.00129	36830	0|0	4.03	0		12122
	C,28657	K.FLDGNELTLADCNLLPK.L	1934.19	0.54071	2	1	41.11	0.0499	0.0467	36825	0|0	4.03	0		12070
	C,29390	K.IEEFLEAVLCPPRYPK.L	1962.29	0.73882	2	1	54.84	0.7704	0.00188	37512	0|0	4.79	1		11431
	C,29442	K.IEEFLEAVLCPPRYPK.L	1962.29	0.87882	2	1	43.17	0.8297	0.0275	37505	0|0	4.79	1		11404
	C,10341	K.NSNPALNDNLEK.G	1329.39	0.77973	2	1	31.85	0.3485	0.518	16695	0|0	4.37	0		15856
	C,24740	R.LFM*VLWLK.G	1066.38	-0.55446	2	1	21.32	0.0028	6.06	8265	0|0	8.75	0	Oxidation (M)	16426
112	IPI:IPI00003818.1|SWISS-PROT:Q16719|TREMBL:A8K4D5;A8K7T0;Q53F63;Q53SY0;Q6I9T2|ENSEMBL:ENSP00000264170;ENSP00000386731|REFSEQ:NP_003928|H-INV:HIT000288679|VEGA:OTTHUMP00000162647;OTTHUMP00000204304 Tax_Id=9606 Gene_Symbol=KYNU Kynureninase	6	4	0.1333	52351	6.56
	C,31008	K.DENAIYFLGNSLGLQPK.M	1880.08	0.46871	2	1	76.15	0.8876	1.46e-05	35347	0|0	4.37	0		12025
	C,31072	K.DENAIYFLGNSLGLQPK.M	1880.08	0.14871	2	1	89.9	0.8934	6.22e-07	35353	0|0	4.37	0		12148
	C,38469	K.EIALM*NALTVNLHLLMLSFFK.P	2435.96	-0.3311	3	1	21.23	0.6043	5.09	27184	0|0	6.85	0	Oxidation (M)	13508
	C,25729	K.LQLIPGVCGFR.I	1260.53	0.19473	2	1	22.91	0.0035	4.24	14234	0|0	8.25	0		16565
	C,35355	K.SVLLTGYLEYLIK.H	1512.81	-0.0455	2	1	56.8	0.8445	0.00146	23274	0|0	5.72	0		14016
	C,35405	K.SVLLTGYLEYLIK.H	1512.81	0.5545	2	1	53.17	0.6577	0.00336	23240	0|0	5.72	0		13959
113	IPI:IPI00303476.1|SWISS-PROT:P06576|TREMBL:A8K4X0;Q0QEN7|ENSEMBL:ENSP00000262030|REFSEQ:NP_001677|H-INV:HIT000279396|VEGA:OTTHUMP00000168049 Tax_Id=9606 Gene_Symbol=ATP5B ATP synthase subunit beta, mitochondrial	6	4	0.1172	56559.2	5.26
	C,27689	R.AIAELGIYPAVDPLDSTSR.I	1989.21	0.35321	2	1	35.25	0.7044	0.174	38144	0|0	4.03	0		11686
	C,27772	R.AIAELGIYPAVDPLDSTSR.I	1989.21	0.21321	2	1	51.06	0.8314	0.00458	38147	0|0	4.03	0		11703
	C,41100	R.DQEGQDVLLFIDNIFR.F	1923.11	-0.08648	2	1	30.93	0.634	0.48	36539	0|0	3.84	0		11900
	C,41121	R.DQEGQDVLLFIDNIFR.F	1923.11	0.07352	2	1	36.56	0.4456	0.134	36532	0|0	3.84	0		12094
	C,22872	R.FTQAGSEVSALLGR.I	1436.59	0.83602	2	1	26.69	0.4406	1.66	20560	0|0	6	0		15451
	C,29008	R.VALTGLTVAEYFR.D	1440.66	-0.71078	2	1	49.25	0.7821	0.00872	20748	0|0	5.97	0		14681
114	IPI:IPI00909764.1|TREMBL:B4DDW4 Tax_Id=9606 Gene_Symbol=- cDNA FLJ56650, highly similar to Matrilysin	6	4	0.1615	21918.8	9.23
	C,15294	K.EIPLHFR.K	912.066	0.09333	2	1	37.4	0.3872	0.137	4320	0|0	6.85	0		15112
	C,15320	K.EIPLHFR.K	912.066	0.01333	2	1	42.75	0.5095	0.0395	4324	0|0	6.85	0		14883
	C,3471	K.NANSLEAK.L	846.905	0.71223	2	1	23.11	0.2358	5.18	2917	0|0	6	0		21196
	C,14535	K.RFYLYDSETK.N	1322.44	-0.95127	2	1	37.09	0.5522	0.15	16476	0|0	6.07	1		15327
	C,14576	K.RFYLYDSETK.N	1322.44	0.24873	2	1	31.23	0.5639	0.586	16432	0|0	6.07	1		15553
	C,6009	R.IVSYTR.D	738.852	0.23893	2	1	22.21	0.3773	5.19	1172	0|0	8.75	0		17251
115	IPI:IPI00299024.9|SWISS-PROT:P80723|ENSEMBL:ENSP00000319281|REFSEQ:NP_006308|H-INV:HIT000292230|VEGA:OTTHUMP00000161694 Tax_Id=9606 Gene_Symbol=BASP1 Brain acid soluble protein 1	5	4	0.207	22693.1	4.64
	C,4719	K.AEGAATEEEGTPK.E	1290.31	0.17762	2	1	43.45	0.7673	0.0363	15289	0|0	4.09	0		16069
	C,8095	K.APEQEQAAPGPAAGGEAPK.A	1776.88	0.62482	2	1	29.34	0.6595	0.755	32101	0|0	4.25	0		12965
	C,6997	K.ESEPQAAAEPAEAK.E	1428.48	0.46472	2	1	22.16	0.6385	4.6	20263	0|0	4.09	0		15134
	C,3766	K.KAEGAATEEEGTPK.E	1418.48	0.18992	2	1	47.96	0.6656	0.0123	19890	0|0	4.49	1		15336
	C,3795	K.KAEGAATEEEGTPK.E	1418.48	0.48992	2	1	32.93	0.5342	0.391	19872	0|0	4.49	1		15351
116	IPI:IPI00218918.5|SWISS-PROT:P04083|TREMBL:B5BU38;Q05BR2;Q5TZZ9|ENSEMBL:ENSP00000257497;ENSP00000366109|REFSEQ:NP_000691|H-INV:HIT000280183|VEGA:OTTHUMP00000021474;OTTHUMP00000021475 Tax_Id=9606 Gene_Symbol=ANXA1 Annexin A1	5	4	0.185	38713.8	6.57
	C,12459	K.DITSDTSGDFR.N	1214.22	0.12314	2	1	43.48	0.7792	0.0365	12644	0|0	3.93	0		16287
	C,12489	K.DITSDTSGDFR.N	1214.22	0.46314	2	1	41.52	0.7871	0.0572	12630	0|0	3.93	0		16241
	C,22168	K.GGPGSAVSPYPTFNPSSDVAALHK.A	2357.55	-0.26246	3	1	26.77	0.7796	1.51	25393	0|0	6.74	0		14310
	C,32284	K.GLGTDEDTLIEILASR.T	1703.87	0.0521	2	1	38.54	0.7115	0.0896	29855	0|0	3.92	0		12802
	C,30964	K.GVDEATIIDILTK.R	1388.58	0.08961	2	1	65.93	0.7138	0.000195	18707	0|0	4.03	0		15312
117	IPI:IPI00304692.1|SWISS-PROT:P38159|TREMBL:B3KRG5;B4E352|ENSEMBL:ENSP00000359645|REFSEQ:NP_002130|H-INV:HIT000032918|VEGA:OTTHUMP00000024132 Tax_Id=9606 Gene_Symbol=RBMX Heterogeneous nuclear ribonucleoprotein G	5	4	0.1458	42331.3	10.06
	C,19466	K.LFIGGLNTETNEK.A	1436.59	-0.94738	2	1	28.9	0.1782	0.963	20612	0|0	4.53	0		14946
	C,7641	K.VEQATKPSFESGR.R	1436.55	0.25314	2	1	20.34	0.6431	7.1	20583	0|0	6.11	1		15361
	C,25774	R.GFAFVTFESPADAK.A	1487.63	0.29795	2	1	32.23	0.6243	0.459	22444	0|0	4.37	0		15333
	C,25792	R.GFAFVTFESPADAK.A	1487.63	0.07795	2	1	45.19	0.4027	0.0234	22449	0|0	4.37	0		15471
	C,26122	R.SAPPTRGPPPSYGGSSR.Y	1671.79	-0.49696	3	1	21.14	0.2554	6.73	9678	0|0	10.83	1		17502
118	IPI:IPI00903145.1|SWISS-PROT:P35241|TREMBL:B0YJ88;B7Z2S7;B7Z9U6;Q05CU6;Q6PKD3;Q9NST9|ENSEMBL:ENSP00000342830|REFSEQ:NP_002897|H-INV:HIT000191480 Tax_Id=9606 Gene_Symbol=RDX Radixin	4	4	0.0617	68563.1	6.03
	C,12015	K.AFAAQEDLEK.T	1122.21	-0.86788	2	1	23.87	0.4441	3.44	9894	0|0	4.14	0		16769
	C,23024	K.APDFVFYAPR.L	1183.33	0.28155	2	1	49.75	0.8115	0.00853	11676	0|0	5.88	0		16107
	C,26928	K.IGFPWSEIR.N	1105.27	0.83253	2	1	49.74	0.3012	0.00963	9362	0|0	6	0		18142
	C,9125	R.NISFNDK.K	837.897	0.28635	1	1	42.75	0.5142	0.0225	2717	0|0	5.84	0		8484
119	IPI:IPI00045396.1|SWISS-PROT:O43852-2|TREMBL:B3KNG6;B3KQK3|ENSEMBL:ENSP00000345931|REFSEQ:NP_001124146 Tax_Id=9606 Gene_Symbol=CALU Isoform 2 of Calumenin	4	4	0.1365	37134.3	4.41
	C,1896	K.FDKETEK.N ! K.M*DKEETK.D	896.961	0.57046	1	1	23.16	0.1995	1.88	3980	0|0	4.68	1	Oxidation (M)	7797
	C,13256	K.TFDQLTPEESK.E	1295.37	-0.56127	2	1	20.43	0.2898	6.97	15478	0|0	4.14	0		15382
	C,30126	K.YDLFVGSQATDFGEALVR.H	1989.16	0.25182	2	1	57.3	0.8166	0.00109	38146	0|0	4.03	0		11688
	C,16112	R.EQFVEFR.D	955.045	0.79185	2	1	23.55	0.1949	3.53	5369	0|0	4.53	0		15987
120	IPI:IPI00030128.1|SWISS-PROT:O60513|TREMBL:B2RAZ5;B3KM35;B4DWU8|ENSEMBL:ENSP00000352144;ENSP00000377360|REFSEQ:NP_003769;NP_997708|H-INV:HIT000063447|VEGA:OTTHUMP00000172384;OTTHUMP00000172385 Tax_Id=9606 Gene_Symbol=B4GALT4 Beta-1,4-galactosyltransferase	4	4	0.1744	40040.6	9.18
	C,18362	K.KVELDNCPSVSPYLR.G	1778.01	0.26194	2	1	59.48	0.8162	0.000741	32166	0|0	6.06	1		13148
	C,26782	K.VNGFSNNYWGWGGEDDDLRLR.V	2471.57	0.74863	3	1	26.68	0.8647	1.51	27958	0|0	4.23	1		14066
	C,22210	R.QQLDYGIYVIHQAEGK.K	1863.05	0.5016	2	1	23.9	0.3285	2.52	34842	0|0	5.32	0		12351
	C,12607	R.VAILVPHR.N	905.119	0.68553	2	1	35.41	0.4106	0.278	4152	0|0	9.73	0		19351
121	IPI:IPI00016862.1|SWISS-PROT:P00390-1|TREMBL:Q03504|ENSEMBL:ENSP00000221130|REFSEQ:NP_000628|H-INV:HIT000263398|VEGA:OTTHUMP00000177365 Tax_Id=9606 Gene_Symbol=GSR Isoform Mitochondrial of Glutathione reductase, mitochondrial	4	4	0.0747	56256.4	8.74
	C,16533	K.GHIIVDEFQNTNVK.G	1614.78	-0.65607	2	1	27.77	0.4642	1.16	26868	0|0	5.32	0		13902
	C,9439	K.SHIEIIR.G	868.012	-0.22089	2	1	21.72	0.3872	5.54	3352	0|0	6.47	0		16450
	C,10153	K.YGIENVK.T	822.925	0.43223	2	1	25.51	0.3446	2.58	2464	0|0	6	0		18321
	C,14487	R.LNAIYQNNLTK.S	1292.46	-0.63279	2	1	38.17	0.6057	0.119	15387	0|0	8.59	0		15631
122	IPI:IPI00953689.2|SWISS-PROT:P02765|TREMBL:B2R7G1;B7Z8Q2|ENSEMBL:ENSP00000273784|REFSEQ:NP_001613|H-INV:HIT000053302|VEGA:OTTHUMP00000173914;OTTHUMP00000210158 Tax_Id=9606 Gene_Symbol=AHSG cDNA FLJ55606, highly similar to Alpha-2-HS-glycoprotein	10	3	0.0624	46626.4	5.84
	C,5001	K.CDSSPDSAEDVRK.V	1466.51	0.49455	2	1	43.06	0.6045	0.0355	21660	0|0	4.23	1		14355
	C,5022	K.CDSSPDSAEDVRK.V	1466.51	0.29455	2	1	26.09	0.3112	1.76	21675	0|0	4.23	1		14307
	C,9274	K.CNLLAEK.Q	847.999	0.41883	1	1	28.94	0.1382	0.768	2934	0|0	5.99	0		12037
	C,9287	K.CNLLAEK.Q	847.999	0.41883	1	1	33.47	0.0589	0.271	2935	0|0	5.99	0		12037
	C,9538	K.CNLLAEK.Q	847.999	-0.87378	2	1	47.34	0.2609	0.0186	2962	0|0	5.99	0		20139
	C,9600	K.CNLLAEK.Q	847.999	-0.97378	2	1	40.89	0.0731	0.0794	2963	0|0	5.99	0		19496
	C,9641	K.CNLLAEK.Q	847.999	0.76622	2	1	47.88	0.246	0.0165	2930	0|0	5.99	0		20259
	C,9665	K.CNLLAEK.Q	847.999	0.96622	2	1	37.57	0.2768	0.178	2928	0|0	5.99	0		20310
	C,6471	K.FSVVYAKCDSSPDSAEDVRK.V	2261.44	-0.97115	3	1	48.19	0.7414	0.0111	23150	0|0	4.68	2		14685
	C,6492	K.FSVVYAKCDSSPDSAEDVRK.V	2261.44	-0.94115	3	1	43.86	0.7086	0.0298	23148	0|0	4.68	2		14507
123	IPI:IPI00026941.1|SWISS-PROT:O95084|TREMBL:B2RDJ1;B3KQQ9;B7ZB43|ENSEMBL:ENSP00000280258|REFSEQ:NP_009104|H-INV:HIT000277889 Tax_Id=9606 Gene_Symbol=PRSS23 Serine protease 23	9	3	0.1436	43000.8	9.48
	C,12070	K.LSTGCTGTLVAEK.H	1337.52	-0.37368	2	1	36.52	0.546	0.168	16959	0|0	5.99	0		15117
	C,27279	R.LPVVLPQSTLNLAKPDFGAEAK.L	2309.68	0.66612	2	1	70.65	0.632	4.19e-05	44012	0|0	6.07	1		9733
	C,27305	R.LPVVLPQSTLNLAKPDFGAEAK.L	2309.68	-0.13388	2	1	55.47	0.4995	0.00139	44018	0|0	6.07	1		9782
	C,27323	R.LPVVLPQSTLNLAKPDFGAEAK.L	2309.68	-0.04649	3	1	47.89	0.7657	0.0115	24261	0|0	6.07	1		14137
	C,27344	R.LPVVLPQSTLNLAKPDFGAEAK.L	2309.68	0.40351	3	1	44.34	0.7961	0.0261	24251	0|0	6.07	1		14168
	C,20674	R.TETQVGIYILSSSGDGAQHR.D	2120.26	0.3635	2	1	75.46	0.8616	1.56e-05	40940	0|0	5.29	0		11002
	C,20698	R.TETQVGIYILSSSGDGAQHR.D	2120.26	-0.3165	2	1	86.03	0.942	1.34e-06	40954	0|0	5.29	0		10745
	C,20750	R.TETQVGIYILSSSGDGAQHR.D	2120.26	-0.91911	3	1	27.24	0.7405	1.41	19743	0|0	5.29	0		14928
	C,20792	R.TETQVGIYILSSSGDGAQHR.D	2120.26	-0.19911	3	1	24.21	0.5266	2.83	19700	0|0	5.29	0		14926
124	IPI:IPI00298547.3|SWISS-PROT:Q99497|TREMBL:B2R4Z1|ENSEMBL:ENSP00000340278;ENSP00000366708;ENSP00000366711;ENSP00000366713|REFSEQ:NP_001116849;NP_009193|H-INV:HIT000297741|VEGA:OTTHUMP00000001348;OTTHUMP00000001349;OTTHUMP00000001350;OTTHUMP00000001351 Tax	9	3	0.2222	19890.8	6.33
	C,14107	K.DGLILTSR.G	875.001	-0.99158	2	1	26.27	0.2649	2.31	3533	0|0	5.84	0		19567
	C,14132	K.DGLILTSR.G	875.001	0.62842	2	1	42.43	0.2897	0.0592	3493	0|0	5.84	0		20703
	C,14157	K.DGLILTSR.G	875.001	-0.21158	2	1	41.26	0.4668	0.0749	3505	0|0	5.84	0		20012
	C,14217	K.DGLILTSR.G	875.001	0.84842	2	1	27.75	0.311	1.73	3488	0|0	5.84	0		20645
	C,16304	R.DVVICPDASLEDAKK.E	1660.86	0.41074	2	1	33.07	0.6129	0.337	28397	0|0	4.23	1		13672
	C,40732	R.GPGTSFEFALAIVEALNGK.E	1922.16	-0.38399	3	1	42.34	0.7215	0.0452	14971	0|0	4.53	0		15492
	C,40742	R.GPGTSFEFALAIVEALNGK.E	1922.16	0.03601	3	1	48.96	0.6761	0.00989	14963	0|0	4.53	0		15560
	C,41404	R.GPGTSFEFALAIVEALNGK.E	1922.16	0.86862	2	1	37.88	0.7173	0.0966	36491	0|0	4.53	0		11854
	C,41416	R.GPGTSFEFALAIVEALNGK.E	1922.16	0.16862	2	1	68.49	0.9356	8.62e-05	36501	0|0	4.53	0		12180
125	IPI:IPI00296992.7|SWISS-PROT:P30530-1|ENSEMBL:ENSP00000301178|REFSEQ:NP_068713|H-INV:HIT000041455|VEGA:OTTHUMP00000076127 Tax_Id=9606 Gene_Symbol=AXL Isoform Long of Tyrosine-protein kinase receptor UFO	8	3	0.0436	98334.6	5.27
	C,4900	K.TSSFSCEAHNAK.G	1339.41	0.33793	2	1	49.81	0.6736	0.00765	17001	0|0	6.41	0		14654
	C,4919	K.TSSFSCEAHNAK.G	1339.41	-0.76207	2	1	45.08	0.8001	0.0227	17047	0|0	6.41	0		14610
	C,4938	K.TSSFSCEAHNAK.G	1339.41	0.77793	2	1	50.24	0.7193	0.00688	16994	0|0	6.41	0		14549
	C,20267	R.APLQGTLLGYR.L	1189.38	0.69061	2	1	49.38	0.8548	0.01	11841	0|0	8.79	0		17399
	C,20288	R.APLQGTLLGYR.L	1189.38	0.03061	2	1	66.38	0.8216	0.0002	11853	0|0	8.79	0		17403
	C,22069	R.CQLQVQGEPPEVHWLR.D	1977.23	0.71382	2	1	24.25	0.4569	2.11	37846	0|0	5.4	0		11247
	C,22108	R.CQLQVQGEPPEVHWLR.D	1977.23	0.63382	2	1	38.52	0.562	0.0803	37850	0|0	5.4	0		11421
	C,22181	R.CQLQVQGEPPEVHWLR.D	1977.23	-0.03879	3	1	42.78	0.5395	0.0418	16284	0|0	5.4	0		15858
126	IPI:IPI00179964.5|SWISS-PROT:P26599-1|ENSEMBL:ENSP00000014112|REFSEQ:NP_114368|VEGA:OTTHUMP00000077908 Tax_Id=9606 Gene_Symbol=PTBP1 Isoform 1 of Polypyrimidine tract-binding protein 1	8	3	0.1186	57220.6	9.22
	C,34030	K.LPIDVTEGEVISLGLPFGK.V	1985.3	-0.47268	2	1	77.44	0.8813	1.04e-05	38085	0|0	4.14	0		11531
	C,34090	K.LPIDVTEGEVISLGLPFGK.V	1985.3	-0.59268	2	1	41.3	0.9622	0.0421	38088	0|0	4.14	0		11354
	C,31687	R.IAIPGLAGAGNSVLLVSNLNPER.V	2276.61	0.3779	2	1	52.14	0.8395	0.00311	43620	0|0	6	0		10180
	C,31807	R.IAIPGLAGAGNSVLLVSNLNPER.V	2276.61	0.7379	2	1	76.86	0.8038	1.06e-05	43617	0|0	6	0		10302
	C,42824	R.IIVENLFYPVTLDVLHQIFSK.F	2489.92	-0.4314	3	1	57.75	0.8679	0.00115	28404	0|0	5.32	0		13672
	C,42893	R.IIVENLFYPVTLDVLHQIFSK.F	2489.92	-0.44879	2	1	33.71	0.8395	0.189	45489	0|0	5.32	0		8861
	C,42913	R.IIVENLFYPVTLDVLHQIFSK.F	2489.92	0.83121	2	1	22.02	0.9723	2.79	45480	0|0	5.32	0		8879
	C,42981	R.IIVENLFYPVTLDVLHQIFSK.F	2489.92	0.99121	2	1	28.05	0.6617	0.683	45479	0|0	5.32	0		8718
127	IPI:IPI00291005.8|SWISS-PROT:P40925|TREMBL:B2R5V5;B4DUN2|ENSEMBL:ENSP00000233114;ENSP00000377945|REFSEQ:NP_005908|H-INV:HIT000030445|VEGA:OTTHUMP00000159898 Tax_Id=9606 Gene_Symbol=MDH1 Malate dehydrogenase, cytoplasmic	8	3	0.1557	36425.7	6.91
	C,14880	K.EVGVYEALK.D	1008.15	0.83263	2	1	20.64	0.0867	7.53	6614	0|0	4.53	0		17450
	C,16921	K.VIVVGNPANTNCLTASK.S	1759.01	0.92023	2	1	53.55	0.8525	0.00278	31551	0|0	8.19	0		12598
	C,16958	K.VIVVGNPANTNCLTASK.S	1759.01	0.50023	2	1	53.49	0.6809	0.00282	31564	0|0	8.19	0		12619
	C,16977	K.VIVVGNPANTNCLTASK.S	1759.01	0.72023	2	1	64.4	0.8059	0.00023	31557	0|0	8.19	0		12682
	C,40896	R.VLVTGAAGQIAYSLLYSIGNGSVFGK.D	2586.95	0.92189	2	1	44.57	0.9228	0.0145	45974	0|0	8.47	0		8309
	C,40910	R.VLVTGAAGQIAYSLLYSIGNGSVFGK.D	2586.95	-0.54071	3	1	83.87	0.8682	2.68e-06	30535	0|0	8.47	0		13046
	C,40915	R.VLVTGAAGQIAYSLLYSIGNGSVFGK.D	2586.95	0.92189	2	1	55.49	0.8903	0.00117	45973	0|0	8.47	0		8309
	C,40931	R.VLVTGAAGQIAYSLLYSIGNGSVFGK.D	2586.95	0.23929	3	1	82.87	0.9477	3.34e-06	30520	0|0	8.47	0		12927
128	IPI:IPI00385326.2|SWISS-PROT:Q68BL7-1|ENSEMBL:ENSP00000362682|REFSEQ:NP_872293|VEGA:OTTHUMP00000022114 Tax_Id=9606 Gene_Symbol=OLFML2A Isoform 1 of Olfactomedin-like protein 2A	7	3	0.0706	73053.6	7.89
	C,10092	R.ALAQQQAVIR.G	1098.28	-0.79669	2	1	66.2	0.4767	0.000199	9184	0|0	9.8	0		16614
	C,10126	R.ALAQQQAVIR.G	1098.28	0.24331	2	1	68.62	0.6693	0.000113	9162	0|0	9.8	0		16486
	C,10146	R.ALAQQQAVIR.G	1098.28	0.38331	2	1	49.6	0.6423	0.00903	9151	0|0	9.8	0		16475
	C,36847	R.FVASWALLPDVVYEDTTPWK.W	2338.63	0.71794	2	1	22.45	0.8183	2.83	44332	0|0	4.03	0		9936
	C,36884	R.FVASWALLPDVVYEDTTPWK.W	2338.63	-0.06206	2	1	32.19	0.653	0.299	44341	0|0	4.03	0		9897
	C,27084	R.IYVTNYYYGNSLVEFR.N	2002.2	-0.08809	2	1	65.81	0.8312	0.000154	38444	0|0	6	0		11752
	C,27128	R.IYVTNYYYGNSLVEFR.N	2002.2	0.25191	2	1	44.15	0.7162	0.0224	38436	0|0	6	0		11666
129	IPI:IPI00010277.1|SWISS-PROT:Q9NP84-1|ENSEMBL:ENSP00000326737|REFSEQ:NP_057723|H-INV:HIT000031126|VEGA:OTTHUMP00000081597;OTTHUMP00000159250 Tax_Id=9606 Gene_Symbol=TNFRSF12A Isoform 1 of Tumor necrosis factor receptor superfamily member 12A	7	3	0.2326	13911.3	9.37
	C,19832	R.ARPHSDFCLGCAAAPPAPFR.L	2199.49	0.94083	2	1	59.01	0.9566	0.000637	42388	0|0	8.12	1		10143
	C,19866	R.ARPHSDFCLGCAAAPPAPFR.L	2199.49	0.92083	2	1	67.43	0.9324	9.16e-05	42389	0|0	8.12	1		10141
	C,13149	R.GSSWSADLDK.C	1066.1	0.28574	2	1	27.98	0.406	1.31	8230	0|0	4.21	0		16425
	C,13170	R.GSSWSADLDK.C	1066.1	0.12574	2	1	43.68	0.6728	0.0352	8236	0|0	4.21	0		16426
	C,13263	R.GSSWSADLDK.C	1066.1	0.47835	1	1	49.8	0.7221	0.00464	8220	0|0	4.21	0		8871
	C,13290	R.GSSWSADLDK.C	1066.1	0.51835	1	1	49.15	0.7089	0.00539	8219	0|0	4.21	0		8871
	C,21702	R.PHSDFCLGCAAAPPAPFR.L	1972.23	-0.32537	3	1	32.31	0.636	0.45	16170	0|0	7.08	0		15331
130	IPI:IPI00008524.1|SWISS-PROT:P11940-1|TREMBL:B4DZW4|ENSEMBL:ENSP00000313007|REFSEQ:NP_002559|H-INV:HIT000037423|VEGA:OTTHUMP00000178155;OTTHUMP00000178156 Tax_Id=9606 Gene_Symbol=PABPC1 Isoform 1 of Polyadenylate-binding protein 1	7	3	0.066	70670.1	9.52
	C,22834	K.FSPAGPILSIR.V	1158.37	-0.28337	2	1	25.08	0.3939	2.75	10948	0|0	9.75	0		17685
	C,22864	K.FSPAGPILSIR.V	1158.37	0.31663	2	1	33.05	0.5005	0.431	10928	0|0	9.75	0		17395
	C,14226	K.VDEAVAVLQAHQAK.E	1479.66	-0.69608	2	1	64.74	0.8299	0.000244	22163	0|0	5.32	0		14555
	C,14243	K.VDEAVAVLQAHQAK.E	1479.66	-0.91608	2	1	58.61	0.6973	0.000999	22177	0|0	5.32	0		14511
	C,14245	K.VDEAVAVLQAHQAK.E	1479.66	0.94392	2	1	63.37	0.7313	0.000334	22111	0|0	5.32	0		14503
	C,21494	R.SLGYAYVNFQQPADAER.A	1930.06	-0.45518	2	1	77.62	0.8424	9.95e-06	36742	0|0	4.37	0		11509
	C,21519	R.SLGYAYVNFQQPADAER.A	1930.06	0.42482	2	1	73.82	0.8274	2.47e-05	36720	0|0	4.37	0		11882
131	IPI:IPI00410714.5|SWISS-PROT:P69905|TREMBL:Q4ZGM8;Q7Z6G4;Q7Z7B4;Q86YQ5;Q96T46;Q9BX83|ENSEMBL:ENSP00000251595;ENSP00000322421|REFSEQ:NP_000508;NP_000549|H-INV:HIT000273650|VEGA:OTTHUMP00000066291;OTTHUMP00000066501;OTTHUMP00000080721;OTTHUMP00000080722 Tax	7	3	0.2394	15257.4	8.72
	C,15337	K.LRVDPVNFK.L	1088.28	-0.29566	3	1	31.45	0.4258	0.605	1014	0|0	8.75	1		16894
	C,15524	K.LRVDPVNFK.L	1088.28	0.66695	2	1	29.49	0.4812	1.06	8844	0|0	8.75	1		18872
	C,15542	K.LRVDPVNFK.L	1088.28	0.90695	2	1	32.55	0.349	0.525	8838	0|0	8.75	1		18873
	C,20190	K.TYFPHFDLSHGSAQVK.G	1835	-0.64977	2	1	44.91	0.7678	0.02	34051	0|0	6.61	0		12367
	C,20876	R.M*FLSFPTTK.T	1088.3	0.68356	2	1	32.57	0.2373	0.522	8845	0|0	8.5	0	Oxidation (M)	18872
	C,20967	R.M*FLSFPTTK.T	1088.3	0.51616	1	1	28.75	0.5197	0.713	8854	0|0	8.5	0	Oxidation (M)	10693
	C,23631	R.MFLSFPTTK.T	1072.3	-0.41585	2	1	22.18	0.6289	5.67	8390	0|0	8.5	0		18727
132	IPI:IPI00216171.3|SWISS-PROT:P09104|TREMBL:A8K3B0;Q6FHV6|ENSEMBL:ENSP00000229277|REFSEQ:NP_001966|H-INV:HIT000031150|VEGA:OTTHUMP00000166420 Tax_Id=9606 Gene_Symbol=ENO2 Gamma-enolase	7	3	0.1204	47268	4.91
	C,26247	R.AAVPSGASTGIYEALELR.D	1806	0.2288	2	1	96.32	0.8869	1.5e-07	33101	0|0	4.53	0		12821
	C,26267	R.AAVPSGASTGIYEALELR.D	1806	-0.5312	2	1	108.5	0.8962	9.24e-09	33136	0|0	4.53	0		13086
	C,26294	R.AAVPSGASTGIYEALELR.D	1806	0.8688	2	1	107.68	0.8054	1.1e-08	33078	0|0	4.53	0		12872
	C,21981	R.GNPTVEVDLFTSK.G ! R.GNPTVEVDLYTAK.G	1407.54	0.81426	1	1	66.75	0.8652	8.82e-05	19461	0|0	4.37	0		8346
	C,36977	R.SGETEDTFIADLVVGLCTGQIK.T	2354.61	-0.12419	2	1	54.7	0.8874	0.00161	44504	0|0	3.92	0		9501
	C,36988	R.SGETEDTFIADLVVGLCTGQIK.T	2354.61	0.89581	2	1	67.36	0.8299	8.77e-05	44489	0|0	3.92	0		9554
	C,37011	R.SGETEDTFIADLVVGLCTGQIK.T	2354.61	0.77581	2	1	65.31	0.7817	0.00014	44493	0|0	3.92	0		9537
133	IPI:IPI00549725.6|SWISS-PROT:P18669|TREMBL:B4DJA4;B4DKL5;B4DMJ7;B7Z9E5;Q0D2Q6;Q53G35;Q6FHK8;Q6FHU2;Q6P6D7|ENSEMBL:ENSP00000359991;ENSP00000384413|REFSEQ:NP_002620|H-INV:HIT000271380;HIT000278221|VEGA:OTTHUMP00000020190;OTTHUMP00000168721;OTTHUMP0000016872	6	3	0.1575	28803.6	6.67
	C,30788	R.ALPFWNEEIVPQIK.A	1684.95	0.41813	2	1	39.75	0.5042	0.0687	29257	0|0	4.53	0		12966
	C,30809	R.ALPFWNEEIVPQIK.A	1684.95	0.85813	2	1	42.78	0.5535	0.0341	29226	0|0	4.53	0		12920
	C,25890	R.DAGYEFDICFTSVQK.R	1780.93	-0.74527	2	1	21.18	0.6615	4.76	32315	0|0	4.03	0		12504
	C,25995	R.DAGYEFDICFTSVQK.R	1780.93	0.43473	2	1	46.14	0.839	0.0155	32278	0|0	4.03	0		12709
	C,11562	R.HGESAWNLENR.F	1313.36	-0.69777	2	1	31.77	0.7488	0.512	16130	0|0	5.4	0		15405
	C,11601	R.HGESAWNLENR.F	1313.36	-0.85777	2	1	72.46	0.8653	4.37e-05	16143	0|0	5.4	0		15405
134	IPI:IPI00028911.2|SWISS-PROT:Q14118|ENSEMBL:ENSP00000312435|REFSEQ:NP_004384|H-INV:HIT000192365|VEGA:OTTHUMP00000171163;OTTHUMP00000210844 Tax_Id=9606 Gene_Symbol=DAG1 Dystroglycan	6	3	0.0313	97440.3	8.71
	C,11264	K.GVHYISVSATR.L	1190.33	0.13583	2	1	46.13	0.5701	0.021	11893	0|0	8.75	0		17206
	C,11288	K.GVHYISVSATR.L	1190.33	0.49583	2	1	42.59	0.6539	0.0473	11873	0|0	8.75	0		17189
	C,20793	K.VVENGALLSWK.L	1216.41	0.13273	2	1	95.94	0.7206	2.22e-07	12720	0|0	5.97	0		17459
	C,20813	K.VVENGALLSWK.L	1216.41	0.13273	2	1	96.21	0.721	2.09e-07	12722	0|0	5.97	0		17459
	C,11639	R.IDLLHR.M ! K.INLIHR.R ! R.NDIIHR.T ! K.NDLLHR.V	766.908	0.01522	2	1	49.12	0.3612	0.0108	1510	0|0	6.74	0		17636
	C,11661	R.IDLLHR.M	766.908	0.29522	2	1	39.9	0.0742	0.091	1504	0|0	6.74	0		17795
135	IPI:IPI00013881.6|SWISS-PROT:P31943|TREMBL:B3KW86;B4DFK9;Q68DG4|ENSEMBL:ENSP00000349168;ENSP00000377082|REFSEQ:NP_005511|H-INV:HIT000192494|VEGA:OTTHUMP00000161513 Tax_Id=9606 Gene_Symbol=HNRNPH1 Heterogeneous nuclear ribonucleoprotein H	6	3	0.0891	49228.9	5.89
	C,31550	K.ATENDIYNFFSPLNPVR.V	1998.17	-0.47817	2	1	67.83	0.8812	9.28e-05	38363	0|0	4.37	0		11263
	C,31569	K.ATENDIYNFFSPLNPVR.V	1998.17	-0.59817	2	1	57.52	0.7484	0.001	38366	0|0	4.37	0		11338
	C,31629	K.ATENDIYNFFSPLNPVR.V	1998.17	0.44183	2	1	68.6	0.8372	7.68e-05	38345	0|0	4.37	0		11126
	C,31650	K.ATENDIYNFFSPLNPVR.V	1998.17	0.56183	2	1	65.16	0.7828	0.000169	38338	0|0	4.37	0		11088
	C,26686	R.STGEAFVQFASQEIAEK.A	1842.98	-0.77728	2	1	45.18	0.5843	0.0184	34286	0|0	4.25	0		12149
	C,6611	R.YVEVFK.S	784.919	-0.97425	2	1	20.88	0.2591	6.9	1796	0|0	6	0		16900
136	IPI:IPI00027497.5|SWISS-PROT:P06744|ENSEMBL:ENSP00000348877|REFSEQ:NP_000166|H-INV:HIT000049155|VEGA:OTTHUMP00000076759 Tax_Id=9606 Gene_Symbol=GPI Glucose-6-phosphate isomerase	6	3	0.0842	63146.4	8.42
	C,14414	K.TFTTQETITNAETAK.E	1656.77	0.35281	2	1	85.22	0.784	2.05e-06	28269	0|0	4.53	0		13607
	C,14436	K.TFTTQETITNAETAK.E	1656.77	0.29281	2	1	88.57	0.8051	9.46e-07	28272	0|0	4.53	0		13605
	C,30166	K.TLAQLNPESSLFIIASK.T	1833.11	-0.4832	2	1	68.59	0.8029	8.73e-05	33964	0|0	5.66	0		12621
	C,30191	K.TLAQLNPESSLFIIASK.T	1833.11	-0.5432	2	1	80.97	0.8816	5.01e-06	33967	0|0	5.66	0		12519
	C,16099	K.VFEGNRPTNSIVFTK.L	1709.92	-0.13355	2	1	21.15	0.5106	5.01	30050	0|0	8.72	1		13055
	C,16145	K.VFEGNRPTNSIVFTK.L	1709.92	-0.83355	2	1	26.34	0.6993	1.49	30076	0|0	8.72	1		12789
137	IPI:IPI00003919.1|SWISS-PROT:Q16769|TREMBL:Q53TR4|ENSEMBL:ENSP00000344829|REFSEQ:NP_036545|H-INV:HIT000053239|VEGA:OTTHUMP00000126955 Tax_Id=9606 Gene_Symbol=QPCT Glutaminyl-peptide cyclotransferase	6	3	0.1385	40876	6.12
	C,40357	R.LQADWVLEIDTFLSQTPYGYR.S	2516.78	0.7443	2	1	97.45	0.8742	7.76e-08	45590	0|0	4.03	0		8624
	C,40365	R.LQADWVLEIDTFLSQTPYGYR.S	2516.78	0.6843	2	1	82.65	0.7285	2.34e-06	45591	0|0	4.03	0		8607
	C,27985	R.LQAIEHELHELGLLK.D	1744.02	-0.32573	3	1	28.63	0.5194	1.16	11070	0|0	5.33	0		16873
	C,28012	R.LQAIEHELHELGLLK.D	1744.02	0.78427	3	1	47.4	0.7076	0.0152	11059	0|0	5.33	0		16722
	C,28070	R.LQAIEHELHELGLLK.D	1744.02	-0.05312	2	1	53.37	0.8555	0.00288	31073	0|0	5.33	0		12525
	C,25982	R.SFSNIISTLNPTAK.R	1493.68	0.64702	2	1	28.2	0.5454	1.1	22648	0|0	8.47	0		14475
138	IPI:IPI00024933.3|SWISS-PROT:P30050-1|TREMBL:Q59FI9|ENSEMBL:ENSP00000354739|REFSEQ:NP_000967|H-INV:HIT000301385|VEGA:OTTHUMP00000022186 Tax_Id=9606 Gene_Symbol=RPL12 Isoform 1 of 60S ribosomal protein L12	6	3	0.2182	17818.4	9.48
	C,15466	K.EILGTAQSVGCNVDGR.H	1676.83	0.17352	2	1	43.29	0.8367	0.0319	28990	0|0	4.37	0		13612
	C,15529	K.EILGTAQSVGCNVDGR.H	1676.83	0.25352	2	1	67.61	0.9036	0.000118	28985	0|0	4.37	0		13595
	C,16267	K.IGPLGLSPK.K	882.078	-0.37457	2	1	27.16	0.4135	1.5	3696	0|0	8.75	0		15583
	C,16336	K.IGPLGLSPK.K	882.078	0.08543	2	1	40.39	0.3214	0.0737	3682	0|0	8.75	0		16117
	C,16355	K.IGPLGLSPK.K	882.078	-0.01457	2	1	43.29	0.6038	0.0366	3688	0|0	8.75	0		15602
	C,22799	R.SLARELSGTIK.E	1175.36	0.64252	2	1	21.5	0.0028	6.18	11427	0|0	8.46	1		17455
139	IPI:IPI00032258.4|SWISS-PROT:P0C0L4 Tax_Id=9606 Gene_Symbol=C4A Complement C4-A	6	3	0.0126	192769	6.66
	C,24791	R.EPFLSCCQFAESLR.K	1744.97	-0.62797	2	1	36.89	0.7625	0.133	31125	0|0	4.53	0		13014
	C,24827	R.EPFLSCCQFAESLR.K	1744.97	0.59203	2	1	66.19	0.8013	0.000155	31085	0|0	4.53	0		12897
	C,22071	R.EPFLSCCQFAESLRK.K	1873.14	-0.61567	2	1	42.87	0.6818	0.032	35176	0|0	6.22	1		12410
	C,22121	R.EPFLSCCQFAESLRK.K	1873.14	0.38433	2	1	68.15	0.785	9.48e-05	35166	0|0	6.22	1		12378
	C,4099	R.LPMSVRR.F	859.072	-0.30125	2	1	23.65	0.0114	4.6	3135	0|0	12	1		21301
	C,4118	R.LPMSVRR.F	859.072	-0.60125	2	1	23.12	0.199	5.19	3156	0|0	12	1		21286
140	IPI:IPI00027851.2|SWISS-PROT:P06865|TREMBL:B4DKE7;B4DVA7;Q53HS8;Q6AI32;Q6PJ76;Q9BVJ8|ENSEMBL:ENSP00000268097|REFSEQ:NP_000511|H-INV:HIT000038476|VEGA:OTTHUMP00000164647;OTTHUMP00000176453;OTTHUMP00000176454 Tax_Id=9606 Gene_Symbol=HEXA cDNA FLJ53927, high	6	3	0.0611	62012.6	5.13
	C,19833	K.LTSDLTFAYER.L	1316.44	-0.85748	2	1	31.77	0.6604	0.527	16235	0|0	4.37	0		15849
	C,25998	R.ALLSAPWYLNR.I	1304.52	0.90261	2	1	21.26	0.7103	5.86	15750	0|0	8.79	0		15659
	C,26025	R.ALLSAPWYLNR.I	1304.52	0.90261	2	1	25.79	0.4316	2.06	15751	0|0	8.79	0		15659
	C,26106	R.ALLSAPWYLNR.I	1304.52	0.24261	2	1	48.53	0.7593	0.011	15782	0|0	8.79	0		15647
	C,28080	R.GLETFSQLVWK.S	1308.5	-0.09187	2	1	66.36	0.7559	0.000177	15939	0|0	6	0		15317
	C,28122	R.GLETFSQLVWK.S	1308.5	0.10813	2	1	31.99	0.6511	0.489	15924	0|0	6	0		15453
141	IPI:IPI00940960.1|SWISS-PROT:P61916|TREMBL:B2R4S5;B4DQV7;B4DV10;Q53HV6|ENSEMBL:ENSP00000238633|REFSEQ:NP_006423|H-INV:HIT000030970|VEGA:OTTHUMP00000028144 Tax_Id=9606 Gene_Symbol=NPC2 cDNA FLJ59142, highly similar to Epididymal secretory protein E1	6	3	0.1493	22408.9	8.87
	C,13616	K.EVNVSPCPTQPCQLSK.G	1845.08	0.62964	2	1	64.82	0.8001	0.000203	34301	0|0	6.08	0		12298
	C,13631	K.EVNVSPCPTQPCQLSK.G	1845.08	0.50964	2	1	46.37	0.6703	0.0142	34313	0|0	6.08	0		12327
	C,9308	K.SEYPSIK.L	823.91	0.34964	1	1	25.94	0.4017	1	2480	0|0	5.72	0		7882
	C,9328	K.SEYPSIK.L	823.91	0.29964	1	1	22.17	0.0424	2.39	2482	0|0	5.72	0		7882
	C,9445	K.SEYPSIK.L	823.91	-0.92297	2	1	29.69	0.2721	0.862	2496	0|0	5.72	0		16060
	C,9100	K.TYSYLNK.L	888.983	0.40293	1	1	23.39	0.5105	2.73	3813	0|0	8.17	0		11904
142	IPI:IPI00028109.1|SWISS-PROT:Q9C005|ENSEMBL:ENSP00000295066;ENSP00000345837|REFSEQ:NP_115963|H-INV:HIT000037430|VEGA:OTTHUMP00000158573;OTTHUMP00000201128 Tax_Id=9606 Gene_Symbol=DPY30 Protein dpy-30 homolog	6	3	0.4545	11249.6	4.84
	C,39843	K.ERPPNPIEFLASYLLK.N	1888.19	-0.39559	3	1	56.15	0.7389	0.00206	14535	0|0	6.24	1		16949
	C,39894	K.ERPPNPIEFLASYLLK.N	1888.19	-0.36559	3	1	57.92	0.7866	0.00134	14533	0|0	6.24	1		16623
	C,14727	K.VDLQSLPTR.A	1029.17	0.35503	2	1	45.73	0.4634	0.0231	7429	0|0	5.81	0		17258
	C,14752	K.VDLQSLPTR.A	1029.17	0.87503	2	1	23.29	0.2555	4.04	7425	0|0	5.81	0		17252
	C,44209	R.AYLDQTVVPILLQGLAVLAK.E	2126.56	0.49178	3	1	31.52	0.8471	0.541	20174	0|0	5.88	0		15350
	C,44252	R.AYLDQTVVPILLQGLAVLAK.E	2126.56	0.19178	3	1	50.35	0.7505	0.00709	20181	0|0	5.88	0		15367
143	IPI:IPI00783862.2|SWISS-PROT:P30043|ENSEMBL:ENSP00000263368|REFSEQ:NP_000704|H-INV:HIT000101399|VEGA:OTTHUMP00000076153 Tax_Id=9606 Gene_Symbol=BLVRB Flavin reductase	5	3	0.1942	22119.1	7.13
	C,27388	K.TVAGQDAVIVLLGTR.N	1513.76	-0.85539	2	1	91.02	0.8671	5.61e-07	23333	0|0	5.5	0		14199
	C,29567	K.VVACTSAFLLWDPTK.V	1708.99	0.56123	2	1	49.44	0.7884	0.00764	29986	0|0	5.8	0		13424
	C,29667	K.VVACTSAFLLWDPTK.V	1708.99	0.10123	2	1	70.46	0.8393	6.03e-05	30009	0|0	5.8	0		13400
	C,9148	R.LQAVTDDHIR.M	1168.28	0.22712	2	1	45.03	0.602	0.0249	11212	0|0	5.21	0		15830
	C,9162	R.LQAVTDDHIR.M	1168.28	0.22712	2	1	44.22	0.8114	0.03	11211	0|0	5.21	0		15830
144	IPI:IPI00006114.4|SWISS-PROT:P36955|TREMBL:Q2TU83|ENSEMBL:ENSP00000254722|REFSEQ:NP_002606|H-INV:HIT000079049|VEGA:OTTHUMP00000115682;OTTHUMP00000182677 Tax_Id=9606 Gene_Symbol=SERPINF1 Pigment epithelium-derived factor	5	3	0.0789	46341.7	5.97
	C,24035	K.LAAAVSNFGYDLYR.V	1560.73	-0.82519	2	1	36.89	0.675	0.146	25042	0|0	5.84	0		14246
	C,24069	K.LAAAVSNFGYDLYR.V	1560.73	0.85481	2	1	73.43	0.8623	3.32e-05	24984	0|0	5.84	0		14608
	C,24091	K.LAAAVSNFGYDLYR.V	1560.73	-0.00519	2	1	62.84	0.8175	0.000378	25021	0|0	5.84	0		14540
	C,3076	K.LTQVEHR.A	882.984	-0.46917	2	1	26.3	0.2479	1.81	3716	0|0	6.75	0		15409
	C,24291	R.DTDTGALLFIGK.I	1251.41	0.13212	2	1	70.98	0.6375	6.3e-05	13918	0|0	4.21	0		15802
145	IPI:IPI00553185.2|SWISS-PROT:P49368|TREMBL:B4DUR8;Q2TU64;Q59H77|ENSEMBL:ENSP00000357244|REFSEQ:NP_005989|H-INV:HIT000328817|VEGA:OTTHUMP00000025735 Tax_Id=9606 Gene_Symbol=CCT3 T-complex protein 1 subunit gamma	5	3	0.0624	60533.3	6.1
	C,25479	K.TAVETAVLLLR.I	1186.42	-0.81169	2	1	74.85	0.6236	2.78e-05	11773	0|0	5.66	0		16999
	C,28008	K.TAVETAVLLLR.I	1186.42	-0.79169	2	1	33.22	0.0596	0.403	11771	0|0	5.66	0		16923
	C,7552	R.KTDNNRIAR.A	1088.2	0.10573	2	1	22.47	0.219	5.36	8875	0|0	10.84	2		18934
	C,25298	R.WSSLACNIALDAVK.M	1548.78	0.22862	2	1	48.52	0.7512	0.0102	24592	0|0	5.83	0		14566
	C,25312	R.WSSLACNIALDAVK.M	1548.78	0.26862	2	1	56.18	0.8177	0.00175	24587	0|0	5.83	0		14547
146	IPI:IPI00075248.11|SWISS-PROT:P62158|TREMBL:B4DJ51;Q96HY3|ENSEMBL:ENSP00000272298;ENSP00000291295;ENSP00000349467;ENSP00000375785|REFSEQ:NP_001734;NP_005175;NP_008819|H-INV:HIT000035481;HIT000191227;HIT000272851|VEGA:OTTHUMP00000028284;OTTHUMP00000076186;	5	3	0.1946	16837.4	4.09
	C,3623	K.DGDGTITTK.E	907.942	0.38164	1	1	27.9	0.6466	0.779	4221	0|0	4.21	0		9604
	C,16625	K.DGNGYISAAELR.H	1266.34	0.16391	2	1	53.75	0.7263	0.00331	14416	0|0	4.37	0		15694
	C,21046	K.EAFSLFDK.D	957.057	-0.09566	2	1	50.24	0.6296	0.00846	5435	0|0	4.37	0		17878
	C,21107	K.EAFSLFDK.D	957.057	0.00434	2	1	41.95	0.4153	0.0547	5433	0|0	4.37	0		17137
	C,21128	K.EAFSLFDK.D	957.057	-0.01566	2	1	43.99	0.5863	0.0343	5434	0|0	4.37	0		17184
147	IPI:IPI00335168.9|SWISS-PROT:P60660-1|ENSEMBL:ENSP00000301540;ENSP00000384669|REFSEQ:NP_066299|H-INV:HIT000059467|VEGA:OTTHUMP00000168003;OTTHUMP00000168009 Tax_Id=9606 Gene_Symbol=MYL6;MYL6B Isoform Non-muscle of Myosin light polypeptide 6	5	3	0.1987	16929.9	4.56
	C,21154	K.EAFQLFDR.T	1026.12	0.98964	2	1	30.97	0.4743	0.646	7064	0|0	4.37	0		16141
	C,21183	K.EAFQLFDR.T	1026.12	0.96963	2	1	48.11	0.5298	0.0123	7065	0|0	4.37	0		15882
	C,13316	R.ALGQNPTNAEVLK.V	1355.52	0.88322	2	1	25.45	0.2118	2.1	17541	0|0	6.05	0		14740
	C,11174	R.HVLVTLGEK.M	996.181	0.22823	2	1	39.25	0.654	0.0975	6361	0|0	6.75	0		16410
	C,11239	R.HVLVTLGEK.M	996.181	0.82823	2	1	49.27	0.6895	0.0098	6352	0|0	6.75	0		16560
148	IPI:IPI00024915.2|SWISS-PROT:P30044-1|ENSEMBL:ENSP00000265462|REFSEQ:NP_036226|H-INV:HIT000339809 Tax_Id=9606 Gene_Symbol=PRDX5 Isoform Mitochondrial of Peroxiredoxin-5, mitochondrial	5	3	0.1963	22026.1	8.85
	C,33154	K.ALNVEPDGTGLTCSLAPNIISQL.-	2384.68	0.72789	2	1	20.01	0.5932	4.65	44733	0|0	3.67	0		9320
	C,33215	K.ALNVEPDGTGLTCSLAPNIISQL.-	2384.68	0.70789	2	1	44.36	0.7816	0.0171	44734	0|0	3.67	0		9308
	C,25926	K.VNLAELFK.G	934.11	-0.08297	2	1	44.65	0.5991	0.0326	4890	0|0	5.97	0		18999
	C,25944	K.VNLAELFK.G	934.11	0.01703	2	1	42.5	0.5421	0.0528	4885	0|0	5.97	0		18790
	C,17852	R.LLADPTGAFGK.E	1090.25	0.19633	2	1	39.54	0.5465	0.102	8927	0|0	5.84	0		18315
149	IPI:IPI00009276.2|SWISS-PROT:Q9UNN8|TREMBL:B2RC04|ENSEMBL:ENSP00000216968;ENSP00000363601|REFSEQ:NP_006395|H-INV:HIT000280471|VEGA:OTTHUMP00000030729 Tax_Id=9606 Gene_Symbol=PROCR Endothelial protein C receptor precursor	5	3	0.1273	30714.8	8.8
	C,18847	R.CFLGCELPPEGSR.A	1522.72	-0.80847	2	1	29.84	0.3254	0.735	23712	0|0	4.53	0		14159
	C,19050	R.CFLGCELPPEGSR.A	1522.72	0.35153	2	1	33.36	0.3963	0.334	23680	0|0	4.53	0		14501
	C,19075	R.CFLGCELPPEGSR.A	1522.72	0.51153	2	1	44.32	0.63	0.0268	23672	0|0	4.53	0		14506
	C,19260	R.EFLEDTCVQYVQK.H	1659.83	0.58123	2	1	54.49	0.799	0.00239	28358	0|0	4.14	0		13441
	C,25624	R.TLAFPLTIR.C	1032.26	0.40332	2	1	33.31	0.326	0.436	7232	0|0	9.41	0		18679
150	IPI:IPI00385321.6|SWISS-PROT:Q9ULU4-2 Tax_Id=9606 Gene_Symbol=ZMYND8 Isoform 2 of Protein kinase C-binding protein 1	5	3	0.0293	66946	5.28
	C,4935	R.DRLIAEVK.K	944.107	0.39624	1	1	35.27	0.4619	0.137	5125	0|0	6.07	1		9194
	C,4945	R.DRLIAEVK.K	944.107	0.47624	1	1	40.09	0.3737	0.045	5121	0|0	6.07	1		9194
	C,5728	R.DRLIAEVKK.Q	1072.28	-0.22146	1	1	51.23	0.2307	0.00401	8386	0|0	8.59	2		10633
	C,5752	R.DRLIAEVKK.Q	1072.28	-0.39146	1	1	40.22	0.3496	0.0505	8388	0|0	8.59	2		10633
	C,9730	R.SRFQLNLDK.T	1121.27	-0.48637	2	1	23.76	0.1549	3.6	9855	0|0	8.46	1		17090
151	IPI:IPI00026272.2|SWISS-PROT:P04908|TREMBL:B2R5B3;Q08AJ9|ENSEMBL:ENSP00000259791;ENSP00000303373|REFSEQ:NP_003504;NP_066390|H-INV:HIT000334811;HIT000388593|VEGA:OTTHUMP00000016137;OTTHUMP00000016155 Tax_Id=9606 Gene_Symbol=HIST1H2AB;HIST1H2AE;HIST1H2AL;HI	5	3	0.4385	14135.3	11.05
	C,17748	R.AGLQFPVGR.I	945.096	0.14324	2	1	37.91	0.3155	0.15	5154	0|0	9.8	0		18541
	C,46078	R.VGAGAPVYLAAVLEYLTAEILELAGNAAR.D	2917.34	0.25935	3	1	21.41	0.4054	4.25	37129	0|0	4.25	0		11768
	C,46118	R.VGAGAPVYLAAVLEYLTAEILELAGNAAR.D	2917.34	-0.13065	3	1	47.75	0.7313	0.00936	37136	0|0	4.25	0		11147
	C,32093	R.VTIAQGGVLPNIQAVLLPK.K	1932.33	0.85731	2	1	63.55	0.7901	0.000256	36766	0|0	8.72	0		11613
	C,32115	R.VTIAQGGVLPNIQAVLLPK.K	1932.33	0.87731	2	1	64.37	0.7827	0.000212	36764	0|0	8.72	0		11611
152	IPI:IPI00029658.1|SWISS-PROT:Q12805-1|TREMBL:A8K3I4;A8KAJ3;B2R6M6;Q59G97|ENSEMBL:ENSP00000347596;ENSP00000378057;ENSP00000378058|REFSEQ:NP_001034437;NP_001034438;NP_004096|H-INV:HIT000336012|VEGA:OTTHUMP00000159697;OTTHUMP00000201001 Tax_Id=9606 Gene_Symb	5	3	0.0933	54640.1	4.95
	C,14642	R.ADQVCINLR.G	1089.25	-0.72668	2	1	37.61	0.272	0.159	8922	0|0	5.87	0		18334
	C,16749	R.NPCQDPYILTPENR.C	1717.88	-0.83628	2	1	38.67	0.5363	0.0923	30330	0|0	4.37	0		13592
	C,16778	R.NPCQDPYILTPENR.C	1717.88	-0.67628	2	1	38.61	0.5771	0.0935	30323	0|0	4.37	0		13580
	C,35889	R.SVPSDIFQIQATTIYANTINTFR.I	2601.88	0.8305	2	1	56.49	0.8851	0.000893	46035	0|0	5.55	0		7956
	C,35906	R.SVPSDIFQIQATTIYANTINTFR.I	2601.88	0.1505	2	1	37.92	0.8663	0.0643	46037	0|0	5.55	0		7968
153	IPI:IPI00010706.1|SWISS-PROT:P48637|TREMBL:B2R697;B7Z1C5;B7Z514;Q8TDA8|ENSEMBL:ENSP00000216951|REFSEQ:NP_000169|H-INV:HIT000033538|VEGA:OTTHUMP00000030711 Tax_Id=9606 Gene_Symbol=GSS Glutathione synthetase	4	3	0.0865	52384.2	5.67
	C,35864	K.AWELYGSPNALVLLIAQEK.E	2116.43	-0.23811	2	1	53.78	0.8897	0.00222	40888	0|0	4.53	0		10600
	C,26283	K.EGIAQTVFLGLNR.S	1418.62	-0.81629	2	1	45.39	0.8453	0.0213	19928	0|0	6.1	0		14734
	C,17770	R.ALAEGVLLR.T	942.134	-0.11929	2	1	25.54	0.0897	2.27	5096	0|0	6.05	0		16271
	C,17792	R.ALAEGVLLR.T	942.134	-0.15929	2	1	27.41	0.2714	1.48	5097	0|0	6.05	0		16275
154	IPI:IPI00784154.1|SWISS-PROT:P10809|TREMBL:B3GQS7;B7Z4F6;B7Z532;B7Z597;Q53QD5;Q96RI4|ENSEMBL:ENSP00000340019;ENSP00000373620|REFSEQ:NP_002147;NP_955472|H-INV:HIT000031088|VEGA:OTTHUMP00000205744 Tax_Id=9606 Gene_Symbol=HSPD1 60 kDa heat shock protein, mit	4	3	0.1082	61053.9	5.7
	C,25631	K.EEKDPGM*GAM*GGM*GGGM*GGGMF.-	2126.37	-0.71671	3	1	20.02	0.4525	7.63	19895	0|0	4.14	1	Oxidation (M)	15334
	C,33236	K.VTKDGVTVAKSIDLK.D	1574.84	0.18454	2	1	22.29	0.0399	4.32	25510	0|0	8.47	2		14647
	C,45097	R.TALLDAAGVASLLTTAEVVVTEIPK.E	2483.87	0.55899	2	1	93.13	0.8164	2.2e-07	45440	0|0	4.14	0		9060
[truncated: 261 more rows]

## Sheet: C_110511164510
	Reference	PepCount	UniquePepCount	CoverPercent	MW	PI
	File, Scan(s)	Sequence	MH+	Diff(MH+)	Charge	Rank	Score	DeltaScore	ExpectValue	Query	Ions	PI	MissCleavage	Modification	MatchCount
1	IPI:IPI00018219.1|SWISS-PROT:Q15582|TREMBL:Q53GU8;Q53XM1|ENSEMBL:ENSP00000306306|REFSEQ:NP_000349|H-INV:HIT000029343 Tax_Id=9606 Gene_Symbol=TGFBI Transforming growth factor-beta-induced protein ig-h3	55	21	0.3909	74680	7.62
	C_110511164510,10548	K.ADHHATNGVVHLIDK.V	1627.78	-0.27398	2	1	32.03	0.5595	0.422	27296	0|0	6.26	0		13458
	C_110511164510,10573	K.ADHHATNGVVHLIDK.V	1627.78	-0.33398	2	1	27.34	0.5388	1.25	27300	0|0	6.26	0		13507
	C_110511164510,10670	K.ADHHATNGVVHLIDK.V	1627.78	0.85341	3	1	29.69	0.705	0.875	8845	0|0	6.26	0		16301
	C_110511164510,6785	K.DGTPPIDAHTR.N	1180.25	0.17483	2	1	21.06	0.2707	6.49	11700	0|0	5.21	0		16578
	C_110511164510,6807	K.DGTPPIDAHTR.N	1180.25	-0.72517	2	1	44.64	0.5114	0.0277	11735	0|0	5.21	0		16100
	C_110511164510,39343	K.DILATNGVIHYIDELLIPDSAK.T	2411.72	0.77149	2	1	52.89	0.7663	0.00234	44842	0|0	4.22	0		9090
	C_110511164510,15216	K.ELANILK.Y	800.963	-0.13038	2	1	27.67	0.022	1.8	2104	0|0	6.1	0		21052
	C_110511164510,15230	K.ELANILK.Y	800.963	0.16962	2	1	35.8	0.2561	0.256	2101	0|0	6.1	0		19445
	C_110511164510,38828	K.GCPAALPLSNLYETLGVVGSTTTQLYTDR.T	3099.45	-0.42592	2	1	40.23	0.825	0.028	46185	0|0	4.37	0		5911
	C_110511164510,38897	K.GCPAALPLSNLYETLGVVGSTTTQLYTDR.T	3099.45	-0.17853	3	1	35.11	0.8043	0.164	39840	0|0	4.37	0		10633
	C_110511164510,38927	K.GCPAALPLSNLYETLGVVGSTTTQLYTDR.T	3099.45	-0.89853	3	1	23.77	0.6639	2.24	39851	0|0	4.37	0		10671
	C_110511164510,37096	K.GCPAALPLSNLYETLGVVGSTTTQLYTDRTEK.L	3457.84	0.91167	3	1	36.74	0.7855	0.104	43914	0|0	4.68	1		9805
	C_110511164510,5296	K.NNVVSVNK.E	873.974	-0.23924	2	1	40.26	0.5266	0.0975	3523	0|0	8.75	0		20702
	C_110511164510,5318	K.NNVVSVNK.E	873.974	0.32336	1	1	24.62	0.6097	2.01	3495	0|0	8.75	0		11675
	C_110511164510,5320	K.NNVVSVNK.E	873.974	0.40076	2	1	42.47	0.6485	0.0566	3490	0|0	8.75	0		19987
	C_110511164510,4692	K.QASAFSR.A	766.822	-0.71077	2	1	21.91	0.4628	5.62	1615	0|0	9.75	0		17458
	C_110511164510,15669	K.SPYQLVLQHSR.L	1328.5	-0.13979	3	1	36.96	0.5606	0.188	3775	0|0	8.49	0		18647
	C_110511164510,15692	K.SPYQLVLQHSR.L	1328.5	-0.19979	3	1	43.66	0.576	0.0405	3777	0|0	8.49	0		18816
	C_110511164510,14372	K.STVISYECCPGYEK.V	1693.87	-0.30098	2	1	51.23	0.8821	0.00509	29593	0|0	4.53	0		13526
	C_110511164510,14393	K.STVISYECCPGYEK.V	1693.87	-0.54098	2	1	46.16	0.6503	0.0164	29603	0|0	4.53	0		13544
	C_110511164510,37970	K.TLFELAAESDVSTAIDLFR.Q	2099.32	0.58391	2	1	102.87	0.911	2.85e-08	40509	0|0	3.92	0		11039
	C_110511164510,37991	K.TLFELAAESDVSTAIDLFR.Q	2099.32	0.40391	2	1	96.42	0.9324	1.26e-07	40517	0|0	3.92	0		11079
	C_110511164510,38682	K.TLFELAAESDVSTAIDLFR.Q	2099.32	-0.67609	2	1	59.11	0.8071	0.000653	40542	0|0	3.92	0		10634
	C_110511164510,38958	K.TLFELAAESDVSTAIDLFR.Q	2099.32	-0.03609	2	1	46.84	0.8544	0.0111	40525	0|0	3.92	0		10767
	C_110511164510,39011	K.TLFELAAESDVSTAIDLFR.Q	2099.32	0.94391	2	1	35.44	0.8014	0.159	40503	0|0	3.92	0		11140
	C_110511164510,39845	K.TLFELAAESDVSTAIDLFR.Q	2099.32	-0.17609	2	1	40.47	0.8839	0.0479	40526	0|0	3.92	0		10668
	C_110511164510,39982	K.TLFELAAESDVSTAIDLFR.Q	2099.32	-0.01609	2	1	36.7	0.8109	0.117	40523	0|0	3.92	0		10939
	C_110511164510,40054	K.TLFELAAESDVSTAIDLFR.Q	2099.32	-0.19609	2	1	47.72	0.9003	0.00902	40527	0|0	3.92	0		10675
	C_110511164510,40516	K.TLFELAAESDVSTAIDLFR.Q	2099.32	0.92391	2	1	35.25	0.7631	0.166	40505	0|0	3.92	0		11123
	C_110511164510,41271	K.TLFELAAESDVSTAIDLFR.Q	2099.32	0.86391	2	1	25.08	0.7452	1.71	40506	0|0	3.92	0		11026
	C_110511164510,41903	K.TLFELAAESDVSTAIDLFR.Q	2099.32	-0.63609	2	1	20.18	0.7924	5.09	40540	0|0	3.92	0		10617
	C_110511164510,42674	K.TLFELAAESDVSTAIDLFR.Q	2099.32	-0.45609	2	1	21.18	0.8928	4.07	40531	0|0	3.92	0		10694
	C_110511164510,43970	K.TLFELAAESDVSTAIDLFR.Q	2099.32	-0.83609	2	1	21.72	0.7947	3.58	40546	0|0	3.92	0		10647
	C_110511164510,38475	K.VISTITNNIQQIIEIEDTFETLR.A	2692	0.31717	3	1	60.14	0.801	0.000621	32762	0|0	4	0		12836
	C_110511164510,38476	K.VISTITNNIQQIIEIEDTFETLR.A	2692	0.94978	2	1	95.01	0.883	1.25e-07	46087	0|0	4	0		7944
	C_110511164510,28106	K.YHIGDEILVSGGIGALVR.L	1870.13	0.1003	2	1	60.88	0.7907	0.000483	35073	0|0	5.32	0		11823
	C_110511164510,28206	K.YHIGDEILVSGGIGALVR.L	1870.13	-0.15231	3	1	62.88	0.6037	0.000419	13937	0|0	5.32	0		16284
	C_110511164510,28243	K.YHIGDEILVSGGIGALVR.L	1870.13	-0.18231	3	1	53.42	0.7735	0.00371	13939	0|0	5.32	0		16306
	C_110511164510,42942	K.YHIGDEILVSGGIGALVR.L	1870.13	-0.21231	3	1	25.42	0.6271	2.34	13943	0|0	5.32	0		16316
	C_110511164510,2460	M.HNILK.K ! R.HNLLK.Q ! R.NHIIK.D ! K.NHLIK.R ! K.NHLLK.Y	624.752	0.26203	1	1	28.67	0.1664	0.449	195	0|0	8.76	0		6616
	C_110511164510,16907	R.DLLNNHILK.S	1080.26	0.70461	2	1	47.33	0.5143	0.0161	8700	0|0	6.74	0		17414
	C_110511164510,16928	R.DLLNNHILK.S	1080.26	0.18461	2	1	39.14	0.478	0.106	8723	0|0	6.74	0		17315
	C_110511164510,24936	R.EGVYTVFAPTNEAFR.A	1701.85	-0.54026	2	1	27.12	0.635	1.27	29853	0|0	4.53	0		13104
	C_110511164510,24956	R.EGVYTVFAPTNEAFR.A	1701.85	-0.94026	2	1	28.16	0.7308	1	29871	0|0	4.53	0		13091
	C_110511164510,28007	R.GDELADSALEIFK.Q	1408.53	0.73622	2	1	70.22	0.6854	7.03e-05	19535	0|0	3.92	0		14788
	C_110511164510,28020	R.GDELADSALEIFK.Q	1408.53	0.11622	2	1	81.43	0.6697	5.38e-06	19575	0|0	3.92	0		14957
	C_110511164510,11814	R.GGQVSLK.V ! R.IKVISK.P ! K.LEVSLK.N ! K.LKVISK.S ! K.LKVTVK.K ! K.LQVLSK.L ! R.LQVSLK.D	688.793	0.08014	2	1	36.89	0.2901	0.25	736	0|0	8.75	0		24391
	C_110511164510,11834	R.GGQVSLK.V ! K.LEVSLK.N ! R.LQVSLK.D	688.793	0.30014	2	1	36.89	0.1111	0.241	734	0|0	8.75	0		23560
	C_110511164510,4653	R.GRQHGPNVCAVQK.V	1451.63	-0.85956	2	1	24.73	0.5544	2.44	21159	0|0	9.51	1		14530
	C_110511164510,2440	R.HLNLK.W ! M.HNILK.K ! R.HNLLK.Q ! R.IHNLK.T ! R.LHGGLK.P ! R.LHNIK.V ! K.LHNLK.T ! R.NHIIK.D ! K.NHLIK.R ! K.NHLLK.Y	624.752	0.16203	1	1	23.4	0	1.51	196	0|0	8.76	0		6614
	C_110511164510,31750	R.LTLLAPLNSVFK.D	1316.61	0.88723	1	1	27.39	0.425	0.801	16313	0|0	8.75	0		8783
	C_110511164510,31922	R.LTLLAPLNSVFK.D	1316.61	-0.84538	2	1	44.75	0.6219	0.0262	16372	0|0	8.75	0		15665
	C_110511164510,31943	R.LTLLAPLNSVFK.D	1316.61	0.05462	2	1	44.97	0.6082	0.025	16354	0|0	8.75	0		15695
	C_110511164510,10987	R.VLTDELK.H ! R.VLTLMLK.P	817.947	-0.00607	2	1	26.65	0.2349	2.16	2420	0|0	4.37	0		19981
	C_110511164510,11006	R.VLTDELK.H ! R.VLTLMLK.P	817.947	-0.04607	2	1	26.49	0.185	2.2	2424	0|0	4.37	0		19626
2	IPI:IPI00218914.5|SWISS-PROT:P00352|TREMBL:B4DDF8;Q5SYR1|ENSEMBL:ENSP00000297785|REFSEQ:NP_000680|H-INV:HIT000009915|VEGA:OTTHUMP00000021482 Tax_Id=9606 Gene_Symbol=ALDH1A1 Retinal dehydrogenase 1	39	19	0.4112	54861.2	6.3
	C_110511164510,19761	K.EEIFGPVQQIM*K.F	1435.66	-0.68906	2	1	22.69	0.5337	4.14	20616	0|0	4.53	0	Oxidation (M)	15368
	C_110511164510,16571	K.IGPALSCGNTVVVK.P	1415.68	0.12454	2	1	79.27	0.7223	9e-06	19826	0|0	8.22	0		15219
	C_110511164510,16648	K.IGPALSCGNTVVVK.P	1415.68	0.96454	2	1	38.49	0.5601	0.106	19801	0|0	8.22	0		14954
	C_110511164510,28608	K.IGPALSCGNTVVVKPAEQTPLTALHVASLIK.E	3186.74	-0.24261	3	1	44.05	0.9573	0.021	41027	0|0	8.21	1		10659
	C_110511164510,18381	K.ILDLIESGK.K	988.156	0.41532	1	1	56.68	0.4347	0.00115	6208	0|0	4.37	0		10676
	C_110511164510,15175	K.ILDLIESGKK.E	1116.33	-0.89759	3	1	40.98	0.4754	0.0959	1344	0|0	6.07	1		24035
	C_110511164510,15198	K.ILDLIESGKK.E	1116.33	-0.14759	3	1	50.27	0.3292	0.01	1341	0|0	6.07	1		21386
	C_110511164510,26067	K.LYSNAYLNDLAGCIK.T	1715.94	0.6705	2	1	68.08	0.7214	0.000104	30245	0|0	5.83	0		13387
	C_110511164510,26107	K.LYSNAYLNDLAGCIK.T	1715.94	0.4505	2	1	80.97	0.7245	5.33e-06	30253	0|0	5.83	0		13331
	C_110511164510,26507	K.PAEQTPLTALHVASLIK.E	1790.09	0.17289	3	1	40.75	0.6267	0.0709	12121	0|0	7.17	0		16853
	C_110511164510,12586	K.SLDDVIK.R	789.894	0.30335	1	1	39.15	0.2529	0.0763	1944	0|0	4.21	0		12546
	C_110511164510,12688	K.SLDDVIK.R	789.894	0.00074	2	1	41.47	0.1671	0.0744	1959	0|0	4.21	0		20887
	C_110511164510,12707	K.SLDDVIK.R	789.894	0.60074	2	1	47.18	0.3073	0.0201	1936	0|0	4.21	0		20980
	C_110511164510,10852	K.VAFTGSTEVGK.L	1096.21	0.49065	1	1	36.62	0.222	0.0905	9150	0|0	5.97	0		8312
	C_110511164510,10863	K.VAFTGSTEVGK.L	1096.21	0.58065	1	1	25.88	0.2651	1.07	9145	0|0	5.97	0		8312
	C_110511164510,10883	K.VAFTGSTEVGK.L	1096.21	0.53065	1	1	29.6	0.2527	0.456	9148	0|0	5.97	0		8312
	C_110511164510,23839	K.YILGNPLTPGVTQGPQIDK.E	2012.29	0.21281	2	1	84.08	0.7575	2.13e-06	38688	0|0	5.84	0		10918
	C_110511164510,23859	K.YILGNPLTPGVTQGPQIDK.E	2012.29	0.51281	2	1	79.72	0.7558	5.92e-06	38682	0|0	5.84	0		11101
	C_110511164510,25821	R.ANNTFYGLSAGVFTK.D	1590.75	0.56083	2	1	35.33	0.895	0.215	26004	0|0	8.63	0		14675
	C_110511164510,17876	R.ELGEYGFHEYTEVK.T	1701.81	0.17332	2	1	48.24	0.7473	0.00973	29820	0|0	4.48	0		12971
	C_110511164510,30055	R.IFVEESIYDEFVR.R	1646.81	-0.81907	2	1	25.93	0.3741	1.79	28005	0|0	4	0		14013
	C_110511164510,13254	R.LADLIER.D	829.961	-0.11218	2	1	37.61	0.4347	0.185	2621	0|0	4.37	0		21322
	C_110511164510,13295	R.LADLIER.D	829.961	0.32042	1	1	24.2	0.1045	2.08	2615	0|0	4.37	0		10961
	C_110511164510,13297	R.LADLIER.D	829.961	-0.91219	2	1	29.3	0.1686	1.29	2639	0|0	4.37	0		21961
	C_110511164510,13316	R.LADLIER.D	829.961	0.35042	1	1	26.68	0.3403	1.18	2614	0|0	4.37	0		10961
	C_110511164510,12065	R.LLLATM*ESM*NGGK.L	1397.64	0.86444	2	1	24.93	0.3245	2.41	19107	0|0	6	0	Oxidation (M)	15006
	C_110511164510,12115	R.LLLATM*ESM*NGGK.L	1397.64	-0.03556	2	1	20.39	0.5488	7.02	19143	0|0	6	0	Oxidation (M)	15350
	C_110511164510,21338	R.QAFQIGSPWR.T	1190.33	0.13723	2	1	42.43	0.5383	0.0492	12018	0|0	9.75	0		17206
	C_110511164510,21359	R.QAFQIGSPWR.T	1190.33	0.79723	2	1	43.44	0.4199	0.039	11993	0|0	9.75	0		17225
	C_110511164510,21482	R.QAFQIGSPWR.T	1190.33	0.74984	1	1	26.87	0.2866	0.966	11996	0|0	9.75	0		9402
	C_110511164510,23645	R.QAFQIGSPWR.T	1190.33	0.43723	2	1	23.81	0.4045	3.58	12002	0|0	9.75	0		17200
	C_110511164510,25690	R.TIPIDGNFFTYTR.H	1545.71	0.60023	2	1	26.93	0.4226	1.46	24398	0|0	5.5	0		14449
	C_110511164510,26336	R.TIPIDGNFFTYTR.H	1545.71	0.14023	2	1	58.31	0.6165	0.00104	24407	0|0	5.5	0		14107
	C_110511164510,26610	R.TIPIDGNFFTYTR.H	1545.71	0.02023	2	1	64.68	0.7724	0.000238	24413	0|0	5.5	0		13986
	C_110511164510,26652	R.TIPIDGNFFTYTR.H	1545.71	-0.61977	2	1	52.98	0.6248	0.00359	24440	0|0	5.5	0		14280
	C_110511164510,12829	R.VTLELGGK.S	816.962	0.60913	2	1	27.02	0.2683	2.01	2383	0|0	5.97	0		20256
	C_110511164510,12868	R.VTLELGGK.S	816.962	0.20913	2	1	32.76	0.3791	0.525	2395	0|0	5.97	0		19832
	C_110511164510,9300	R.YCAGWADK.I	971.067	0.44684	1	1	35.89	0.6066	0.105	5793	0|0	5.83	0		8183
	C_110511164510,9315	R.YCAGWADK.I	971.067	0.45684	1	1	33.66	0.306	0.176	5792	0|0	5.83	0		8183
3	IPI:IPI00302592.2|SWISS-PROT:P21333-2|TREMBL:Q5HY53;Q60FE6;Q6NXF2;Q8TES4|ENSEMBL:ENSP00000353467|REFSEQ:NP_001447|VEGA:OTTHUMP00000024320 Tax_Id=9606 Gene_Symbol=FLNA Isoform 2 of Filamin-A	25	18	0.1004	280015	5.69
	C_110511164510,12689	K.AFGPGLQGGSAGSPAR.F	1430.54	0.19163	2	1	66.48	0.8045	0.000172	20405	0|0	9.8	0		15259
	C_110511164510,12721	K.AFGPGLQGGSAGSPAR.F	1430.54	0.83163	2	1	38.61	0.5514	0.105	20375	0|0	9.8	0		15316
	C_110511164510,19575	K.DAGEGGLSLAIEGPSK.A	1501.61	-0.01868	2	1	26.49	0.6146	1.62	22831	0|0	4.14	0		14419
	C_110511164510,15870	K.VDINTEDLEDGTCR.V	1637.7	-0.03187	2	1	29.19	0.6259	0.823	27682	0|0	3.77	0		13666
	C_110511164510,16541	K.VTVLFAGQHIAK.S	1284.53	-0.80688	2	1	39.27	0.6679	0.0897	15273	0|0	8.73	0		15156
	C_110511164510,21221	K.YGGDEIPFSPYR.V	1401.5	0.04553	2	1	30.31	0.4889	0.711	19312	0|0	4.37	0		15269
	C_110511164510,4866	R.AGGPGLER.G	756.827	-0.02567	2	1	27.73	0.4602	1.43	1460	0|0	6.05	0		17004
	C_110511164510,21872	R.DAGYGGLSLSIEGPSK.V	1551.67	0.12002	2	1	48.71	0.7124	0.00958	24617	0|0	4.37	0		14239
	C_110511164510,17086	R.EAGAGGLAIAVEGPSK.A	1427.58	-0.87408	2	1	44.43	0.5458	0.0271	20333	0|0	4.53	0		15039
	C_110511164510,24647	R.EGPYSISVLYGDEEVPR.S	1911.05	-0.54327	2	1	53.52	0.8429	0.00268	36266	0|0	4	0		12037
	C_110511164510,24663	R.EGPYSISVLYGDEEVPR.S	1911.05	0.31673	2	1	68.57	0.7948	8.21e-05	36245	0|0	4	0		11820
	C_110511164510,26286	R.FGGEHVPNSPFQVTALAGDQPSVQPPLR.S	2947.24	0.55453	3	1	37.92	0.8637	0.0938	37635	0|0	5.32	0		11621
	C_110511164510,26349	R.FGGEHVPNSPFQVTALAGDQPSVQPPLR.S	2947.24	-0.46547	3	1	28.32	0.7648	0.857	37639	0|0	5.32	0		11637
	C_110511164510,32343	R.LIALLEVLSQK.R	1227.51	0.3798	2	1	49.28	0.7583	0.00937	13269	0|0	6	0		15882
	C_110511164510,32367	R.LIALLEVLSQK.R	1227.51	-0.6002	2	1	29.71	0.6028	0.866	13310	0|0	6	0		16199
	C_110511164510,23637	R.LYSVSYLLK.D	1086.3	0.42742	2	1	21.15	0.374	6.51	8871	0|0	8.5	0		16959
	C_110511164510,14129	R.SPYTVTVGQACNPSACR.A	1869.06	0.41133	2	1	77.44	0.8991	1.1e-05	35031	0|0	7.79	0		12201
	C_110511164510,14173	R.SPYTVTVGQACNPSACR.A	1869.06	0.41133	2	1	60.28	0.7814	0.000572	35032	0|0	7.79	0		12201
	C_110511164510,13643	R.TPCEEILVK.H	1089.28	-0.57007	2	1	21.7	0.47	6.2	8984	0|0	4.53	0		18333
	C_110511164510,15410	R.VANPSGNLTETYVQDR.G	1764.87	0.41413	2	1	88.63	0.8671	8.89e-07	31757	0|0	4.37	0		12971
	C_110511164510,15424	R.VANPSGNLTETYVQDR.G	1764.87	0.35413	2	1	65.81	0.8192	0.000171	31761	0|0	4.37	0		13067
	C_110511164510,4782	R.VHGPGIQSGTTNKPNK.F	1635.8	-0.51356	2	1	24.69	0.7906	2.28	27637	0|0	10	1		13414
	C_110511164510,18848	R.VQVQDNEGCPVEALVK.D	1785.99	-0.00066	2	1	31.64	0.732	0.43	32462	0|0	4.14	0		12536
	C_110511164510,18911	R.VQVQDNEGCPVEALVK.D	1785.99	0.89934	2	1	49.74	0.7415	0.00688	32431	0|0	4.14	0		12958
	C_110511164510,23816	R.VTYCPTEPGNYIINIK.F	1883.15	0.57571	2	1	22.82	0.2927	3.08	35448	0|0	5.96	0		11798
4	IPI:IPI00418471.6|SWISS-PROT:P08670|TREMBL:B0YJC4;B0YJC5;B3KRK8;Q53HU8|ENSEMBL:ENSP00000224237|REFSEQ:NP_003371|H-INV:HIT000262376|VEGA:OTTHUMP00000019224 Tax_Id=9606 Gene_Symbol=VIM Vimentin	33	17	0.3755	53651.1	5.06
	C_110511164510,12141	K.FADLSEAANR.N	1094.16	0.18223	2	1	52.62	0.5428	0.00451	9102	0|0	4.37	0		16497
	C_110511164510,12170	K.FADLSEAANR.N	1094.16	-0.07777	2	1	37.91	0.5226	0.133	9117	0|0	4.37	0		16501
	C_110511164510,26525	K.ILLAELEQLK.G	1170.42	0.1854	2	1	57.91	0.4561	0.00131	11393	0|0	4.53	0		16163
	C_110511164510,26546	K.ILLAELEQLK.G	1170.42	0.2054	2	1	59.54	0.3629	0.000909	11392	0|0	4.53	0		16358
	C_110511164510,6215	K.LLEGEESR.I	932.995	0.31413	1	1	32.81	0.0945	0.277	4838	0|0	4.25	0		10571
	C_110511164510,6218	K.LLEGEESR.I	932.995	0.68152	2	1	33.85	0.2038	0.389	4831	0|0	4.25	0		18868
	C_110511164510,6228	K.LLEGEESR.I	932.995	0.38413	1	1	30.32	0.0092	0.491	4836	0|0	4.25	0		10571
	C_110511164510,12960	K.VELQELNDR.F	1116.2	0.18923	2	1	54.14	0.295	0.00346	9765	0|0	4.14	0		17963
	C_110511164510,12982	K.VELQELNDR.F	1116.2	0.62923	2	1	51.42	0.5043	0.00648	9744	0|0	4.14	0		17986
	C_110511164510,26766	K.VESLQEEIAFLK.K	1406.6	0.04652	2	1	61.08	0.6788	0.000603	19511	0|0	4.25	0		15462
	C_110511164510,26779	K.VESLQEEIAFLK.K	1406.6	0.14652	2	1	95.13	0.7319	2.36e-07	19508	0|0	4.25	0		15370
	C_110511164510,10597	R.DGQVINETSQHHDDLE.-	1837.83	-0.56138	2	1	36.3	0.6829	0.145	34146	0|0	4.28	0		12390
	C_110511164510,10614	R.DGQVINETSQHHDDLE.-	1837.83	-0.60138	2	1	35.54	0.6989	0.172	34150	0|0	4.28	0		12335
	C_110511164510,23402	R.EEAENTLQSFRQDVDNASLAR.L	2394.49	0.7916	3	1	22.36	0.7549	3.87	26222	0|0	4.18	1		13322
	C_110511164510,17806	R.EYQDLLNVK.M	1122.25	0.49773	1	1	33.16	0.402	0.229	9922	0|0	4.37	0		9492
	C_110511164510,17821	R.EYQDLLNVK.M	1122.25	0.60773	1	1	41.81	0.3963	0.0313	9917	0|0	4.37	0		9492
	C_110511164510,17915	R.EYQDLLNVK.M	1122.25	-0.12488	2	1	29.74	0.4792	0.888	9954	0|0	4.37	0		16727
	C_110511164510,5714	R.FLEQKNK.L ! R.FLEQQNK.V	907.045	0.69194	2	1	27.19	0.0721	1.81	4206	0|0	8.59	1		18948
	C_110511164510,4199	R.GTNESLER.Q	905.929	0.15643	2	1	22.72	0.1215	5.15	4188	0|0	4.53	0		19251
	C_110511164510,7906	R.IDLER.L ! R.LDIER.R ! R.LDLER.K	645.725	0.43233	2	1	21.12	0.0095	8.66	322	0|0	4.37	0		22416
	C_110511164510,32258	R.ISLPLPNFSSLNLR.E	1571.84	-0.41488	2	1	87.91	0.7868	1.16e-06	25325	0|0	9.75	0		14341
	C_110511164510,32300	R.ISLPLPNFSSLNLR.E	1571.84	-0.91488	2	1	55.21	0.7558	0.00219	25366	0|0	9.75	0		14518
	C_110511164510,32386	R.ISLPLPNFSSLNLR.E	1571.84	0.08512	2	1	49.48	0.7437	0.00803	25308	0|0	9.75	0		14256
	C_110511164510,24355	R.KVESLQEEIAFLK.K	1534.77	0.57621	3	1	33.08	0.7089	0.422	7105	0|0	4.79	1		17149
	C_110511164510,32347	R.LLQDSVDFSLADAINTEFK.N	2127.33	0.51392	2	1	70.6	0.8227	4.73e-05	41066	0|0	3.84	0		10868
	C_110511164510,32369	R.LLQDSVDFSLADAINTEFK.N	2127.33	-0.60608	2	1	83.69	0.8986	2.31e-06	41092	0|0	3.84	0		10806
	C_110511164510,32504	R.LLQDSVDFSLADAINTEFK.N	2127.33	0.27131	3	1	22.32	0.6246	4.49	19937	0|0	3.84	0		15335
	C_110511164510,32517	R.LLQDSVDFSLADAINTEFK.N	2127.33	0.55392	2	1	43.94	0.888	0.022	41065	0|0	3.84	0		10902
	C_110511164510,33019	R.LLQDSVDFSLADAINTEFK.N	2127.33	-0.44608	2	1	31.14	0.7026	0.42	41089	0|0	3.84	0		10913
	C_110511164510,5613	R.QQYESVAAK.N	1024.11	0.42483	1	1	26.03	0.4779	1.06	7119	0|0	6	0		8459
	C_110511164510,5420	R.RQVDQLTNDK.A	1217.31	0.17643	2	1	58.95	0.6543	0.0011	12865	0|0	5.96	1		17206
	C_110511164510,5477	R.RQVDQLTNDK.A	1217.31	-0.44357	2	1	50.92	0.6874	0.00674	12897	0|0	5.96	1		16669
	C_110511164510,37951	R.SSVPGVRLLQDSVDFSLADAINTEFK.N	2810.1	0.18032	3	1	20.66	0.2861	5.38	35191	0|0	4.23	1		12525
5	IPI:IPI00465248.5|SWISS-PROT:P06733-1|TREMBL:A4QMW8;A4UCS8;Q96GV1;Q9BT62|ENSEMBL:ENSP00000234590|REFSEQ:NP_001419|H-INV:HIT000270987|VEGA:OTTHUMP00000001706 Tax_Id=9606 Gene_Symbol=ENO1 Isoform alpha-enolase of Alpha-enolase	42	14	0.4447	47168.4	7.01
	C_110511164510,22013	K.DATNVGDEGGFAPNILENK.E	1962.05	-0.57807	2	1	61.78	0.7247	0.000384	37577	0|0	3.92	0		11570
	C_110511164510,22039	K.DATNVGDEGGFAPNILENK.E	1962.05	-0.29807	2	1	71.07	0.813	4.49e-05	37568	0|0	3.92	0		11498
	C_110511164510,32454	K.DYPVVSIEDPFDQDDWGAWQK.F	2511.63	-0.02455	2	1	64.09	0.7986	0.000161	45442	0|0	3.61	0		8273
	C_110511164510,32475	K.DYPVVSIEDPFDQDDWGAWQK.F	2511.63	-0.08455	2	1	62.69	0.7708	0.000223	45444	0|0	3.61	0		8275
	C_110511164510,28207	K.FGANAILGVSLAVCK.A	1520.81	0.36162	2	1	27.91	0.4608	1.19	23518	0|0	8.22	0		14667
	C_110511164510,30685	K.FGANAILGVSLAVCK.A	1520.81	0.54162	2	1	34.43	0.4569	0.264	23497	0|0	8.22	0		14654
	C_110511164510,24163	K.FTASAGIQVVGDDLTVTNPK.R	2034.25	-0.48607	2	1	69.05	0.8327	6.86e-05	39153	0|0	4.21	0		11020
	C_110511164510,24186	K.FTASAGIQVVGDDLTVTNPK.R	2034.25	-0.40607	2	1	76.72	0.8154	1.17e-05	39149	0|0	4.21	0		10964
	C_110511164510,25153	K.FTASAGIQVVGDDLTVTNPK.R	2034.25	-0.84607	2	1	31.62	0.7005	0.379	39164	0|0	4.21	0		10995
	C_110511164510,6087	K.LNVTEQEK.I	961.048	0.43734	1	1	35.47	0.2839	0.155	5548	0|0	4.53	0		10898
	C_110511164510,6099	K.LNVTEQEK.I	961.048	0.39734	1	1	35.1	0.3373	0.168	5549	0|0	4.53	0		10898
	C_110511164510,6117	K.LNVTEQEK.I	961.048	-0.84527	2	1	38.55	0.4205	0.132	5577	0|0	4.53	0		18855
	C_110511164510,6134	K.LNVTEQEK.I	961.048	-0.88527	2	1	48.12	0.469	0.0145	5580	0|0	4.53	0		18842
	C_110511164510,17202	K.VNQIGSVTESIQACK.L ! K.VNQIGSVTESLQACK.L	1634.83	-0.84338	2	1	78	0.8709	1.06e-05	27610	0|0	5.97	0		13431
	C_110511164510,17286	K.VNQIGSVTESIQACK.L ! K.VNQIGSVTESLQACK.L	1634.83	0.33662	2	1	96.86	0.8887	1.47e-07	27571	0|0	5.97	0		14235
	C_110511164510,17307	K.VNQIGSVTESIQACK.L ! K.VNQIGSVTESLQACK.L	1634.83	0.27662	2	1	99.23	0.8415	8.5e-08	27576	0|0	5.97	0		14236
	C_110511164510,15901	K.YDLDFK.S	800.875	-0.91806	2	1	29.07	0.5401	1.32	2124	0|0	4.21	0		21246
	C_110511164510,15924	K.YDLDFK.S	800.875	-0.97806	2	1	31.33	0.5847	0.791	2127	0|0	4.21	0		21494
	C_110511164510,15942	K.YDLDFK.S	800.875	0.42194	2	1	32.05	0.3051	0.604	2093	0|0	4.21	0		19356
	C_110511164510,15991	K.YDLDFK.S	800.875	0.14194	2	1	27.3	0.2007	1.81	2100	0|0	4.21	0		19450
	C_110511164510,26252	R.AAVPSGASTGIYEALELR.D	1806	-0.6312	2	1	85.59	0.9013	1.81e-06	33157	0|0	4.53	0		13101
	C_110511164510,26294	R.AAVPSGASTGIYEALELR.D	1806	0.3288	2	1	100.41	0.9026	5.83e-08	33122	0|0	4.53	0		12822
	C_110511164510,26337	R.AAVPSGASTGIYEALELR.D	1806	0.2688	2	1	102.87	0.9011	3.28e-08	33124	0|0	4.53	0		12712
	C_110511164510,27432	R.AAVPSGASTGIYEALELR.D	1806	0.0088	2	1	29.04	0.6718	0.793	33128	0|0	4.53	0		12717
	C_110511164510,21807	R.GNPTVEVDLFTSK.G	1407.54	0.77426	1	1	39.25	0.3625	0.0495	19520	0|0	4.37	0		8335
	C_110511164510,21914	R.GNPTVEVDLFTSK.G	1407.54	0.79426	1	1	36.58	0.2985	0.0916	19519	0|0	4.37	0		8334
	C_110511164510,6522	R.IEEELGSK.A	904.981	0.42073	1	1	39.65	0.0994	0.0587	4158	0|0	4.25	0		10826
	C_110511164510,6534	R.IEEELGSK.A	904.981	0.31073	1	1	35.03	0.2786	0.17	4164	0|0	4.25	0		10826
	C_110511164510,6558	R.IEEELGSK.A	904.981	0.66813	2	1	32.49	0.0591	0.545	4155	0|0	4.25	0		19351
	C_110511164510,6576	R.IEEELGSK.A	904.981	0.38812	2	1	36.19	0.1506	0.233	4161	0|0	4.25	0		19390
	C_110511164510,10827	R.IGAEVYHNLK.N	1144.3	0.31441	3	1	34.49	0.2096	0.387	1556	0|0	6.75	0		21751
	C_110511164510,37029	R.SGETEDTFIADLVVGLCTGQIK.T	2354.61	0.2132	3	1	44.94	0.6337	0.023	25244	0|0	3.92	0		14322
	C_110511164510,37060	R.SGETEDTFIADLVVGLCTGQIK.T	2354.61	-0.1768	3	1	42.05	0.6992	0.0447	25263	0|0	3.92	0		14325
	C_110511164510,37245	R.SGETEDTFIADLVVGLCTGQIK.T	2354.61	0.15581	2	1	66.41	0.7927	0.000109	44405	0|0	3.92	0		9562
	C_110511164510,24223	R.YISPDQLADLYK.S	1426.59	0.17611	2	1	40.41	0.5996	0.0667	20254	0|0	4.21	0		14650
	C_110511164510,24244	R.YISPDQLADLYK.S	1426.59	-0.78389	2	1	31.42	0.6372	0.534	20286	0|0	4.21	0		14814
	C_110511164510,24397	R.YISPDQLADLYK.S	1426.59	0.89872	1	1	38.18	0.6524	0.0604	20225	0|0	4.21	0		7944
	C_110511164510,24467	R.YISPDQLADLYK.S	1426.59	0.27611	2	1	44.72	0.5631	0.0248	20247	0|0	4.21	0		14678
	C_110511164510,24509	R.YISPDQLADLYK.S	1426.59	0.27611	2	1	69.39	0.7768	8.45e-05	20246	0|0	4.21	0		14678
	C_110511164510,9541	R.YNKLIR.P ! K.YNQLLR.I	806.972	-0.90088	2	1	24.32	0.0909	3.27	2232	0|0	9.99	1		17662
	C_110511164510,9557	R.YNKLIR.P ! K.YNQLLR.I	806.972	-0.44088	2	1	32.16	0.3122	0.542	2220	0|0	9.99	1		17810
	C_110511164510,9601	R.YNKLIR.P ! K.YNQLLR.I	806.972	0.30173	1	1	25.59	0.456	1.4	2210	0|0	9.99	1		10109
6	IPI:IPI00291262.3|SWISS-PROT:P10909|TREMBL:B3KSE6|ENSEMBL:ENSP00000385419|REFSEQ:NP_976084|H-INV:HIT000331871|VEGA:OTTHUMP00000177302;OTTHUMP00000177303 Tax_Id=9606 Gene_Symbol=CLU Clusterin	38	14	0.3274	52494	5.89
	C_110511164510,4196	K.ALQEYRK.K ! R.LAQEYRK.Q	908.033	2e-05	2	1	27.1	0.1188	1.79	4253	0|0	8.63	1		18343
	C_110511164510,12157	K.CREILSVDCSTNNPSQAK.L	2080.28	-0.25257	2	1	80.09	0.7454	5.41e-06	40138	0|0	6.06	1		11051
	C_110511164510,12169	K.CREILSVDCSTNNPSQAK.L	2080.28	-0.25257	2	1	53.64	0.8345	0.00239	40139	0|0	6.06	1		11051
	C_110511164510,8239	K.EIQNAVNGVK.Q	1072.19	0.49234	1	1	36.45	0.5583	0.107	8457	0|0	6.1	0		9488
	C_110511164510,8265	K.EIQNAVNGVK.Q	1072.19	0.51234	1	1	42.2	0.491	0.0286	8456	0|0	6.1	0		9488
	C_110511164510,8318	K.EIQNAVNGVK.Q	1072.19	0.17973	2	1	38.78	0.369	0.115	8467	0|0	6.1	0		17406
	C_110511164510,27149	K.LFDSDPITVTVPVEVSR.K	1875.1	-0.68915	2	1	23.96	0.533	2.47	35260	0|0	4.03	0		12308
	C_110511164510,27221	K.LFDSDPITVTVPVEVSR.K	1875.1	0.83085	2	1	35.84	0.6431	0.159	35212	0|0	4.03	0		12228
	C_110511164510,24638	K.LFDSDPITVTVPVEVSRK.N	2003.28	0.30315	2	1	76.08	0.8178	1.46e-05	38503	0|0	4.56	1		11853
	C_110511164510,24667	K.LFDSDPITVTVPVEVSRK.N	2003.28	-0.69685	2	1	45.09	0.6558	0.0177	38521	0|0	4.56	1		11414
	C_110511164510,24675	K.LFDSDPITVTVPVEVSRK.N	2003.28	0.94315	2	1	61.55	0.6234	0.000411	38482	0|0	4.56	1		11740
	C_110511164510,19906	K.TLLSNLEEAK.K	1118.26	0.48742	1	1	34.44	0.6431	0.18	9807	0|0	4.53	0		10012
	C_110511164510,19912	K.TLLSNLEEAK.K	1118.26	0.54742	1	1	28.11	0.3881	0.774	9805	0|0	4.53	0		10012
	C_110511164510,19994	K.TLLSNLEEAK.K	1118.26	0.26481	2	1	57.17	0.5825	0.00174	9825	0|0	4.53	0		18122
	C_110511164510,20036	K.TLLSNLEEAK.K	1118.26	0.24481	2	1	48.41	0.4245	0.0131	9826	0|0	4.53	0		18122
	C_110511164510,9746	K.YNELLK.S	779.9	0.12742	2	1	27.5	0.0327	1.6	1811	0|0	6	0		17971
	C_110511164510,29509	R.ASSIIDELFQDR.F	1394.51	0.73553	1	1	60.35	0.6336	0.000381	18976	0|0	4.03	0		8263
	C_110511164510,29843	R.ASSIIDELFQDR.F	1394.51	-0.14708	2	1	44.18	0.5478	0.0289	19026	0|0	4.03	0		15149
	C_110511164510,29864	R.ASSIIDELFQDR.F	1394.51	0.21292	2	1	64.57	0.6644	0.00026	19005	0|0	4.03	0		14884
	C_110511164510,12894	R.EILSVDCSTNNPSQAK.L	1763.9	-0.55247	2	1	67.93	0.9114	0.000104	31756	0|0	4.37	0		12971
	C_110511164510,12919	R.EILSVDCSTNNPSQAK.L	1763.9	-0.63247	2	1	63.25	0.8384	0.000309	31763	0|0	4.37	0		13074
	C_110511164510,14345	R.ELDESLQVAER.L	1289.37	0.21582	2	1	59.69	0.5979	0.000875	15419	0|0	4	0		16297
	C_110511164510,14366	R.ELDESLQVAER.L	1289.37	0.23582	2	1	61.12	0.6744	0.000625	15416	0|0	4	0		16178
	C_110511164510,14447	R.ELDESLQVAER.L	1289.37	0.65843	1	1	41.09	0.4831	0.0345	15413	0|0	4	0		8881
	C_110511164510,23111	R.EPQDTYHYLPFSLPHR.R	2001.18	-0.65258	2	1	28.94	0.6279	0.733	38467	0|0	6	0		11489
	C_110511164510,23156	R.EPQDTYHYLPFSLPHR.R	2001.18	0.50742	2	1	58.91	0.7574	0.000729	38440	0|0	6	0		11340
	C_110511164510,23166	R.EPQDTYHYLPFSLPHR.R	2001.18	0.27481	3	1	23.33	0.4226	3.75	16954	0|0	6	0		16163
	C_110511164510,23186	R.EPQDTYHYLPFSLPHR.R	2001.18	0.09481	3	1	25.37	0.7501	2.33	16965	0|0	6	0		16028
	C_110511164510,23283	R.EPQDTYHYLPFSLPHR.R	2001.18	0.58742	2	1	22.01	0.5861	3.56	38437	0|0	6	0		11299
	C_110511164510,14582	R.RPHFFFPK.S	1076.27	-0.27315	3	1	41.63	0.6147	0.0815	1017	0|0	11	1		23726
	C_110511164510,14660	R.RPHFFFPK.S	1076.27	-0.51315	3	1	37.55	0.2703	0.209	1020	0|0	11	1		23726
	C_110511164510,14702	R.RPHFFFPK.S	1076.27	-0.24315	3	1	43.96	0.4902	0.0477	1016	0|0	11	1		23726
	C_110511164510,4627	R.SGSGLVGR.Q	732.806	-0.22706	2	1	49.6	0.5403	0.0112	1195	0|0	9.47	0		20390
	C_110511164510,4646	R.SGSGLVGR.Q	732.806	-0.18706	2	1	63.31	0.592	0.000476	1194	0|0	9.47	0		20416
	C_110511164510,17239	R.VTTVASHTSDSDVPSGVTEVVVK.L	2315.51	0.81736	2	1	72.54	0.7626	2.73e-05	44020	0|0	4.54	0		9816
	C_110511164510,17271	R.VTTVASHTSDSDVPSGVTEVVVK.L	2315.51	0.51736	2	1	61.25	0.8047	0.00036	44025	0|0	4.54	0		9596
	C_110511164510,17289	R.VTTVASHTSDSDVPSGVTEVVVK.L	2315.51	0.69736	2	1	51.57	0.8365	0.00336	44022	0|0	4.54	0		9653
	C_110511164510,17306	R.VTTVASHTSDSDVPSGVTEVVVK.L	2315.51	-0.51525	3	1	28.97	0.3469	0.899	24367	0|0	4.54	0		14191
7	IPI:IPI00013808.1|SWISS-PROT:O43707|TREMBL:Q96BG6|ENSEMBL:ENSP00000252699|REFSEQ:NP_004915|H-INV:HIT000032172|VEGA:OTTHUMP00000076071;OTTHUMP00000174445 Tax_Id=9606 Gene_Symbol=ACTN4 Alpha-actinin-4	25	14	0.1899	104853	5.27
	C_110511164510,22201	K.DGLAFNALIHR.H	1227.39	-0.74118	2	1	24.14	0.6226	3.12	13312	0|0	6.74	0		16199
	C_110511164510,23789	K.EGLLLWCQR.K	1175.38	0.08711	2	1	36.25	0.4532	0.203	11553	0|0	6.09	0		17135
	C_110511164510,23821	K.EGLLLWCQR.K	1175.38	0.58711	2	1	36.5	0.2649	0.195	11540	0|0	6.09	0		17447
	C_110511164510,29009	K.GYEEWLLNEIR.R	1422.56	0.30761	2	1	33.31	0.532	0.342	20106	0|0	4.25	0		14655
	C_110511164510,29043	K.GYEEWLLNEIR.R	1422.56	0.22761	2	1	49.58	0.5559	0.00807	20110	0|0	4.25	0		14659
	C_110511164510,30270	K.LASDLLEWIR.R	1216.41	-0.94739	2	1	76.68	0.6821	1.85e-05	12879	0|0	4.37	0		17263
	C_110511164510,30282	K.LASDLLEWIR.R	1216.41	0.85261	2	1	79.78	0.6737	9.2e-06	12810	0|0	4.37	0		17491
	C_110511164510,30300	K.LASDLLEWIR.R	1216.41	0.81261	2	1	86.27	0.7259	2.06e-06	12811	0|0	4.37	0		17466
	C_110511164510,19795	K.LSGSNPYTTVTPQIINSK.W	1921.13	0.31922	2	1	45.31	0.6738	0.0173	36497	0|0	8.59	0		11723
	C_110511164510,19862	K.LSGSNPYTTVTPQIINSK.W	1921.13	0.29922	2	1	80.78	0.7317	4.9e-06	36499	0|0	8.59	0		11724
	C_110511164510,19805	K.LVSIGAEEIVDGNAK.M	1515.68	0.19102	2	1	21.45	0.5846	5.22	23295	0|0	4.14	0		14587
	C_110511164510,19829	K.LVSIGAEEIVDGNAK.M	1515.68	0.03102	2	1	38.73	0.7222	0.0994	23298	0|0	4.14	0		14834
	C_110511164510,7502	R.ASFNHFDK.D	966.028	0.23465	2	1	49.05	0.5505	0.0113	5682	0|0	6.79	0		18095
	C_110511164510,7520	R.ASFNHFDK.D	966.028	0.31465	2	1	57.53	0.6543	0.0016	5679	0|0	6.79	0		18095
	C_110511164510,15861	R.ELPPDQAEYCIAR.M	1562.72	0.58921	2	1	20.39	0.3109	6.32	24968	0|0	4.14	0		13833
	C_110511164510,22910	R.ETTDTDTADQVIASFK.V	1742.81	0.33903	2	1	43.96	0.7705	0.0256	31052	0|0	3.84	0		12735
	C_110511164510,20899	R.FAIQDISVEETSAK.E	1538.67	0.84142	2	1	39.74	0.5249	0.0761	24147	0|0	4.14	0		14327
	C_110511164510,20921	R.FAIQDISVEETSAK.E	1538.67	0.08142	2	1	44.06	0.6664	0.0284	24178	0|0	4.14	0		14442
	C_110511164510,3478	R.IAESNHIK.L	912.022	-0.01138	2	1	24.08	0.0287	2.92	4336	0|0	6.75	0		14929
	C_110511164510,22998	R.QFASQANVVGPWIQTK.M	1774.99	0.27963	2	1	53.56	0.6839	0.00278	32067	0|0	8.75	0		12601
	C_110511164510,23029	R.QFASQANVVGPWIQTK.M	1774.99	-0.72037	2	1	75.42	0.8107	1.83e-05	32096	0|0	8.75	0		12746
	C_110511164510,23040	R.QFASQANVVGPWIQTK.M	1774.99	0.33963	2	1	63.72	0.7828	0.000268	32064	0|0	8.75	0		12605
	C_110511164510,23060	R.QFASQANVVGPWIQTK.M	1774.99	0.31963	2	1	53.17	0.6396	0.00304	32065	0|0	8.75	0		12605
	C_110511164510,19437	R.TINEVENQILTR.D	1430.58	-0.39019	2	1	26.29	0.5283	1.79	20431	0|0	4.53	0		15224
	C_110511164510,32743	R.VGWEQLLTTIAR.T	1387.6	0.16971	2	1	57.44	0.6741	0.0014	18775	0|0	5.97	0		15486
8	IPI:IPI00003865.1|SWISS-PROT:P11142-1|TREMBL:A8K7Q2;B3KTV0;B4E1Q1;Q53GZ6;Q96BE0;Q96H53;Q96IS6;Q9NWW3;Q9NZ87|ENSEMBL:ENSP00000227378|REFSEQ:NP_006588|H-INV:HIT000037619 Tax_Id=9606 Gene_Symbol=HSPA8 Isoform 1 of Heat shock cognate 71 kDa protein	30	13	0.2152	70897.2	5.37
	C_110511164510,22082	K.DAGTIAGLNVLR.I	1200.36	-0.82809	2	1	86.6	0.53	1.84e-06	12357	0|0	5.84	0		16793
	C_110511164510,22157	K.DAGTIAGLNVLR.I	1200.36	0.21191	2	1	60.62	0.1699	0.000717	12332	0|0	5.84	0		16545
	C_110511164510,22179	K.DAGTIAGLNVLR.I	1200.36	0.05191	2	1	94.52	0.5052	2.94e-07	12336	0|0	5.84	0		16642
	C_110511164510,7559	K.DNNLLGK.F	773.854	0.33404	1	1	25.14	0.5362	1.95	1696	0|0	5.84	0		12720
	C_110511164510,13640	K.EIAEAYLGK.T	994.119	0.38852	1	1	27.88	0.6356	0.778	6356	0|0	4.53	0		9551
	C_110511164510,13663	K.EIAEAYLGK.T	994.119	0.44852	1	1	44.47	0.6452	0.0171	6350	0|0	4.53	0		9551
	C_110511164510,6125	K.ITITNDK.G	804.908	0.25793	1	1	27.16	0.4374	1.12	2179	0|0	5.84	0		11696
	C_110511164510,16498	K.NSLESYAFNM*K.A	1320.45	-0.98566	2	1	30.92	0.4263	0.641	16493	0|0	6	0	Oxidation (M)	15856
	C_110511164510,16560	K.NSLESYAFNM*K.A	1320.45	0.19434	2	1	33.19	0.5122	0.39	16466	0|0	6	0	Oxidation (M)	16258
	C_110511164510,32146	K.SINPDEAVAYGAAVQAAILSGDK.S	2261.46	-0.48899	2	1	94.71	0.9084	1.69e-07	43378	0|0	4.03	0		9988
	C_110511164510,32167	K.SINPDEAVAYGAAVQAAILSGDK.S	2261.46	-0.36899	2	1	107.98	0.9265	7.96e-09	43376	0|0	4.03	0		9994
	C_110511164510,32179	K.SINPDEAVAYGAAVQAAILSGDK.S	2261.46	0.69101	2	1	107.85	0.8418	8.35e-09	43357	0|0	4.03	0		10181
	C_110511164510,32196	K.SINPDEAVAYGAAVQAAILSGDK.S	2261.46	-0.4416	3	1	40.36	0.8137	0.0673	23057	0|0	4.03	0		14616
	C_110511164510,32245	K.SINPDEAVAYGAAVQAAILSGDK.S	2261.46	0.67101	2	1	106.74	0.8683	1.07e-08	43358	0|0	4.03	0		10104
	C_110511164510,32262	K.SINPDEAVAYGAAVQAAILSGDK.S	2261.46	-0.1116	3	1	48.37	0.811	0.0106	23046	0|0	4.03	0		14502
	C_110511164510,22795	K.TVTNAVVTVPAYFNDSQR.Q	1983.16	0.54914	2	1	30.76	0.185	0.479	38043	0|0	5.5	0		11419
	C_110511164510,22812	K.TVTNAVVTVPAYFNDSQR.Q	1983.16	0.44914	2	1	36.91	0.4126	0.115	38044	0|0	5.5	0		11267
	C_110511164510,10254	K.VCNPIITK.L	945.158	-0.83547	2	1	22.56	0.2327	5.65	5181	0|0	8.19	0		20370
	C_110511164510,22416	R.ARFEELNADLFR.G	1481.63	0.05562	3	1	30.21	0.5286	0.882	6222	0|0	4.68	1		18523
	C_110511164510,22457	R.ARFEELNADLFR.G	1481.63	0.20562	3	1	34.18	0.4046	0.357	6215	0|0	4.68	1		18675
	C_110511164510,22556	R.ARFEELNADLFR.G	1481.63	0.21823	2	1	44.67	0.7589	0.0247	22154	0|0	4.68	1		14505
	C_110511164510,22579	R.ARFEELNADLFR.G	1481.63	0.13823	2	1	41.92	0.7326	0.0465	22157	0|0	4.68	1		14467
	C_110511164510,24097	R.FEELNADLFR.G	1254.37	0.75463	2	1	40.58	0.6281	0.0682	14163	0|0	4.14	0		15589
	C_110511164510,24119	R.FEELNADLFR.G	1254.37	0.77463	2	1	38.24	0.3815	0.117	14161	0|0	4.14	0		15580
	C_110511164510,7951	R.GTLDPVEK.A	858.956	0.84284	2	1	25.03	0.0479	3.26	3130	0|0	4.37	0		20740
	C_110511164510,17201	R.TTPSYVAFTDTER.L	1488.57	0.16143	2	1	80.41	0.8337	6.89e-06	22419	0|0	4.37	0		15146
	C_110511164510,17222	R.TTPSYVAFTDTER.L	1488.57	-0.81857	2	1	67.37	0.802	0.00013	22440	0|0	4.37	0		14146
	C_110511164510,17223	R.TTPSYVAFTDTER.L	1488.57	0.98143	2	1	86.62	0.8452	1.69e-06	22378	0|0	4.37	0		15493
	C_110511164510,9284	R.VEIIANDQGNR.I ! R.VEILANDQGNR.T	1229.32	-0.75298	2	1	55.51	0.5622	0.00246	13388	0|0	4.37	0		17527
	C_110511164510,9305	R.VEIIANDQGNR.I ! R.VEILANDQGNR.T	1229.32	-0.71298	2	1	52.43	0.5186	0.00501	13384	0|0	4.37	0		17527
9	IPI:IPI00021439.1|SWISS-PROT:P60709|TREMBL:B7ZAP6;Q1KLZ0;Q53G76;Q53G99;Q562L3;Q562L5;Q562L6;Q562L9;Q562M3;Q562M5;Q562N0;Q562N2;Q562N8;Q562P0;Q562R8;Q562S0;Q562U1;Q562U2;Q562V5;Q562X9;Q562Y6;Q562Y8;Q562Z4;Q562Z6;Q562Z7;Q6PJ43;Q8WVW5|ENSEMBL:ENSP00000349960|REFSEQ:NP_001092|H-INV:HIT000276298|VEGA:OTTHUMP00000024886 Tax_Id=9606 Gene_Symbol=ACTB Actin, cytoplasmic 1	28	13	0.312	41736.3	5.29
	C_110511164510,7583	K.AGFAGDDAPR.A	977.009	-0.02406	2	1	57.52	0.5595	0.00161	5971	0|0	4.21	0		18234
	C_110511164510,7639	K.AGFAGDDAPR.A	977.009	0.45855	1	1	37.61	0.3901	0.0936	5963	0|0	4.21	0		10802
	C_110511164510,7647	K.AGFAGDDAPR.A	977.009	0.39855	1	1	28.26	0.4186	0.806	5965	0|0	4.21	0		10802
	C_110511164510,7709	K.AGFAGDDAPR.A	977.009	0.13594	2	1	62.61	0.5512	0.000515	5970	0|0	4.21	0		18777
	C_110511164510,6606	K.CDVDIR.K	777.866	-0.22656	2	1	34.27	0.1217	0.348	1783	0|0	4.21	0		18592
	C_110511164510,6092	K.DSYVGDEAQSK.R	1199.2	0.64854	2	1	56.82	0.2189	0.00166	12287	0|0	4.03	0		15966
	C_110511164510,6113	K.DSYVGDEAQSK.R	1199.2	0.80854	2	1	57.7	0.2594	0.00131	12283	0|0	4.03	0		15469
	C_110511164510,6165	K.DSYVGDEAQSK.R	1199.2	0.57115	1	1	71.98	0.2654	2.85e-05	12291	0|0	4.03	0		9004
	C_110511164510,6181	K.DSYVGDEAQSK.R	1199.2	0.56115	1	1	53.19	0.3292	0.00216	12293	0|0	4.03	0		9004
	C_110511164510,5726	K.DSYVGDEAQSKR.G	1355.39	-0.96576	2	1	25.64	0.0737	2.1	17738	0|0	4.56	1		15364
	C_110511164510,5758	K.DSYVGDEAQSKR.G	1355.39	-0.74576	2	1	49.61	0.2729	0.00841	17719	0|0	4.56	1		15372
	C_110511164510,5820	K.DSYVGDEAQSKR.G	1355.39	0.31424	2	1	36.68	0.2931	0.159	17693	0|0	4.56	1		14830
	C_110511164510,5905	K.DSYVGDEAQSKR.G	1355.39	0.83424	2	1	47.09	0.309	0.0141	17682	0|0	4.56	1		14455
	C_110511164510,8572	K.IIAPPER.K	795.946	-0.06677	2	1	28.52	0.3731	1.14	2036	0|0	6	0		16163
	C_110511164510,8592	K.IIAPPER.K	795.946	0.03323	2	1	26.14	0.3642	2.04	2035	0|0	6	0		16747
	C_110511164510,6288	K.IIAPPERK.Y	924.119	0.00292	3	1	32.88	0.1296	0.589	144	0|0	8.75	1		22850
	C_110511164510,6310	K.IIAPPERK.Y ! R.IIAPPKRK.Y	924.119	0.54292	3	1	31.73	0.3911	0.787	140	0|0	8.75	1		23429
	C_110511164510,8543	K.QEYDESGPSIVHRK.C	1645.75	0.93503	2	1	88.94	0.8358	8.83e-07	27920	0|0	5.45	1		13834
	C_110511164510,19242	R.AVFPSIVGR.P	946.124	0.07115	2	1	38.09	0.5392	0.156	5186	0|0	9.8	0		20125
	C_110511164510,19269	R.AVFPSIVGR.P	946.124	0.53115	2	1	38.58	0.5653	0.138	5161	0|0	9.8	0		19931
	C_110511164510,18457	R.DLTDYLM*K.I	1015.16	-0.03496	2	1	22.23	0.2663	5.67	6886	0|0	4.21	0	Oxidation (M)	18954
	C_110511164510,12035	R.GYSFTTTAER.E	1133.19	0.21513	2	1	62.64	0.8488	0.000466	10277	0|0	6	0		17101
	C_110511164510,12056	R.GYSFTTTAER.E	1133.19	0.19513	2	1	56.05	0.8134	0.00213	10278	0|0	6	0		17127
	C_110511164510,7971	R.IDIAGR.D ! R.LDIAGR.D ! R.LDLAGR.D	644.741	-0.41248	2	1	29.97	0.1652	1.13	321	0|0	5.84	0		22439
	C_110511164510,24345	R.SYELPDGQVITIGNER.F	1791.93	0.33911	2	1	58.47	0.1042	0.000921	32638	0|0	4.14	0		12945
	C_110511164510,24365	R.SYELPDGQVITIGNER.F	1791.93	0.09911	2	1	55.08	0.1313	0.00203	32645	0|0	4.14	0		13058
	C_110511164510,19834	R.VAPEEHPVLLTEAPLNPK.A	1955.23	0.30173	2	1	82.42	0.6495	3.27e-06	37411	0|0	4.75	0		11412
	C_110511164510,19853	R.VAPEEHPVLLTEAPLNPK.A	1955.23	0.48173	2	1	66.4	0.6411	0.000131	37405	0|0	4.75	0		11399
10	IPI:IPI00295542.5|SWISS-PROT:Q02818|TREMBL:A8K7Q1;B2RD64;B3KUR6;Q53GX6;Q96BA4|ENSEMBL:ENSP00000263273;ENSP00000385211;ENSP00000385923|REFSEQ:NP_006175|H-INV:HIT000030823|VEGA:OTTHUMP00000077744;OTTHUMP00000201847;OTTHUMP00000201848 Tax_Id=9606 Gene_Symbol=NUCB1 Nucleobindin-1	27	12	0.2842	53878.7	5.15
	C_110511164510,6305	-.XPPSGPR.G ! -.M*GHPGSR.K ! -.M*PPAGLR.R ! -.M*PPSGPR.G ! -.X*PPSGPR.G	757.857	0.24386	2	1	22.32	0.099	5.29	1472	0|0	9.75	0	Oxidation (M)	18041
	C_110511164510,6328	-.XPPSGPR.G ! -.M*GHPGSR.K ! -.M*PPAGLR.R ! -.M*PPSGPR.G ! -.X*PPSGPR.G	757.857	0.18386	2	1	25.23	0.2295	2.71	1475	0|0	9.75	0	Oxidation (M)	18041
	C_110511164510,26055	K.EVWEELDGLDPNRFNPK.T	2059.21	0.54184	2	1	43.09	0.6999	0.0256	39670	0|0	4.18	1		10429
	C_110511164510,26064	K.EVWEELDGLDPNRFNPK.T	2059.21	0.36184	2	1	47.58	0.6826	0.00915	39674	0|0	4.18	1		10486
	C_110511164510,15471	K.FHPDTDDVPVPAPAGDQK.E	1907.02	0.94836	2	1	32.35	0.7505	0.349	36107	0|0	4.13	0		11976
	C_110511164510,5861	K.LQAANAEDIK.S	1073.18	-0.67559	2	1	22.19	0.2812	5.77	8544	0|0	4.37	0		19123
	C_110511164510,5882	K.LQAANAEDIK.S	1073.18	-0.67559	2	1	20.49	0.267	8.54	8546	0|0	4.37	0		19123
	C_110511164510,27660	R.DLELLIQTATR.D	1273.46	-0.0776	2	1	75.75	0.6416	2.18e-05	14865	0|0	4.37	0		16416
	C_110511164510,27680	R.DLELLIQTATR.D	1273.46	0.1624	2	1	89.36	0.6272	9.36e-07	14853	0|0	4.37	0		16160
	C_110511164510,28390	R.DLELLIQTATR.D	1273.46	0.8224	2	1	45.72	0.689	0.0219	14835	0|0	4.37	0		16344
	C_110511164510,11997	R.ELDFVSHHVR.T	1239.36	-0.55326	2	1	50.05	0.6004	0.00764	13695	0|0	6	0		15460
	C_110511164510,12016	R.ELDFVSHHVR.T	1239.36	0.36674	2	1	55.76	0.5299	0.00209	13668	0|0	6	0		15717
	C_110511164510,10761	R.FEEELAAR.E	965.038	0.38763	1	1	35.86	0.0881	0.121	5644	0|0	4.25	0		9362
	C_110511164510,10818	R.FEEELAAR.E	965.038	0.72503	2	1	48.67	0.5032	0.0122	5632	0|0	4.25	0		18009
	C_110511164510,10842	R.FEEELAAR.E	965.038	0.40503	2	1	48.24	0.4973	0.0135	5643	0|0	4.25	0		18008
	C_110511164510,8658	R.LSQETEALGR.S	1104.19	0.87851	2	1	68.15	0.4939	0.000138	9368	0|0	4.53	0		18089
	C_110511164510,8676	R.LSQETEALGR.S	1104.19	0.27851	2	1	55.43	0.3956	0.00257	9383	0|0	4.53	0		17957
	C_110511164510,30998	R.LVTLEEFLASTQR.K	1507.71	-0.88629	2	1	48.15	0.6449	0.0111	23075	0|0	4.53	0		14507
	C_110511164510,30999	R.LVTLEEFLASTQR.K	1507.71	0.83371	2	1	87.53	0.8207	1.29e-06	23026	0|0	4.53	0		14636
	C_110511164510,31020	R.LVTLEEFLASTQR.K	1507.71	0.83371	2	1	83.9	0.7945	2.98e-06	23025	0|0	4.53	0		14636
	C_110511164510,12415	R.YLESLGEEQR.K	1224.3	-0.99599	2	1	27.69	0.1701	1.36	13181	0|0	4.25	0		15991
	C_110511164510,10313	R.YLESLGEEQRK.E	1352.47	0.51631	2	1	41.46	0.4431	0.0545	17578	0|0	4.79	1		15253
	C_110511164510,10334	R.YLESLGEEQRK.E	1352.47	0.23631	2	1	37.43	0.4109	0.138	17599	0|0	4.79	1		15302
	C_110511164510,30799	R.YLQEVIDVLETDGHFR.E	1935.12	0.96181	3	1	50.67	0.5976	0.00689	15437	0|0	4.31	0		16079
	C_110511164510,30835	R.YLQEVIDVLETDGHFR.E	1935.12	-0.05819	3	1	58.96	0.772	0.00102	15467	0|0	4.31	0		16035
	C_110511164510,30982	R.YLQEVIDVLETDGHFR.E	1935.12	0.52442	2	1	95.68	0.7344	1.61e-07	36896	0|0	4.31	0		11874
	C_110511164510,31009	R.YLQEVIDVLETDGHFR.E	1935.12	0.48442	2	1	111.24	0.7766	4.48e-09	36897	0|0	4.31	0		11920
11	IPI:IPI00105407.1|SWISS-PROT:O60218|ENSEMBL:ENSP00000352584|REFSEQ:NP_064695|H-INV:HIT000034010|VEGA:OTTHUMP00000024738;OTTHUMP00000207788 Tax_Id=9606 Gene_Symbol=AKR1B10 Aldo-keto reductase family 1 member B10	39	11	0.3671	36020.1	7.12
	C_110511164510,21740	K.ALGVSNFSHFQIEK.L	1577.76	0.33272	3	1	20.55	0.0837	7.41	7947	0|0	6.79	0		16832
	C_110511164510,22134	K.ALGVSNFSHFQIEK.L	1577.76	0.42533	2	1	28.88	0.8213	0.895	25550	0|0	6.79	0		13836
	C_110511164510,5871	K.LIQYCHSK.G	1049.22	-0.11179	3	1	24.4	0.3258	3.41	842	0|0	8.21	0		18808
	C_110511164510,5877	K.LIQYCHSK.G	1049.22	0.55343	1	1	21.92	0.3047	3.18	7812	0|0	8.21	0		9891
	C_110511164510,5916	K.LIQYCHSK.G	1049.22	0.60343	1	1	23.93	0.0188	2	7807	0|0	8.21	0		9891
	C_110511164510,5966	K.LIQYCHSK.G	1049.22	0.25082	2	1	20.9	0.0914	7.48	7832	0|0	8.21	0		18416
	C_110511164510,7348	K.LLNKPGLK.Y	883.11	-0.40347	2	1	36.75	0.3693	0.163	3730	0|0	10	1		15437
	C_110511164510,7355	K.LLNKPGLK.Y	883.11	0.05653	2	1	23.97	0.1285	3	3721	0|0	10	1		14955
	C_110511164510,7497	K.LLNKPGLK.Y	883.11	0.36914	1	1	34.21	0.3771	0.141	3713	0|0	10	1		7416
	C_110511164510,33418	K.LSYLDVYLIHWPQGFK.S	1980.29	-0.44609	2	1	28.88	0.732	0.756	37983	0|0	6.74	0		11681
	C_110511164510,15647	K.REDLFIVSK.L	1107.28	0.02694	2	1	43.74	0.3989	0.0379	9507	0|0	6.07	1		17929
	C_110511164510,15668	K.REDLFIVSK.L	1107.28	0.18694	2	1	43.92	0.5025	0.0369	9501	0|0	6.07	1		18207
	C_110511164510,13275	K.SGDDLFPK.D	878.945	0.39506	1	1	23.67	0.1508	1.99	3622	0|0	4.21	0		9285
	C_110511164510,13280	K.SGDDLFPK.D	878.945	-0.90755	2	1	61.9	0.4239	0.000596	3646	0|0	4.21	0		18463
	C_110511164510,13491	K.SGDDLFPK.D	878.945	0.23245	2	1	26.99	0.598	1.84	3628	0|0	4.21	0		18400
	C_110511164510,13522	K.SGDDLFPK.D	878.945	0.55245	2	1	24.79	0.2545	3.05	3618	0|0	4.21	0		18372
	C_110511164510,11101	K.TAAQVLIR.F	872.044	-0.94909	2	1	61	0.289	0.000789	3474	0|0	9.41	0		19857
	C_110511164510,11120	K.TAAQVLIR.F	872.044	-0.70648	1	1	22.58	0.4238	2.85	3470	0|0	9.41	0		10330
	C_110511164510,11133	K.TAAQVLIR.F	872.044	-0.98909	2	1	61.7	0.281	0.000692	3477	0|0	9.41	0		20464
	C_110511164510,11134	K.TAAQVLIR.F	872.044	0.30352	1	1	20.14	0.4042	4.23	3450	0|0	9.41	0		8729
	C_110511164510,11279	K.TAAQVLIR.F	872.044	0.05091	2	1	55.27	0.3168	0.00271	3458	0|0	9.41	0		18238
	C_110511164510,11321	K.TAAQVLIR.F	872.044	0.35091	2	1	48.57	0.3315	0.012	3449	0|0	9.41	0		17224
	C_110511164510,10064	K.VAIDAGYR.H	864.965	-0.10777	2	1	40.51	0.6238	0.0773	3296	0|0	5.81	0		17377
	C_110511164510,10085	K.VAIDAGYR.H	864.965	0.28483	1	1	20.55	0.5085	4.41	3289	0|0	5.81	0		10009
	C_110511164510,10103	K.VAIDAGYR.H	864.965	-0.04778	2	1	40.79	0.5602	0.0732	3295	0|0	5.81	0		17569
	C_110511164510,25498	R.ACNVLQSSHLEDYPFDAEY.-	2259.38	0.75051	2	1	24.38	0.8934	1.87	43322	0|0	3.91	0		10248
	C_110511164510,26192	R.ACNVLQSSHLEDYPFDAEY.-	2259.38	-0.22949	2	1	25.54	0.7134	1.41	43336	0|0	3.91	0		10130
	C_110511164510,26212	R.ACNVLQSSHLEDYPFDAEY.-	2259.38	0.89051	2	1	21.86	0.7983	3.29	43318	0|0	3.91	0		10112
	C_110511164510,24302	R.IVENIQVFDFK.L	1352.55	0.14074	2	1	34.23	0.4064	0.289	17617	0|0	4.37	0		15282
	C_110511164510,25312	R.IVENIQVFDFK.L	1352.55	0.16074	2	1	49.08	0.632	0.00946	17614	0|0	4.37	0		15304
	C_110511164510,25328	R.IVENIQVFDFK.L	1352.55	-0.69926	2	1	62.67	0.6707	0.000401	17633	0|0	4.37	0		14848
	C_110511164510,25350	R.IVENIQVFDFK.L	1352.55	0.82074	2	1	68.63	0.5824	0.000105	17571	0|0	4.37	0		15253
	C_110511164510,25407	R.IVENIQVFDFK.L	1352.55	0.68335	1	1	40.29	0.661	0.0401	17574	0|0	4.37	0		8570
	C_110511164510,25422	R.IVENIQVFDFK.L	1352.55	-0.27665	1	1	55.33	0.6129	0.00119	17624	0|0	4.37	0		8119
	C_110511164510,25424	R.IVENIQVFDFK.L	1352.55	0.73335	1	1	64.45	0.6419	0.000154	17573	0|0	4.37	0		8570
	C_110511164510,25436	R.IVENIQVFDFK.L	1352.55	0.77335	1	1	52.88	0.6036	0.00221	17572	0|0	4.37	0		8570
	C_110511164510,25643	R.IVENIQVFDFK.L	1352.55	0.52074	2	1	71.96	0.5974	4.87e-05	17581	0|0	4.37	0		15305
	C_110511164510,25686	R.IVENIQVFDFK.L	1352.55	0.30074	2	1	68.64	0.6938	0.000105	17602	0|0	4.37	0		15302
	C_110511164510,14179	R.NVIVIPK.S	782.991	0.57754	2	1	24.64	0.1498	3.12	1841	0|0	8.75	0		18149
12	IPI:IPI00305380.3|SWISS-PROT:P22692|TREMBL:B4E351|ENSEMBL:ENSP00000269593|REFSEQ:NP_001543|H-INV:HIT000282577|VEGA:OTTHUMP00000164451;OTTHUMP00000181180 Tax_Id=9606 Gene_Symbol=IGFBP4 Insulin-like growth factor-binding protein 4	27	11	0.3721	27933.8	6.81
	C_110511164510,9592	K.CWCVDR.K	896.026	-0.90746	2	1	28.28	0.3356	1.23	3982	0|0	5.82	0		16547
	C_110511164510,16748	K.GELDCHQLADSFR.E	1548.66	-0.69718	2	1	26.63	0.6545	1.58	24538	0|0	4.54	0		14585
	C_110511164510,16765	K.GELDCHQLADSFR.E	1548.66	-0.61718	2	1	30.7	0.5638	0.623	24536	0|0	4.54	0		14641
	C_110511164510,17245	K.GELDCHQLADSFRE.-	1677.77	-0.66579	3	1	35.28	0.6868	0.264	9855	0|0	4.53	1		17838
	C_110511164510,10867	K.LPGGLEPK.G	810.958	-0.69547	2	1	31.15	0.2957	0.657	2295	0|0	6	0		17128
	C_110511164510,10882	K.LPGGLEPK.G	810.958	-0.95547	2	1	40.78	0.4122	0.0704	2304	0|0	6	0		16857
	C_110511164510,10888	K.LPGGLEPK.G	810.958	0.34714	1	1	26.18	0.1799	0.926	2275	0|0	6	0		7689
	C_110511164510,10903	K.LPGGLEPK.G	810.958	0.34714	1	1	29.46	0.3157	0.435	2276	0|0	6	0		7689
	C_110511164510,11239	K.LPGGLEPK.G	810.958	0.48453	2	1	23.99	0.3606	3.37	2270	0|0	6	0		16915
	C_110511164510,11298	K.LPGGLEPK.G	810.958	0.14454	2	1	23.76	0.0955	3.65	2281	0|0	6	0		17362
	C_110511164510,4702	K.QCHPALDGQR.G	1182.29	0.46963	1	1	32.91	0.553	0.216	11760	0|0	6.74	0		8450
	C_110511164510,4709	K.QCHPALDGQR.G	1182.29	0.61963	1	1	24.01	0.1449	1.68	11755	0|0	6.74	0		8451
	C_110511164510,11896	R.CRPPVGCEELVR.E	1472.71	0.16673	3	1	26.24	0.6852	2	6086	0|0	6.13	1		16859
	C_110511164510,11904	R.CRPPVGCEELVR.E	1472.71	-0.54066	2	1	22.98	0.4608	3.73	21874	0|0	6.13	1		14827
	C_110511164510,11913	R.CRPPVGCEELVR.E	1472.71	0.65934	2	1	29.37	0.5039	0.867	21828	0|0	6.13	1		15001
	C_110511164510,11917	R.CRPPVGCEELVR.E	1472.71	0.25673	3	1	48.53	0.7906	0.0118	6083	0|0	6.13	1		16806
	C_110511164510,11930	R.CRPPVGCEELVR.E	1472.71	0.57934	2	1	31.88	0.6543	0.488	21831	0|0	6.13	1		15036
	C_110511164510,7669	R.EDARPVPQGSCQSELHR.A	1967.1	-0.84837	2	1	27.29	0.5581	1.07	37698	0|0	5.45	1		11418
	C_110511164510,7691	R.EDARPVPQGSCQSELHR.A	1967.1	0.41163	2	1	28.55	0.6718	0.779	37660	0|0	5.45	1		11157
	C_110511164510,7711	R.EDARPVPQGSCQSELHR.A	1967.1	0.29163	2	1	46.25	0.8099	0.0132	37664	0|0	5.45	1		11157
	C_110511164510,2252	R.LAASQSR.T	732.806	-0.46708	2	1	38.3	0.5151	0.155	1196	0|0	9.75	0		20961
	C_110511164510,2923	R.NGNFHPK.Q	813.88	0.14725	2	1	22.53	0.1119	4.84	2335	0|0	8.76	0		17333
	C_110511164510,23215	R.THEDLYIIPIPNCDR.N	1857.07	0.57861	2	1	64.35	0.7883	0.000231	34653	0|0	4.53	0		12591
	C_110511164510,23228	R.THEDLYIIPIPNCDR.N	1857.07	-0.58139	2	1	54.78	0.7327	0.00208	34690	0|0	4.53	0		12519
	C_110511164510,20848	R.THEDLYIIPIPNCDRNGNFHPK.Q	2651.93	-0.06679	3	1	40.26	0.7568	0.0597	31871	0|0	5.93	1		12671
	C_110511164510,21474	R.THEDLYIIPIPNCDRNGNFHPK.Q	2651.93	-0.93679	3	1	23.7	0.3186	2.69	31895	0|0	5.93	1		12634
	C_110511164510,21497	R.THEDLYIIPIPNCDRNGNFHPK.Q	2651.93	-0.60679	3	1	22.99	0.7268	3.18	31884	0|0	5.93	1		12655
13	IPI:IPI00930688.1|SWISS-PROT:P68363|TREMBL:A8JZY9;B3KPS3;B3KT06|ENSEMBL:ENSP00000336799|REFSEQ:NP_006073|H-INV:HIT000291174|VEGA:OTTHUMP00000167386;OTTHUMP00000167388 Tax_Id=9606 Gene_Symbol=TUBA1B Tubulin alpha-1B chain	24	11	0.3459	50151.1	4.94
	C_110511164510,15545	K.DVNAAIATIK.T	1016.17	0.49883	1	1	36.84	0.49	0.105	6902	0|0	5.84	0		10125
	C_110511164510,15575	K.DVNAAIATIK.T	1016.17	0.42883	1	1	43.41	0.551	0.0231	6907	0|0	5.84	0		10125
	C_110511164510,25548	K.EIIDLVLDR.I	1086.26	-0.43398	2	1	30.41	0.5452	0.815	8903	0|0	4.03	0		17914
	C_110511164510,25566	K.EIIDLVLDR.I	1086.26	0.56602	2	1	47.62	0.4792	0.0147	8865	0|0	4.03	0		16968
	C_110511164510,25486	K.TIGGGDDSFNTFFSETGAGK.H	2009.07	0.43374	2	1	69.55	0.9572	6.3e-05	38610	0|0	4.03	0		11361
	C_110511164510,25518	K.TIGGGDDSFNTFFSETGAGK.H	2009.07	0.57374	2	1	77.43	0.9773	1.02e-05	38609	0|0	4.03	0		11274
	C_110511164510,21870	K.VGINYQPPTVVPGGDLAK.V	1826.08	-0.63536	2	1	22.73	0.5561	3.28	33802	0|0	5.81	0		12299
	C_110511164510,21929	K.VGINYQPPTVVPGGDLAK.V	1826.08	0.30464	2	1	48.88	0.7842	0.00808	33761	0|0	5.81	0		12485
	C_110511164510,28478	R.AVFVDLEPTVIDEVR.T	1702.92	0.08904	2	1	49.55	0.4636	0.00729	29874	0|0	3.92	0		13143
	C_110511164510,32373	R.FDGALNVDLTEFQTNLVPYPR.I	2410.66	-0.25757	2	1	73.11	0.8494	2.24e-05	44841	0|0	4.03	0		9155
	C_110511164510,32393	R.FDGALNVDLTEFQTNLVPYPR.I	2410.66	0.88243	2	1	85.83	0.9133	1.21e-06	44827	0|0	4.03	0		9261
	C_110511164510,32405	R.FDGALNVDLTEFQTNLVPYPR.I	2410.66	0.68243	2	1	77.69	0.8784	7.84e-06	44835	0|0	4.03	0		9209
	C_110511164510,25808	R.IHFPLATYAPVISAEK.A	1758.05	0.1394	3	1	26.34	0.5699	2.06	11456	0|0	6.75	0		17722
	C_110511164510,26101	R.IHFPLATYAPVISAEK.A	1758.05	0.71201	2	1	49.36	0.8635	0.00737	31545	0|0	6.75	0		12716
	C_110511164510,33733	R.LISQIVSSITASLR.F	1488.75	-0.105	2	1	83.05	0.8295	3.53e-06	22434	0|0	9.75	0		14258
	C_110511164510,33768	R.LISQIVSSITASLR.F	1488.75	-0.425	2	1	96.86	0.8122	1.47e-07	22436	0|0	9.75	0		14285
	C_110511164510,33886	R.LISQIVSSITASLR.F	1488.75	0.875	2	1	61.47	0.8653	0.00054	22385	0|0	9.75	0		15154
	C_110511164510,6978	R.LSVDYGKK.S	910.046	-0.06736	2	1	35.49	0.5895	0.226	4298	0|0	8.5	1		16026
	C_110511164510,7089	R.LSVDYGKK.S	910.046	-0.08736	2	1	20.28	0.0537	7.56	4299	0|0	8.5	1		16136
	C_110511164510,20572	R.QIFHPEQLITGK.E ! R.QLFHPEQLITGK.E	1411.62	0.30851	3	1	26.15	0.3916	1.9	5075	0|0	6.75	0		15658
	C_110511164510,20583	R.QIFHPEQLITGK.E ! R.QLFHPEQLITGK.E	1411.62	0.03851	3	1	44.47	0.5622	0.0278	5079	0|0	6.75	0		15579
	C_110511164510,27498	R.SIQFVDWCPTGFK.V	1585.8	-0.55275	2	1	41.97	0.6976	0.0453	25855	0|0	5.55	0		14256
	C_110511164510,27519	R.SIQFVDWCPTGFK.V	1585.8	-0.73275	2	1	64.05	0.7382	0.000281	25871	0|0	5.55	0		14260
	C_110511164510,27619	R.SIQFVDWCPTGFK.V	1585.8	0.36725	2	1	46.65	0.6422	0.0149	25819	0|0	5.55	0		13742
14	IPI:IPI00797270.4|SWISS-PROT:P60174-1|TREMBL:B4DUI5;B7Z5D8;Q6FHP9|ENSEMBL:ENSP00000379933|REFSEQ:NP_000356|VEGA:OTTHUMP00000166410 Tax_Id=9606 Gene_Symbol=TPI1;RCTPI1 Isoform 1 of Triosephosphate isomerase	23	11	0.5663	26669.2	6.45
	C_110511164510,18321	K.DCGATWVVLGHSER.R	1587.74	0.14203	2	1	27.09	0.4382	1.4	25900	0|0	5.32	0		14359
	C_110511164510,18338	K.DCGATWVVLGHSER.R	1587.74	-0.81797	2	1	25.32	0.4001	2.15	25947	0|0	5.32	0		14604
	C_110511164510,18463	K.DCGATWVVLGHSER.R	1587.74	0.79942	3	1	32.35	0.6352	0.543	8130	0|0	5.32	0		18650
	C_110511164510,18610	K.DCGATWVVLGHSER.R	1587.74	0.18203	2	1	57.25	0.7651	0.00135	25899	0|0	5.32	0		14321
	C_110511164510,19656	K.FFVGGNWK.M	955.089	-0.92364	2	1	29.45	0.4499	0.911	5423	0|0	8.75	0		16060
	C_110511164510,19679	K.FFVGGNWK.M	955.089	0.71636	2	1	26.71	0.404	1.71	5393	0|0	8.75	0		16007
	C_110511164510,26820	K.QSLGELIGTLNAAK.V	1415.61	0.9781	2	1	26.64	0.6378	1.64	19795	0|0	6	0		15090
	C_110511164510,26848	K.QSLGELIGTLNAAK.V	1415.61	-0.6819	2	1	23.84	0.4979	3.1	19862	0|0	6	0		15017
	C_110511164510,8529	K.SNVSDAVAQSTR.I	1235.28	0.04874	2	1	66.82	0.74	0.000175	13542	0|0	5.55	0		16819
	C_110511164510,8551	K.SNVSDAVAQSTR.I	1235.28	-0.53126	2	1	61.11	0.703	0.000632	13558	0|0	5.55	0		16322
	C_110511164510,26299	K.VAHALAEGLGVIACIGEK.L	1809.11	0.17929	3	1	33.49	0.1833	0.383	12523	0|0	5.4	0		17121
	C_110511164510,26316	K.VAHALAEGLGVIACIGEK.L	1809.11	0.35929	3	1	34.96	0.4082	0.273	12510	0|0	5.4	0		17097
	C_110511164510,5077	K.VIADNVK.D	758.883	0.29265	1	1	25.75	0.4066	1.49	1503	0|0	5.81	0		11174
	C_110511164510,26445	K.VPADTEVVCAPPTAYIDFAR.Q	2193.45	0.60183	2	1	65.27	0.9389	0.000154	42276	0|0	4.03	0		10398
	C_110511164510,26463	K.VPADTEVVCAPPTAYIDFAR.Q	2193.45	0.66183	2	1	74.38	0.867	1.88e-05	42272	0|0	4.03	0		10323
	C_110511164510,7300	K.VVFEQTK.V	850.979	0.39815	1	1	30.62	0.1832	0.407	3039	0|0	5.97	0		9378
	C_110511164510,7313	K.VVFEQTK.V	850.979	0.33816	1	1	26.77	0.2843	0.986	3043	0|0	5.97	0		9378
	C_110511164510,28107	K.VVLAYEPVWAIGTGK.T	1603.88	0.12552	2	1	60.26	0.8314	0.000669	26469	0|0	5.97	0		14200
	C_110511164510,28145	K.VVLAYEPVWAIGTGK.T	1603.88	-0.17448	2	1	49.27	0.8368	0.00843	26476	0|0	5.97	0		14252
	C_110511164510,28182	K.VVLAYEPVWAIGTGK.T	1603.88	0.92552	2	1	39.9	0.8446	0.0723	26453	0|0	5.97	0		14125
	C_110511164510,14796	R.HVFGESDELIGQK.V	1459.58	-0.65367	2	1	29.09	0.6442	0.942	21472	0|0	4.65	0		15271
	C_110511164510,12435	R.IIYGGSVTGATCK.E	1327.53	-0.92698	2	1	62.68	0.766	0.000419	16812	0|0	8.2	0		15542
	C_110511164510,12458	R.IIYGGSVTGATCK.E	1327.53	-0.86698	2	1	59.94	0.7659	0.000788	16809	0|0	8.2	0		15546
15	IPI:IPI00000874.1|SWISS-PROT:Q06830|TREMBL:B2R4P2;B5BU26|ENSEMBL:ENSP00000262746;ENSP00000361152|REFSEQ:NP_002565;NP_859047;NP_859048|H-INV:HIT000039247|VEGA:OTTHUMP00000009234 Tax_Id=9606 Gene_Symbol=PRDX1 Peroxiredoxin-1	20	11	0.6533	22110.1	8.27
	C_110511164510,11762	K.ADEGISFR.G	894.948	-0.76486	2	1	48.54	0.3016	0.0118	3968	0|0	4.37	0		16862
	C_110511164510,11784	K.ADEGISFR.G	894.948	-0.42487	2	1	50.58	0.2365	0.00749	3947	0|0	4.37	0		17116
	C_110511164510,14455	K.DISLSDYK.G	941.013	0.40284	1	1	57.24	0.312	0.000719	5068	0|0	4.21	0		7615
	C_110511164510,14472	K.DISLSDYK.G	941.013	0.50284	1	1	58.05	0.3273	0.000597	5066	0|0	4.21	0		7615
	C_110511164510,14480	K.DISLSDYK.G ! R.GGNSLSDYK.Q	941.013	0.00023	2	1	25.98	0.2744	1.98	5071	0|0	4.21	0		15723
	C_110511164510,7969	K.IGHPAPNFK.A	981.128	0.17534	2	1	20.44	0.0166	7.71	6053	0|0	8.76	0		17074
	C_110511164510,25079	K.LNCQVIGASVDSHFCHLAWVNTPK.K	2755.11	-0.86079	3	1	39.68	0.7135	0.0687	34107	0|0	6.9	0		12756
	C_110511164510,25098	K.LNCQVIGASVDSHFCHLAWVNTPK.K	2755.11	0.72921	3	1	56.11	0.7343	0.00156	34079	0|0	6.9	0		12744
	C_110511164510,6753	K.PGSDTIKPDVQK.S	1285.42	-0.82975	2	1	24.61	0.0134	2.71	15322	0|0	6.38	1		15649
	C_110511164510,44956	K.YVVFFFYPLDFTFVCPTEIIAFSDR.A	3095.54	0.54825	2	1	32.94	0.8185	0.156	46184	0|0	4.03	0		6123
	C_110511164510,44460	K.YVVFFFYPLDFTFVCPTEIIAFSDRAEEFK.K	3700.19	-0.45226	3	1	43.85	0.868	0.0184	45197	0|0	4.18	1		8910
	C_110511164510,21277	R.GLFIIDDK.G	921.068	0.11513	2	1	57.66	0.5543	0.00159	4550	0|0	4.21	0		18516
	C_110511164510,21297	R.GLFIIDDK.G	921.068	-0.00487	2	1	44.98	0.3168	0.0292	4552	0|0	4.21	0		18362
	C_110511164510,19213	R.LVQAFQFTDK.H	1197.36	0.59905	1	1	53.26	0.6232	0.00188	12223	0|0	5.84	0		7979
	C_110511164510,19249	R.LVQAFQFTDK.H	1197.36	0.70905	1	1	43.6	0.7161	0.0174	12221	0|0	5.84	0		7979
	C_110511164510,19620	R.LVQAFQFTDK.H	1197.36	0.04644	2	1	23.45	0.3139	3.56	12238	0|0	5.84	0		15751
	C_110511164510,19665	R.LVQAFQFTDK.H	1197.36	0.08644	2	1	45.82	0.4745	0.0205	12236	0|0	5.84	0		15683
	C_110511164510,18340	R.QITVNDLPVGR.S	1212.38	0.72273	2	1	38.78	0.5346	0.102	12679	0|0	5.84	0		15471
	C_110511164510,15977	R.TIAQDYGVLK.A	1108.26	0.53423	1	1	26.41	0.3063	1.08	9529	0|0	5.5	0		9461
	C_110511164510,15990	R.TIAQDYGVLK.A	1108.26	0.41423	1	1	25.4	0.4492	1.36	9530	0|0	5.5	0		9461
16	IPI:IPI00413641.7|SWISS-PROT:P15121|TREMBL:B2R8N3;Q6FGA4;Q6ICP2|ENSEMBL:ENSP00000285930|REFSEQ:NP_001619|H-INV:HIT000029468|VEGA:OTTHUMP00000024737;OTTHUMP00000207727 Tax_Id=9606 Gene_Symbol=AKR1B1 Aldose reductase	20	11	0.3987	35853	6.52
	C_110511164510,20958	K.DYPFHEEF.-	1084.11	0.38365	1	1	21.75	0.7669	2.79	8815	0|0	4.13	0		8363
	C_110511164510,26234	K.GIVVTAYSPLGSPDRPWAKPEDPSLLEDPR.I	3264.62	-0.09748	3	1	37.04	0.8885	0.104	41988	0|0	4.44	2		10486
	C_110511164510,35215	K.LDYLDLYLIHWPTGFK.P	1995.3	0.7452	2	1	40.1	0.8838	0.054	38297	0|0	5.21	0		11060
	C_110511164510,32776	K.LDYLDLYLIHWPTGFKPGK.E	2277.64	0.66401	2	1	48.46	0.8118	0.0072	43570	0|0	6.74	1		10107
	C_110511164510,32799	K.LDYLDLYLIHWPTGFKPGK.E	2277.64	-0.79599	2	1	63.6	0.8797	0.000215	43589	0|0	6.74	1		9831
	C_110511164510,32905	K.LDYLDLYLIHWPTGFKPGK.E	2277.64	0.96401	2	1	44.31	0.8436	0.0188	43564	0|0	6.74	1		10153
	C_110511164510,7888	K.LIQYCQSK.G	1040.21	0.52332	1	1	27.68	0.039	0.705	7537	0|0	8.2	0		8261
	C_110511164510,15188	K.REELFIVSK.L	1121.31	-0.70647	2	1	37.38	0.2956	0.156	9931	0|0	6.14	1		17078
	C_110511164510,15227	K.REELFIVSK.L	1121.31	0.95353	2	1	55.53	0.5806	0.00251	9894	0|0	6.14	1		17900
	C_110511164510,15311	K.REELFIVSK.L	1121.31	0.31353	2	1	42.72	0.2493	0.0467	9904	0|0	6.14	1		17480
	C_110511164510,10881	K.TTAQVLIR.F	902.07	0.05692	2	1	39.99	0.3248	0.0994	4102	0|0	9.41	0		19829
	C_110511164510,13800	K.VAIDVGYR.H	893.018	-0.99457	2	1	32.42	0.6838	0.494	3922	0|0	5.81	0		17263
	C_110511164510,14829	K.YKPAVNQIECHPYLTQEK.L	2219.5	0.1596	3	1	24.55	0.5919	2.53	22084	0|0	6.75	1		14444
	C_110511164510,14849	K.YKPAVNQIECHPYLTQEK.L	2219.5	-0.1104	3	1	33.9	0.6678	0.296	22094	0|0	6.75	1		14556
	C_110511164510,14933	R.NLVVIPK.S	782.991	0.01754	2	1	20.76	0.2577	7.35	1842	0|0	8.75	0		17509
	C_110511164510,14956	R.NLVVIPK.S	782.991	-0.10246	2	1	25.63	0.3324	2.39	1843	0|0	8.75	0		17473
	C_110511164510,10201	R.VCALLSCTSHK.D	1276.51	-0.34989	3	1	30.92	0.3593	0.699	3052	0|0	8.04	0		17274
	C_110511164510,10208	R.VCALLSCTSHK.D	1276.51	0.31272	2	1	37.4	0.1195	0.147	14943	0|0	8.04	0		16167
	C_110511164510,10214	R.VCALLSCTSHK.D	1276.51	0.28011	3	1	42.47	0.3986	0.0491	3046	0|0	8.04	0		17340
	C_110511164510,10229	R.VCALLSCTSHK.D	1276.51	0.41272	2	1	43	0.2023	0.0405	14937	0|0	8.04	0		16167
17	IPI:IPI00216008.4|SWISS-PROT:P11413-2|ENSEMBL:ENSP00000358633|VEGA:OTTHUMP00000196180 Tax_Id=9606 Gene_Symbol=G6PD Isoform Long of Glucose-6-phosphate 1-dehydrogenase	17	11	0.2228	63826.1	6.43
	C_110511164510,7208	K.EPFGTEGR.G	892.932	0.95934	2	1	30.13	0.242	0.881	3899	0|0	4.53	0		18157
	C_110511164510,37168	K.IYPTIWWLFR.D	1395.67	-0.28538	2	1	37.75	0.3221	0.124	19059	0|0	8.75	0		14760
	C_110511164510,18705	K.LEDFFAR.N	897.993	0.10044	2	1	27.09	0.5644	1.58	4000	0|0	4.37	0		16210
	C_110511164510,18743	K.LEDFFAR.N	897.993	-0.09956	2	1	34.88	0.5338	0.27	4007	0|0	4.37	0		16614
	C_110511164510,8268	K.LPDAYER.L	863.934	0.26113	2	1	28.9	0.3792	1.22	3274	0|0	4.37	0		18975
	C_110511164510,8341	K.LPDAYER.L	863.934	-0.19887	2	1	34.31	0.5153	0.34	3286	0|0	4.37	0		18344
	C_110511164510,29390	R.DNIACVILTFK.E	1294.54	0.04612	2	1	77.96	0.7564	1.26e-05	15594	0|0	5.83	0		15745
	C_110511164510,29403	R.DNIACVILTFK.E	1294.54	0.24612	2	1	71.42	0.7128	5.68e-05	15580	0|0	5.83	0		15764
	C_110511164510,32798	R.GSTTATFAAVVLYVENER.W	1929.11	-0.58158	2	1	45.11	0.8147	0.0183	36760	0|0	4.53	0		11846
	C_110511164510,32886	R.GSTTATFAAVVLYVENER.W	1929.11	-0.34158	2	1	65.72	0.8876	0.000159	36756	0|0	4.53	0		11868
	C_110511164510,25543	R.IFTPLLHQIELEK.P	1581.87	0.93719	3	1	22.08	0.3909	4.91	8014	0|0	5.4	0		15845
	C_110511164510,25562	R.IFTPLLHQIELEK.P	1581.87	0.60719	3	1	24.14	0.2904	3.06	8015	0|0	5.4	0		15879
	C_110511164510,33812	R.LFYLALPPTVYEAVTK.N	1826.16	0.36581	2	1	24.26	0.3681	2.34	33762	0|0	6	0		12458
	C_110511164510,13758	R.NSYVAGQYDDAASYQR.L	1808.84	0.30211	2	1	94.4	0.9141	2.3e-07	33216	0|0	4.21	0		12650
	C_110511164510,13783	R.NSYVAGQYDDAASYQR.L	1808.84	0.40211	2	1	88.13	0.8853	9.72e-07	33210	0|0	4.21	0		12636
	C_110511164510,8980	R.SRLTVADIRK.Q	1159.36	-0.22608	3	1	24.3	0.1979	4.23	1693	0|0	10.83	2		22794
	C_110511164510,28102	R.WDGVPFILR.C	1103.29	-0.00026	2	1	24.21	0.1871	3.44	9366	0|0	5.84	0		18112
18	IPI:IPI00007118.1|SWISS-PROT:P05121|TREMBL:B7Z1D9;B7Z4X6;B7ZAB0|ENSEMBL:ENSP00000223095|REFSEQ:NP_000593|H-INV:HIT000194431|VEGA:OTTHUMP00000024544;OTTHUMP00000211478 Tax_Id=9606 Gene_Symbol=SERPINE1 Plasminogen activator inhibitor 1	39	10	0.3383	45059.5	6.68
	C_110511164510,15626	-.XLVLPK.F ! R.LLVLPK.F ! -.XLVLPK.F	682.914	-0.01857	2	1	36.73	0.0003	0.163	639	0|0	8.75	0		15352
	C_110511164510,18508	K.DEISTTDAIFVQR.D	1495.61	-0.34308	2	1	24.76	0.5125	2.41	22670	0|0	4.03	0		14428
	C_110511164510,20575	K.DEISTTDAIFVQR.D	1495.61	0.19692	2	1	23.3	0.4266	3.39	22654	0|0	4.03	0		14502
	C_110511164510,20687	K.DEISTTDAIFVQR.D	1495.61	0.15692	2	1	61.63	0.7113	0.0005	22655	0|0	4.03	0		14562
	C_110511164510,21723	K.DEISTTDAIFVQR.D	1495.61	0.97692	2	1	23.82	0.7091	3.05	22645	0|0	4.03	0		14724
	C_110511164510,38705	K.EVPLSALTNILSAQLISHWK.G	2221.57	0.00079	2	1	103.08	0.8452	2.58e-08	42741	0|0	6.85	0		10500
	C_110511164510,38726	K.EVPLSALTNILSAQLISHWK.G	2221.57	-0.37921	2	1	106.24	0.8585	1.23e-08	42751	0|0	6.85	0		10375
	C_110511164510,38789	K.EVPLSALTNILSAQLISHWK.G	2221.57	-0.31182	3	1	27.91	0.6822	1.18	22162	0|0	6.85	0		14570
	C_110511164510,38810	K.EVPLSALTNILSAQLISHWK.G	2221.57	-0.46182	3	1	23.11	0.5361	3.46	22165	0|0	6.85	0		14175
	C_110511164510,22388	K.FSLETEVDLR.K	1209.33	0.35253	2	1	25.3	0.6075	2.32	12597	0|0	4.14	0		15696
	C_110511164510,19209	K.IEVNESGTVASSSTAVIVSAR.M	2078.26	0.46522	2	1	89.23	0.9126	6.67e-07	40077	0|0	4.53	0		11171
	C_110511164510,19265	K.IEVNESGTVASSSTAVIVSAR.M	2078.26	-0.59478	2	1	66.95	0.9186	0.000113	40101	0|0	4.53	0		11194
	C_110511164510,20748	K.IEVNESGTVASSSTAVIVSAR.M	2078.26	-0.31478	2	1	48.99	0.8761	0.00718	40094	0|0	4.53	0		11382
	C_110511164510,45669	K.IEVNESGTVASSSTAVIVSAR.M	2078.26	0.40522	2	1	20.62	0.7037	4.84	40080	0|0	4.53	0		11154
	C_110511164510,32133	K.LVLVNAIYFKGNWK.D ! R.LVLVNALYFNGQWK.T	1665.99	-0.03887	2	1	36.71	0.3885	0.14	28641	0|0	9.7	1		13130
	C_110511164510,37302	K.LVLVNAIYFKGNWK.D ! R.LVLVNALYFNGQWK.T	1665.99	0.88113	2	1	33.99	0.7826	0.267	28620	0|0	9.7	1		13398
	C_110511164510,13694	K.QVDFSEVER.A	1109.17	-0.48625	2	1	65.02	0.6193	0.000255	9574	0|0	4.14	0		16228
	C_110511164510,13716	K.QVDFSEVER.A	1109.17	-0.62625	2	1	52.94	0.5995	0.00413	9579	0|0	4.14	0		16269
	C_110511164510,13778	K.QVDFSEVER.A	1109.17	0.75375	2	1	44.49	0.7431	0.0302	9548	0|0	4.14	0		16961
	C_110511164510,13799	K.QVDFSEVER.A	1109.17	0.67375	2	1	51.85	0.4417	0.00553	9552	0|0	4.14	0		16944
	C_110511164510,6929	K.TPFPDSSTHR.R	1145.2	0.22654	3	1	42.13	0.5863	0.0655	1558	0|0	6.41	0		21402
	C_110511164510,6938	K.TPFPDSSTHR.R	1145.2	0.01654	3	1	37.31	0.5524	0.193	1563	0|0	6.41	0		20734
	C_110511164510,30436	R.LVLVNALYFNGQWK.T	1665.95	0.68541	3	1	44.93	0.2126	0.0257	9608	0|0	8.59	0		15991
	C_110511164510,30468	R.LVLVNALYFNGQWK.T	1665.95	-0.78459	3	1	49.37	0.2161	0.0092	9626	0|0	8.59	0		15919
	C_110511164510,30524	R.LVLVNALYFNGQWK.T	1665.95	0.74541	3	1	47.3	0.1742	0.0149	9607	0|0	8.59	0		15990
	C_110511164510,30914	R.LVLVNALYFNGQWK.T	1665.95	0.21802	2	1	71.95	0.2183	4.26e-05	28631	0|0	8.59	0		13351
	C_110511164510,30936	R.LVLVNALYFNGQWK.T	1665.95	-0.42198	2	1	46.45	0.2157	0.0151	28658	0|0	8.59	0		13334
	C_110511164510,32052	R.LVLVNALYFNGQWK.T	1665.95	0.15802	2	1	34.41	0.1241	0.241	28634	0|0	8.59	0		13318
	C_110511164510,32115	R.LVLVNALYFNGQWK.T	1665.95	0.13802	2	1	34.18	0.1425	0.254	28637	0|0	8.59	0		13309
	C_110511164510,33257	R.LVLVNALYFNGQWK.T	1665.95	-0.10198	2	1	50.36	0.2293	0.00603	28642	0|0	8.59	0		13111
	C_110511164510,41672	R.LVLVNALYFNGQWK.T	1665.95	-0.62198	2	1	29.73	0.3639	0.708	28678	0|0	8.59	0		13305
	C_110511164510,44287	R.LVLVNALYFNGQWK.T	1665.95	0.25802	2	1	34.14	0.1714	0.257	28628	0|0	8.59	0		13337
	C_110511164510,44607	R.LVLVNALYFNGQWK.T	1665.95	-0.50198	2	1	26.42	0.5288	1.52	28669	0|0	8.59	0		13312
	C_110511164510,26991	R.QFQADFTSLSDQEPLHVAQALQK.V	2602.83	-0.12449	2	1	48.9	0.902	0.00527	45885	0|0	4.54	0		8184
	C_110511164510,27088	R.QFQADFTSLSDQEPLHVAQALQK.V	2602.83	0.87551	2	1	69.73	0.9021	4.21e-05	45883	0|0	4.54	0		7919
	C_110511164510,8326	R.VFQQVAQASK.D	1106.25	0.50175	1	1	37.72	0.5496	0.0872	9453	0|0	8.72	0		10313
	C_110511164510,8340	R.VFQQVAQASK.D	1106.25	0.56174	1	1	40.42	0.6163	0.0468	9450	0|0	8.72	0		10313
	C_110511164510,8381	R.VFQQVAQASK.D	1106.25	0.23914	2	1	77.32	0.6239	1.7e-05	9474	0|0	8.72	0		18292
	C_110511164510,8402	R.VFQQVAQASK.D	1106.25	0.13914	2	1	78.96	0.6297	1.16e-05	9482	0|0	8.72	0		18338
19	IPI:IPI00643920.3|SWISS-PROT:P29401|TREMBL:A8K089;B4DE31;B4E022;Q53EM5|ENSEMBL:ENSP00000296289|REFSEQ:NP_001055;NP_001128527|H-INV:HIT000055895|VEGA:OTTHUMP00000171590 Tax_Id=9606 Gene_Symbol=TKT cDNA FLJ54957, highly similar to Transketolase	21	10	0.2092	68740.8	7.58
	C_110511164510,8805	K.AFDKLR.T ! R.AFDQIR.M ! R.AFDQLR.M	749.878	-0.05516	2	1	26.79	0.0616	1.83	1401	0|0	8.79	1		17435
	C_110511164510,8890	K.AFDKLR.T ! R.AFDQIR.M ! R.AFDQLR.M	749.878	-0.41516	2	1	30.28	0.0713	0.809	1403	0|0	8.79	1		17259
	C_110511164510,6709	K.AVELAANTK.G	917.038	-0.62217	1	1	34.03	0.3905	0.225	4475	0|0	6.05	0		11366
	C_110511164510,6711	K.AVELAANTK.G	917.038	0.48783	1	1	42.18	0.5261	0.0337	4441	0|0	6.05	0		11119
	C_110511164510,6728	K.AVELAANTK.G	917.038	0.84522	2	1	52.66	0.6003	0.00543	4435	0|0	6.05	0		20039
	C_110511164510,6732	K.AVELAANTK.G	917.038	0.37783	1	1	45.88	0.5909	0.0144	4450	0|0	6.05	0		11119
	C_110511164510,44769	K.GHAAPILYAVWAEAGFLAEAELLNLR.K	2797.19	0.62386	3	1	31.62	0.556	0.424	34910	0|0	4.75	0		12322
	C_110511164510,6365	K.HQPTAIIAK.T	979.154	0.30091	2	1	30.94	0.5323	0.721	6007	0|0	8.76	0		17904
	C_110511164510,6387	K.HQPTAIIAK.T	979.154	0.72091	2	1	31.96	0.4696	0.575	6005	0|0	8.76	0		18055
	C_110511164510,10040	K.ISSDLDGHPVPK.Q	1265.39	-0.18357	3	1	29.12	0.3489	1.2	2914	0|0	5.21	0		19530
	C_110511164510,10061	K.ISSDLDGHPVPK.Q	1265.39	0.98644	3	1	28.41	0.4016	1.35	2895	0|0	5.21	0		18701
	C_110511164510,30034	K.LDNLVAILDINR.L	1369.59	0.03271	2	1	28.63	0.6748	1.03	18143	0|0	4.21	0		15067
	C_110511164510,11786	R.IIALDGDTK.N	946.076	0.37563	1	1	39.15	0.401	0.0685	5168	0|0	4.21	0		11259
	C_110511164510,11809	R.IIALDGDTK.N	946.076	0.35563	1	1	36.26	0.4804	0.133	5171	0|0	4.21	0		11259
	C_110511164510,7165	R.SGKPAELLK.M	943.119	-0.81447	2	1	54.88	0.5323	0.00289	5135	0|0	8.31	1		17755
	C_110511164510,7186	R.SGKPAELLK.M	943.119	-0.87447	2	1	39.13	0.5096	0.109	5138	0|0	8.31	1		17819
	C_110511164510,19031	R.SVPTSTVFYPSDGVATEK.A	1886.04	0.36745	2	1	66.58	0.9138	0.000133	35538	0|0	4.37	0		12066
	C_110511164510,19052	R.SVPTSTVFYPSDGVATEK.A	1886.04	-0.65255	2	1	44.74	0.8775	0.0206	35570	0|0	4.37	0		12277
	C_110511164510,17583	R.TSRPENAIIYNNNEDFQVGQAK.V	2509.66	0.91661	3	1	54.98	0.8758	0.0021	28886	0|0	4.68	1		13245
	C_110511164510,17601	R.TSRPENAIIYNNNEDFQVGQAK.V	2509.66	0.94661	3	1	50.3	0.7751	0.00625	28884	0|0	4.68	1		13394
	C_110511164510,17649	R.TSRPENAIIYNNNEDFQVGQAK.V	2509.66	0.10922	2	1	43.64	0.8478	0.0193	45426	0|0	4.68	1		8944
20	IPI:IPI00029723.1|SWISS-PROT:Q12841|TREMBL:A8K523;B4DTZ8;Q9BZQ0|ENSEMBL:ENSP00000295633|REFSEQ:NP_009016|H-INV:HIT000029313|VEGA:OTTHUMP00000172403 Tax_Id=9606 Gene_Symbol=FSTL1 Follistatin-related protein 1	19	10	0.3474	34985.2	5.39
	C_110511164510,13600	K.GEPTCLCIEQCK.P	1495.72	-0.17228	2	1	52.1	0.6457	0.00446	22669	0|0	4.53	0		14453
	C_110511164510,14978	K.ICANVFCGAGR.E	1225.42	-0.51227	2	1	53.19	0.5992	0.00366	13222	0|0	8.07	0		15248
	C_110511164510,14998	K.ICANVFCGAGR.E	1225.42	0.22773	2	1	62.41	0.7563	0.000459	13174	0|0	8.07	0		15981
	C_110511164510,8243	K.IQVDYDGHCK.E	1235.35	-0.13948	3	1	28.14	0.301	1.3	2538	0|0	5.21	0		16906
	C_110511164510,25944	K.LSFQEFLK.C	1012.18	-0.03417	2	1	36.07	0.3709	0.203	6814	0|0	6	0		16445
	C_110511164510,25962	K.LSFQEFLK.C	1012.18	0.08583	2	1	37.94	0.4315	0.134	6812	0|0	6	0		16635
	C_110511164510,18852	K.NFDNGDSRLDSSEFLK.F	1844.91	-0.94435	2	1	32.14	0.6092	0.385	34326	0|0	4.23	1		12614
	C_110511164510,18898	K.NFDNGDSRLDSSEFLK.F	1844.91	0.19565	2	1	38.49	0.7124	0.0873	34307	0|0	4.23	1		12334
	C_110511164510,18909	K.NFDNGDSRLDSSEFLK.F	1844.91	0.21565	2	1	31.57	0.5613	0.43	34306	0|0	4.23	1		12340
	C_110511164510,3723	R.DACLTGSK.I	851.945	0.41454	1	1	26.51	0.7959	0.935	3049	0|0	5.83	0		8371
	C_110511164510,3742	R.DACLTGSK.I	851.945	0.40454	1	1	43.77	0.8099	0.0176	3050	0|0	5.83	0		8371
	C_110511164510,2881	R.ECAVTEK.G	836.93	0.50004	1	1	22.6	0.4642	2.55	2756	0|0	4.53	0		9275
	C_110511164510,31373	R.GLCVDALIELSDENADWK.L	2049.24	-0.51489	2	1	46.08	0.8305	0.014	39504	0|0	3.77	0		11328
	C_110511164510,31402	R.GLCVDALIELSDENADWK.L	2049.24	0.70511	2	1	32.71	0.7007	0.311	39477	0|0	3.77	0		11598
	C_110511164510,31433	R.GLCVDALIELSDENADWK.L	2049.24	-0.41489	2	1	95.32	0.8631	1.67e-07	39498	0|0	3.77	0		11341
	C_110511164510,36710	R.IIQWLEAEIIPDGWFSK.G	2046.34	-0.54969	2	1	87.71	0.807	9.25e-07	39436	0|0	4.14	0		10923
	C_110511164510,36754	R.IIQWLEAEIIPDGWFSK.G	2046.34	-0.3723	3	1	52.15	0.5007	0.00452	18006	0|0	4.14	0		14845
	C_110511164510,15741	R.LDSSEFLK.F	939.04	0.76744	2	1	47.31	0.5529	0.0151	5019	0|0	4.37	0		16215
	C_110511164510,15754	R.LDSSEFLK.F	939.04	0.60744	2	1	42.61	0.4123	0.0445	5023	0|0	4.37	0		16218
21	IPI:IPI00021263.3|SWISS-PROT:P63104|TREMBL:A8K1N0|ENSEMBL:ENSP00000309503;ENSP00000379278;ENSP00000379281;ENSP00000379283;ENSP00000379286;ENSP00000379287;ENSP00000379288|REFSEQ:NP_001129171;NP_001129172;NP_001129173;NP_001129174;NP_003397;NP_663723|H-INV:HIT000196622|VEGA:OTTHUMP00000165851;OTTHUMP00000165852;OTTHUMP00000165854;OTTHUMP00000165858;OTTHUMP00000165859;OTTHUMP00000165860;OTTHUMP00000…	21	9	0.4204	27744.8	4.73
	C_110511164510,28305	K.DSTLIM*QLLR.D	1206.43	-0.68058	2	1	44.96	0.3499	0.0273	12537	0|0	5.84	0	Oxidation (M)	17113
	C_110511164510,30334	K.DSTLIMQLLR.D	1190.43	0.98001	2	1	50.44	0.1987	0.00778	11989	0|0	5.84	0		17229
	C_110511164510,30373	K.DSTLIMQLLR.D	1190.43	0.32001	2	1	57.63	0.3103	0.00148	12016	0|0	5.84	0		17198
	C_110511164510,4057	K.EM*QPTHPIR.L	1125.28	-0.71436	2	1	30.06	0.5156	0.786	10069	0|0	6.85	0	Oxidation (M)	15934
	C_110511164510,4079	K.EM*QPTHPIR.L	1125.28	-0.13436	2	1	25.63	0.2911	2.2	10044	0|0	6.85	0	Oxidation (M)	16060
	C_110511164510,24348	K.GIVDQSQQAYQEAFEISK.K	2042.18	-0.71029	2	1	48.17	0.8669	0.00852	39352	0|0	4.14	0		11180
	C_110511164510,24387	K.GIVDQSQQAYQEAFEISK.K	2042.18	0.62971	2	1	76.66	0.9233	1.19e-05	39318	0|0	4.14	0		11014
	C_110511164510,3274	K.IAEKAER.S ! K.LAEQAER.Y	816.922	-0.45058	2	1	38.48	0.0104	0.14	2398	0|0	6.14	1		19790
	C_110511164510,3282	K.IAEKAER.S ! K.LAEQAER.Y	816.922	0.34203	1	1	20.52	0.3855	5.18	2390	0|0	6.14	1		11687
	C_110511164510,7229	K.IETELR.D	760.856	-0.25718	2	1	26.47	0.0238	2.45	1527	0|0	4.53	0		21715
	C_110511164510,7253	K.IETELR.D	760.856	-0.05718	2	1	20.35	0.0329	10	1523	0|0	4.53	0		21697
	C_110511164510,9771	K.SVTEQGAELSNEER.N	1549.57	-0.64008	2	1	92.36	0.8186	4.04e-07	24575	0|0	4.09	0		13924
	C_110511164510,9791	K.SVTEQGAELSNEER.N	1549.57	-0.70008	2	1	67.62	0.6859	0.00012	24581	0|0	4.09	0		13929
	C_110511164510,34450	K.TAFDEAIAELDTLSEESYK.D	2133.24	-0.6108	2	1	43.43	0.8344	0.0244	41204	0|0	3.77	0		10732
	C_110511164510,34474	K.TAFDEAIAELDTLSEESYK.D	2133.24	-0.7308	2	1	34.58	0.6764	0.187	41206	0|0	3.77	0		10753
	C_110511164510,34530	K.TAFDEAIAELDTLSEESYK.D	2133.24	0.6692	2	1	86.66	0.8705	1.12e-06	41191	0|0	3.77	0		10385
	C_110511164510,34594	K.TAFDEAIAELDTLSEESYK.D	2133.24	0.4292	2	1	101.26	0.8656	3.87e-08	41194	0|0	3.77	0		10350
	C_110511164510,32734	R.DICNDVLSLLEK.F	1419.62	0.22672	2	1	58.8	0.5105	0.000971	19964	0|0	4.03	0		14731
	C_110511164510,32758	R.DICNDVLSLLEK.F	1419.62	0.62672	2	1	58.87	0.5101	0.000978	19958	0|0	4.03	0		15073
	C_110511164510,5161	R.VVSSIEQK.T	890.013	0.25255	1	1	30.67	0.105	0.504	3826	0|0	5.97	0		11754
	C_110511164510,5169	R.VVSSIEQK.T	890.013	0.39255	1	1	29.02	0.275	0.736	3825	0|0	5.97	0		11754
22	IPI:IPI00554648.3|SWISS-PROT:P05787|TREMBL:A8K4H3;B0AZN5;Q7L4M3;Q969I0|ENSEMBL:ENSP00000293308|REFSEQ:NP_002264|H-INV:HIT000284467|VEGA:OTTHUMP00000167772 Tax_Id=9606 Gene_Symbol=KRT8 Keratin, type II cytoskeletal 8	21	9	0.1656	53703.6	5.52
	C_110511164510,22957	K.KDVDEAYM*NK.A	1229.34	-0.01615	2	1	20.52	0.3372	7.72	13350	0|0	4.56	1	Oxidation (M)	17402
	C_110511164510,6215	K.LLEGEESR.I	932.995	0.31413	1	1	32.81	0.0945	0.277	4838	0|0	4.25	0		10571
	C_110511164510,6218	K.LLEGEESR.I	932.995	0.68152	2	1	33.85	0.2038	0.389	4831	0|0	4.25	0		18868
	C_110511164510,6228	K.LLEGEESR.I	932.995	0.38413	1	1	30.32	0.0092	0.491	4836	0|0	4.25	0		10571
	C_110511164510,13485	K.LVSESSDVLPK.-	1174.32	-0.53176	2	1	37.75	0.4217	0.147	11541	0|0	4.37	0		17455
	C_110511164510,13505	K.LVSESSDVLPK.-	1174.32	0.76824	2	1	55.91	0.5056	0.00214	11487	0|0	4.37	0		16721
	C_110511164510,13527	K.LVSESSDVLPK.-	1174.32	-0.41176	2	1	48.32	0.6449	0.0128	11538	0|0	4.37	0		17454
	C_110511164510,13568	K.LVSESSDVLPK.-	1174.32	0.68824	2	1	46.25	0.6205	0.02	11490	0|0	4.37	0		16870
	C_110511164510,20521	R.ASLEAAIADAEQR.G	1345.44	0.1223	2	1	59.07	0.7224	0.000961	17357	0|0	4.14	0		15515
	C_110511164510,20564	R.ASLEAAIADAEQR.G	1345.44	0.0423	2	1	25.72	0.5692	2.08	17359	0|0	4.14	0		15564
	C_110511164510,27345	R.ASLEAAIADAEQRGELAIK.D	1957.17	0.15298	2	1	40.5	0.643	0.0504	37458	0|0	4.41	1		11317
	C_110511164510,27367	R.ASLEAAIADAEQRGELAIK.D	1957.17	-0.68701	2	1	31.47	0.422	0.406	37477	0|0	4.41	1		11395
	C_110511164510,27388	R.ASLEAAIADAEQRGELAIK.D	1957.17	0.87038	3	1	34.54	0.6419	0.279	15933	0|0	4.41	1		15896
	C_110511164510,27409	R.ASLEAAIADAEQRGELAIK.D	1957.17	0.90038	3	1	38.25	0.6573	0.117	15932	0|0	4.41	1		15653
	C_110511164510,27513	R.ASLEAAIADAEQRGELAIK.D	1957.17	0.33299	2	1	49.35	0.6428	0.00659	37453	0|0	4.41	1		11341
	C_110511164510,5714	R.FLEQKNK.L ! R.FLEQQNK.V	907.045	0.69194	2	1	27.19	0.0721	1.81	4206	0|0	8.59	1		18948
	C_110511164510,7440	R.ISSSSFSR.V	870.927	-0.02626	2	1	46.29	0.2811	0.0188	3431	0|0	9.75	0		16029
	C_110511164510,7483	R.ISSSSFSR.V	870.927	0.31635	1	1	23.54	0.6079	1.67	3424	0|0	9.75	0		7564
	C_110511164510,14685	R.LQAEIEGLK.G	1001.15	0.34412	1	1	25.22	0.2363	1.48	6523	0|0	4.53	0		9859
	C_110511164510,14709	R.LQAEIEGLK.G	1001.15	0.36412	1	1	21.75	0.3834	3.29	6522	0|0	4.53	0		9859
	C_110511164510,12348	R.QLYEEEIR.E ! R.QLYEKEIR.E	1080.17	0.31541	2	1	28.81	0.3586	1.14	8710	0|0	4.25	0		17298
23	IPI:IPI00939442.1|SWISS-PROT:P34931|TREMBL:B2RCQ9|ENSEMBL:ENSP00000364805|REFSEQ:NP_005518|H-INV:HIT000434093|VEGA:OTTHUMP00000029295;OTTHUMP00000193426 Tax_Id=9606 Gene_Symbol=HSPA1L Heat shock 70 kDa protein 1L	18	9	0.1732	70037.4	5.48
	C_110511164510,16914	K.AKIHDIVLVGGSTR.I ! K.AQIHDLVLVGGSTR.I	1466.7	0.01142	2	1	61.14	0.7604	0.000544	21658	0|0	8.8	1		14137
	C_110511164510,16934	K.AKIHDIVLVGGSTR.I ! K.AQIHDLVLVGGSTR.I	1466.7	0.27142	2	1	60.95	0.7723	0.000575	21650	0|0	8.8	1		14320
	C_110511164510,11066	K.ATAGDTHLGGEDFDNR.L	1676.68	0.46283	2	1	48.23	0.8455	0.0101	28993	0|0	4.22	0		13488
	C_110511164510,6125	K.ITITNDK.G	804.908	0.25793	1	1	27.16	0.4374	1.12	2179	0|0	5.84	0		11696
	C_110511164510,22468	K.LLQDFFNGR.D	1110.24	0.36923	2	1	21.03	0.5873	6.42	9585	0|0	5.84	0		16269
	C_110511164510,22521	K.LLQDFFNGR.D	1110.24	0.06923	2	1	39.28	0.6347	0.0954	9599	0|0	5.84	0		16172
	C_110511164510,18779	K.NQVALNPQNTVFDAK.R	1659.82	0.92454	2	1	52.13	0.7199	0.00408	28389	0|0	5.84	0		13339
	C_110511164510,24240	R.IINEPTAAAIAYGLDR.T	1688.9	0.10539	2	1	77.92	0.6591	1.08e-05	29412	0|0	4.37	0		13427
	C_110511164510,24262	R.IINEPTAAAIAYGLDR.T	1688.9	0.24539	2	1	99.35	0.8947	7.82e-08	29404	0|0	4.37	0		13464
	C_110511164510,17333	R.LVNHFVEEFK.R	1262.43	0.97985	2	1	40.85	0.3934	0.0688	14422	0|0	5.4	0		16726
	C_110511164510,17348	R.LVNHFVEEFK.R	1262.43	0.15985	2	1	34.76	0.4894	0.28	14459	0|0	5.4	0		16773
	C_110511164510,17366	R.LVNHFVEEFK.R	1262.43	-0.08276	3	1	32.17	0.6037	0.527	2868	0|0	5.4	0		17356
	C_110511164510,17402	R.LVNHFVEEFK.R	1262.43	-0.50276	3	1	25.19	0.3339	2.68	2877	0|0	5.4	0		17703
	C_110511164510,17201	R.TTPSYVAFTDTER.L	1488.57	0.16143	2	1	80.41	0.8337	6.89e-06	22419	0|0	4.37	0		15146
	C_110511164510,17222	R.TTPSYVAFTDTER.L	1488.57	-0.81857	2	1	67.37	0.802	0.00013	22440	0|0	4.37	0		14146
	C_110511164510,17223	R.TTPSYVAFTDTER.L	1488.57	0.98143	2	1	86.62	0.8452	1.69e-06	22378	0|0	4.37	0		15493
	C_110511164510,9284	R.VEIIANDQGNR.I ! R.VEILANDQGNR.T	1229.32	-0.75298	2	1	55.51	0.5622	0.00246	13388	0|0	4.37	0		17527
	C_110511164510,9305	R.VEIIANDQGNR.I ! R.VEILANDQGNR.T	1229.32	-0.71298	2	1	52.43	0.5186	0.00501	13384	0|0	4.37	0		17527
24	IPI:IPI00465439.5|SWISS-PROT:P04075|TREMBL:A4UCS9;A4UCT0|ENSEMBL:ENSP00000336927;ENSP00000378661|REFSEQ:NP_000025;NP_001121089;NP_908930;NP_908932|H-INV:HIT000031868|VEGA:OTTHUMP00000080131;OTTHUMP00000080132;OTTHUMP00000080133;OTTHUMP00000162983 Tax_Id=9606 Gene_Symbol=ALDOA Fructose-bisphosphate aldolase A	15	9	0.2857	39419.6	8.3
	C_110511164510,5442	K.AAQEEYVK.R	938.013	0.79973	2	1	35.05	0.3501	0.257	4985	0|0	4.53	0		16433
	C_110511164510,15019	K.ADDGRPFPQVIK.S	1343.51	-0.86575	2	1	38.33	0.4931	0.114	17335	0|0	6	1		15549
	C_110511164510,15038	K.ADDGRPFPQVIK.S	1343.51	-0.88575	2	1	23.29	0.2409	3.64	17338	0|0	6	1		15517
	C_110511164510,15059	K.ADDGRPFPQVIK.S	1343.51	0.23425	2	1	30.89	0.3474	0.624	17292	0|0	6	1		15316
	C_110511164510,15080	K.ADDGRPFPQVIK.S	1343.51	0.63425	2	1	35.97	0.4762	0.194	17285	0|0	6	1		15350
	C_110511164510,20349	K.ALSDHHIYLEGTLLK.P	1710.95	0.39399	2	1	22.9	0.6594	3.28	30095	0|0	6	0		12798
	C_110511164510,6493	K.RLQSIGTENTEENRR.F	1803.91	0.4925	3	1	29.43	0.5212	0.967	12415	0|0	6.23	2		16968
	C_110511164510,10062	K.VLAAVYK.A	763.944	0.25123	2	1	25.68	0.375	2.89	1560	0|0	8.56	0		21394
	C_110511164510,8997	R.ALANSLACQGK.Y	1133.3	-0.43419	2	1	39.2	0.6255	0.103	10295	0|0	8.27	0		17183
	C_110511164510,9040	R.ALANSLACQGK.Y	1133.3	0.18581	2	1	38.74	0.7439	0.115	10281	0|0	8.27	0		17159
	C_110511164510,7825	R.ALQASALK.A	801.951	0.31032	1	1	27.62	0.1991	0.999	2119	0|0	8.8	0		11553
	C_110511164510,7836	R.ALQASALK.A	801.951	0.33032	1	1	27.86	0.3643	0.946	2118	0|0	8.8	0		11553
	C_110511164510,25346	R.PWALTFSYGR.A	1198.35	-0.88397	2	1	49.92	0.6324	0.00813	12303	0|0	9.18	0		15965
	C_110511164510,27057	R.VNPCIGGVILFHETLYQK.A	2089.44	0.80311	2	1	74.57	0.8283	1.91e-05	40298	0|0	6.71	0		10914
	C_110511164510,27102	R.VNPCIGGVILFHETLYQK.A	2089.44	0.88311	2	1	81.44	0.8418	3.93e-06	40295	0|0	6.71	0		10956
25	IPI:IPI00843975.1|SWISS-PROT:P15311|TREMBL:B2R6J2;Q6NUR7|ENSEMBL:ENSP00000338934;ENSP00000356042|REFSEQ:NP_001104547;NP_003370|H-INV:HIT000026256|VEGA:OTTHUMP00000017506;OTTHUMP00000017507 Tax_Id=9606 Gene_Symbol=EZR Ezrin	14	9	0.1553	69412	5.94
	C_110511164510,22968	K.APDFVFYAPR.L	1183.33	-0.65845	2	1	44.83	0.7694	0.0265	11829	0|0	5.88	0		16115
	C_110511164510,23034	K.APDFVFYAPR.L	1183.33	-0.53845	2	1	38.85	0.7779	0.105	11818	0|0	5.88	0		16115
	C_110511164510,39290	K.FYPEDVAEELIQDITQK.L	2039.22	0.74561	2	1	29.38	0.8274	0.642	39233	0|0	3.83	0		11137
	C_110511164510,39294	K.FYPEDVAEELIQDITQK.L	2039.22	-0.25439	2	1	25.87	0.8643	1.44	39254	0|0	3.83	0		11150
	C_110511164510,15966	K.IALLEEAR.R ! K.LALLEEAR.T	915.065	-0.10769	2	1	38.39	0.417	0.134	4388	0|0	4.53	0		18557
	C_110511164510,26764	K.IGFPWSEIR.N	1105.27	-0.20747	2	1	45.44	0.5528	0.0262	9442	0|0	6	0		18315
	C_110511164510,26781	K.IGFPWSEIR.N	1105.27	0.21253	2	1	48.08	0.1429	0.0142	9424	0|0	6	0		18302
	C_110511164510,10906	K.KFVIKPIDK.K	1088.36	0.38975	2	1	23.34	0.2781	4.38	8931	0|0	9.7	2		18903
	C_110511164510,16687	K.QLFDQVVK.T	977.135	-0.07816	2	1	23.27	0.1676	4.35	5978	0|0	5.84	0		18473
	C_110511164510,16741	K.QLFDQVVK.T	977.135	0.02184	2	1	33.67	0.3805	0.386	5975	0|0	5.84	0		17971
	C_110511164510,6655	K.SGYLSSER.L	898.937	-0.93617	2	1	21.8	0.5615	5.74	4045	0|0	5.72	0		17372
	C_110511164510,23229	K.SQEQLAAELAEYTAK.I	1652.78	-0.01601	2	1	63.14	0.838	0.000319	28211	0|0	4.25	0		13141
	C_110511164510,25308	R.LFFLQVK.E	895.119	0.18564	2	1	27.99	0.0497	1.36	3935	0|0	8.75	0		17103
	C_110511164510,25376	R.LFFLQVK.E	895.119	0.84564	2	1	34.13	0.0152	0.322	3927	0|0	8.75	0		16643
26	IPI:IPI00018146.1|SWISS-PROT:P27348|TREMBL:B4DMT8;B4DY04;Q53S41|ENSEMBL:ENSP00000238081;ENSP00000371267|REFSEQ:NP_006817|H-INV:HIT000259592|VEGA:OTTHUMP00000015730;OTTHUMP00000165887 Tax_Id=9606 Gene_Symbol=YWHAQ 14-3-3 protein theta	18	8	0.3878	27763.9	4.68
	C_110511164510,28305	K.DSTLIM*QLLR.D	1206.43	-0.68058	2	1	44.96	0.3499	0.0273	12537	0|0	5.84	0	Oxidation (M)	17113
	C_110511164510,30334	K.DSTLIMQLLR.D	1190.43	0.98001	2	1	50.44	0.1987	0.00778	11989	0|0	5.84	0		17229
	C_110511164510,30373	K.DSTLIMQLLR.D	1190.43	0.32001	2	1	57.63	0.3103	0.00148	12016	0|0	5.84	0		17198
	C_110511164510,4057	K.EM*QPTHPIR.L	1125.28	-0.71436	2	1	30.06	0.5156	0.786	10069	0|0	6.85	0	Oxidation (M)	15934
	C_110511164510,4079	K.EM*QPTHPIR.L	1125.28	-0.13436	2	1	25.63	0.2911	2.2	10044	0|0	6.85	0	Oxidation (M)	16060
	C_110511164510,3274	K.IAEKAER.S ! K.LAEQAER.Y	816.922	-0.45058	2	1	38.48	0.0104	0.14	2398	0|0	6.14	1		19790
	C_110511164510,3282	K.IAEKAER.S ! K.LAEQAER.Y	816.922	0.34203	1	1	20.52	0.3855	5.18	2390	0|0	6.14	1		11687
	C_110511164510,19734	K.QTIDNSQGAYQEAFDISK.K	2016.1	0.38931	2	1	44.53	0.7732	0.0198	38754	0|0	4.03	0		11243
	C_110511164510,19759	K.QTIDNSQGAYQEAFDISK.K	2016.1	-0.33069	2	1	101.15	0.9271	4.27e-08	38768	0|0	4.03	0		11128
	C_110511164510,31962	K.TAFDEAIAELDTLNEDSYK.D	2146.24	-0.13209	2	1	52.42	0.6246	0.00318	41442	0|0	3.71	0		11107
	C_110511164510,31995	K.TAFDEAIAELDTLNEDSYK.D	2146.24	0.38791	2	1	77.74	0.8796	9.22e-06	41434	0|0	3.71	0		10956
	C_110511164510,32022	K.TAFDEAIAELDTLNEDSYK.D	2146.24	-0.43209	2	1	67.5	0.8717	9.79e-05	41453	0|0	3.71	0		11013
	C_110511164510,32784	R.SICTTVLELLDK.Y	1392.64	-0.93549	2	1	55.4	0.8791	0.00215	18972	0|0	4.37	0		14886
	C_110511164510,6748	R.VISSIEQK.T ! R.VLSSIEQK.S	904.039	0.36904	1	1	37	0.4373	0.117	4140	0|0	5.97	0		11678
	C_110511164510,6765	R.VISSIEQK.T ! R.VLSSIEQK.S	904.039	0.36904	1	1	37.11	0.5831	0.114	4141	0|0	5.97	0		11678
	C_110511164510,7447	R.VISSIEQK.T ! R.VLSSIEQK.S	904.039	0.27904	1	1	37.08	0.6111	0.114	4146	0|0	5.97	0		11678
	C_110511164510,7466	R.VISSIEQK.T ! R.VLSSIEQK.S	904.039	0.38904	1	1	21.43	0.434	4.2	4138	0|0	5.97	0		11678
	C_110511164510,9139	R.YLAEVACGDDRK.Q	1397.53	-0.63987	2	1	27.06	0.701	1.49	19169	0|0	4.56	1		15129
27	IPI:IPI00218343.4|SWISS-PROT:Q9BQE3|TREMBL:Q53GA7|ENSEMBL:ENSP00000301072|REFSEQ:NP_116093|H-INV:HIT000279007|VEGA:OTTHUMP00000167330 Tax_Id=9606 Gene_Symbol=TUBA1C Tubulin alpha-1C chain	18	8	0.2723	49923.9	4.95
	C_110511164510,27005	K.TIGGGDDSFTTFFCETGAGK.H	2069.18	0.33194	2	1	26.74	0.7939	1.16	39889	0|0	4.03	0		10912
	C_110511164510,21870	K.VGINYQPPTVVPGGDLAK.V	1826.08	-0.63536	2	1	22.73	0.5561	3.28	33802	0|0	5.81	0		12299
	C_110511164510,21929	K.VGINYQPPTVVPGGDLAK.V	1826.08	0.30464	2	1	48.88	0.7842	0.00808	33761	0|0	5.81	0		12485
	C_110511164510,32373	R.FDGALNVDLTEFQTNLVPYPR.I	2410.66	-0.25757	2	1	73.11	0.8494	2.24e-05	44841	0|0	4.03	0		9155
	C_110511164510,32393	R.FDGALNVDLTEFQTNLVPYPR.I	2410.66	0.88243	2	1	85.83	0.9133	1.21e-06	44827	0|0	4.03	0		9261
	C_110511164510,32405	R.FDGALNVDLTEFQTNLVPYPR.I	2410.66	0.68243	2	1	77.69	0.8784	7.84e-06	44835	0|0	4.03	0		9209
	C_110511164510,25808	R.IHFPLATYAPVISAEK.A	1758.05	0.1394	3	1	26.34	0.5699	2.06	11456	0|0	6.75	0		17722
	C_110511164510,26101	R.IHFPLATYAPVISAEK.A	1758.05	0.71201	2	1	49.36	0.8635	0.00737	31545	0|0	6.75	0		12716
	C_110511164510,33733	R.LISQIVSSITASLR.F	1488.75	-0.105	2	1	83.05	0.8295	3.53e-06	22434	0|0	9.75	0		14258
	C_110511164510,33768	R.LISQIVSSITASLR.F	1488.75	-0.425	2	1	96.86	0.8122	1.47e-07	22436	0|0	9.75	0		14285
	C_110511164510,33886	R.LISQIVSSITASLR.F	1488.75	0.875	2	1	61.47	0.8653	0.00054	22385	0|0	9.75	0		15154
	C_110511164510,6978	R.LSVDYGKK.S	910.046	-0.06736	2	1	35.49	0.5895	0.226	4298	0|0	8.5	1		16026
	C_110511164510,7089	R.LSVDYGKK.S	910.046	-0.08736	2	1	20.28	0.0537	7.56	4299	0|0	8.5	1		16136
	C_110511164510,20572	R.QIFHPEQLITGK.E ! R.QLFHPEQLITGK.E	1411.62	0.30851	3	1	26.15	0.3916	1.9	5075	0|0	6.75	0		15658
	C_110511164510,20583	R.QIFHPEQLITGK.E ! R.QLFHPEQLITGK.E	1411.62	0.03851	3	1	44.47	0.5622	0.0278	5079	0|0	6.75	0		15579
	C_110511164510,27498	R.SIQFVDWCPTGFK.V	1585.8	-0.55275	2	1	41.97	0.6976	0.0453	25855	0|0	5.55	0		14256
	C_110511164510,27519	R.SIQFVDWCPTGFK.V	1585.8	-0.73275	2	1	64.05	0.7382	0.000281	25871	0|0	5.55	0		14260
	C_110511164510,27619	R.SIQFVDWCPTGFK.V	1585.8	0.36725	2	1	46.65	0.6422	0.0149	25819	0|0	5.55	0		13742
28	IPI:IPI00219757.13|SWISS-PROT:P09211|ENSEMBL:ENSP00000196968;ENSP00000381607|REFSEQ:NP_000843|H-INV:HIT000321506|VEGA:OTTHUMP00000174659 Tax_Id=9606 Gene_Symbol=GSTP1 Glutathione S-transferase P	16	8	0.4143	23355.5	5.43
	C_110511164510,25728	K.AFLASPEYVNLPINGNGK.Q	1905.13	-0.67868	2	1	93.72	0.886	2.54e-07	36101	0|0	6.05	0		11982
	C_110511164510,25461	K.AFLASPEYVNLPINGNGKQ.-	2033.26	0.49052	2	1	53.38	0.764	0.00257	39113	0|0	6.05	1		11192
	C_110511164510,25478	K.AFLASPEYVNLPINGNGKQ.-	2033.26	0.59052	2	1	67.33	0.8763	0.000103	39108	0|0	6.05	1		11140
	C_110511164510,26161	K.AFLASPEYVNLPINGNGKQ.-	2033.26	-0.30948	2	1	48.65	0.6423	0.00761	39132	0|0	6.05	1		11151
	C_110511164510,26655	K.ALPGQLKPFETLLSQNQGGK.T	2127.42	0.58651	2	1	72.35	0.8919	3.16e-05	41067	0|0	8.64	1		10841
	C_110511164510,26675	K.ALPGQLKPFETLLSQNQGGK.T	2127.42	0.66651	2	1	56.17	0.919	0.00132	41064	0|0	8.64	1		10901
	C_110511164510,26778	K.ALPGQLKPFETLLSQNQGGK.T	2127.42	0.6339	3	1	42.51	0.5432	0.043	19923	0|0	8.64	1		15336
	C_110511164510,26801	K.ALPGQLKPFETLLSQNQGGK.T	2127.42	0.2439	3	1	34.97	0.7135	0.244	19944	0|0	8.64	1		15328
	C_110511164510,14891	K.ASCLYGQLPK.F	1137.33	0.33592	2	1	46.68	0.5454	0.0179	10385	0|0	8.24	0		16664
	C_110511164510,14912	K.ASCLYGQLPK.F	1137.33	0.33592	2	1	46.76	0.6349	0.0176	10384	0|0	8.24	0		16664
	C_110511164510,20973	K.EEVVTVETWQEGSLK.A	1734.88	-0.85527	2	1	32.61	0.6415	0.354	30855	0|0	4.09	0		12919
	C_110511164510,24510	K.FQDGDLTLYQSNTILR.H	1885.06	0.4055	2	1	124.62	0.8753	2.09e-10	35507	0|0	4.21	0		12116
	C_110511164510,17751	K.PFETLLSQNQGGK.T	1419.56	0.92543	2	1	63.98	0.4867	0.0003	19950	0|0	6.43	0		14988
	C_110511164510,17771	K.PFETLLSQNQGGK.T	1419.56	0.06543	2	1	44.22	0.206	0.0276	19968	0|0	6.43	0		14597
	C_110511164510,11223	R.TLGLYGK.D	751.89	0.07732	2	1	23.02	0.1746	4.16	1417	0|0	8.26	0		16674
	C_110511164510,11240	R.TLGLYGK.D	751.89	0.13732	2	1	25.07	0.3769	2.59	1415	0|0	8.26	0		16675
29	IPI:IPI00216049.1|SWISS-PROT:P61978-1|ENSEMBL:ENSP00000317788;ENSP00000353552|REFSEQ:NP_112552|H-INV:HIT000036940|VEGA:OTTHUMP00000021553;OTTHUMP00000021558 Tax_Id=9606 Gene_Symbol=HNRNPK Isoform 1 of Heterogeneous nuclear ribonucleoprotein K	16	8	0.2659	48561.9	5.38
	C_110511164510,16644	K.DLAGSIIGK.G	874.013	0.34293	1	1	32.28	0.5551	0.345	3497	0|0	5.84	0		11675
	C_110511164510,16645	K.DLAGSIIGK.G	874.013	0.44032	2	1	34.86	0.535	0.326	3489	0|0	5.84	0		19987
	C_110511164510,16682	K.DLAGSIIGK.G	874.013	0.30032	2	1	24.69	0.3167	3.39	3502	0|0	5.84	0		19987
	C_110511164510,17948	K.QYADVEGF.-	928.961	0.31074	1	1	23.4	0.6346	2.06	4734	0|0	3.67	0		9026
	C_110511164510,25210	R.GSYGDLGGPIITTQVTIPK.D	1918.17	-0.46169	2	1	60.87	0.8313	0.000476	36438	0|0	5.84	0		11626
	C_110511164510,25223	R.GSYGDLGGPIITTQVTIPK.D	1918.17	-0.48169	2	1	61.07	0.7971	0.000455	36440	0|0	5.84	0		11630
	C_110511164510,29549	R.IITITGTQDQIQNAQYLLQNSVK.Q	2590.9	0.25646	3	1	41.68	0.8059	0.0439	30626	0|0	5.84	0		12913
	C_110511164510,29553	R.IITITGTQDQIQNAQYLLQNSVK.Q	2590.9	0.74907	2	1	56.22	0.8954	0.000969	45845	0|0	5.84	0		8114
	C_110511164510,29591	R.IITITGTQDQIQNAQYLLQNSVK.Q	2590.9	0.04907	2	1	65.32	0.9052	0.000119	45848	0|0	5.84	0		8090
	C_110511164510,37513	R.ILSISADIETIGEILK.K	1716	0.40859	2	1	74.99	0.8751	2.1e-05	30258	0|0	4.14	0		13231
	C_110511164510,22323	R.LLIHQSLAGGIIGVK.G	1519.85	-0.00602	3	1	57.3	0.696	0.00156	6833	0|0	8.76	0		16716
	C_110511164510,22326	R.LLIHQSLAGGIIGVK.G	1519.85	-0.21602	3	1	39.89	0.6766	0.0859	6840	0|0	8.76	0		16755
	C_110511164510,22395	R.LLIHQSLAGGIIGVK.G	1519.85	-0.64341	2	1	27.48	0.3552	1.31	23520	0|0	8.76	0		14669
	C_110511164510,13503	R.TDYNASVSVPDSSGPER.I	1781.81	-0.54465	2	1	65.22	0.7918	0.000189	32343	0|0	4.03	0		12605
	C_110511164510,9504	R.VVLIGGKPDR.V	1054.26	0.69064	2	1	48.08	0.406	0.0126	7984	0|0	8.72	1		16187
	C_110511164510,9522	R.VVLIGGKPDR.V	1054.26	0.23064	2	1	32.8	0.1311	0.426	8006	0|0	8.72	1		16229
30	IPI:IPI00000816.1|SWISS-PROT:P62258|TREMBL:B7ZA86;Q4VJB6|ENSEMBL:ENSP00000264335|REFSEQ:NP_006752|H-INV:HIT000048658|VEGA:OTTHUMP00000166035;OTTHUMP00000182972 Tax_Id=9606 Gene_Symbol=YWHAE 14-3-3 protein epsilon	16	8	0.349	29173.6	4.63
	C_110511164510,32324	K.AAFDDAIAELDTLSEESYK.D	2089.19	-0.52339	2	1	73.16	0.8677	2.63e-05	40313	0|0	3.71	0		10905
	C_110511164510,32346	K.AAFDDAIAELDTLSEESYK.D	2089.19	-0.44339	2	1	78.82	0.833	7.16e-06	40312	0|0	3.71	0		10911
	C_110511164510,32389	K.AAFDDAIAELDTLSEESYK.D	2089.19	0.61661	2	1	107.78	0.8683	9.15e-09	40296	0|0	3.71	0		10972
	C_110511164510,28305	K.DSTLIM*QLLR.D	1206.43	-0.68058	2	1	44.96	0.3499	0.0273	12537	0|0	5.84	0	Oxidation (M)	17113
	C_110511164510,30334	K.DSTLIMQLLR.D	1190.43	0.98001	2	1	50.44	0.1987	0.00778	11989	0|0	5.84	0		17229
	C_110511164510,30373	K.DSTLIMQLLR.D	1190.43	0.32001	2	1	57.63	0.3103	0.00148	12016	0|0	5.84	0		17198
	C_110511164510,7417	K.HLIPAANTGESK.V	1238.37	-0.82308	2	1	20.4	0.4593	7.11	13673	0|0	6.75	0		15593
	C_110511164510,7501	K.HLIPAANTGESK.V	1238.37	-0.70308	2	1	56.43	0.7741	0.00176	13670	0|0	6.75	0		15474
	C_110511164510,3274	K.IAEKAER.S ! K.LAEQAER.Y	816.922	-0.45058	2	1	38.48	0.0104	0.14	2398	0|0	6.14	1		19790
	C_110511164510,3282	K.IAEKAER.S ! K.LAEQAER.Y	816.922	0.34203	1	1	20.52	0.3855	5.18	2390	0|0	6.14	1		11687
	C_110511164510,29927	K.LICCDILDVLDK.H	1477.77	0.33201	2	1	58.69	0.6628	0.00102	22015	0|0	3.93	0		15086
	C_110511164510,29948	K.LICCDILDVLDK.H	1477.77	0.77202	2	1	62.14	0.7696	0.000455	22004	0|0	3.93	0		14880
	C_110511164510,10454	K.VFYYK.M	719.847	-0.12606	2	1	23.66	0.2071	4.41	1044	0|0	8.47	0		20479
	C_110511164510,7890	R.IISSIEQKEENK.G	1418.57	0.43582	2	1	21.6	0.2486	5.31	19920	0|0	4.79	1		15342
	C_110511164510,12182	R.YLAEFATGNDRK.E	1385.5	0.88782	2	1	37.46	0.3532	0.137	18693	0|0	6.07	1		15278
	C_110511164510,12204	R.YLAEFATGNDRK.E	1385.5	0.94782	2	1	44.93	0.4462	0.0245	18690	0|0	6.07	1		15263
31	IPI:IPI00291483.3|SWISS-PROT:P42330|TREMBL:B4DL37;Q2XPP3|ENSEMBL:ENSP00000369927|REFSEQ:NP_003730|H-INV:HIT000030442|VEGA:OTTHUMP00000018996 Tax_Id=9606 Gene_Symbol=AKR1C3 Aldo-keto reductase family 1 member C3	14	8	0.3065	36843.8	8.05
	C_110511164510,26756	K.DIVLVAYSALGSQR.D	1492.7	-0.61769	2	1	45.84	0.8813	0.0191	22581	0|0	5.84	0		14627
	C_110511164510,26777	K.DIVLVAYSALGSQR.D	1492.7	0.06231	2	1	59.27	0.7856	0.000854	22565	0|0	5.84	0		14430
	C_110511164510,27445	K.DIVLVAYSALGSQR.D	1492.7	0.74231	2	1	23.08	0.6477	3.57	22527	0|0	5.84	0		14505
	C_110511164510,27539	K.DIVLVAYSALGSQR.D	1492.7	0.18231	2	1	31.77	0.5754	0.484	22561	0|0	5.84	0		14548
	C_110511164510,16512	K.LAIEAGFR.H	877.019	0.66592	2	1	45.3	0.6455	0.0285	3558	0|0	6	0		19290
	C_110511164510,16530	K.LAIEAGFR.H	877.019	-0.11408	2	1	44.62	0.4818	0.0322	3577	0|0	6	0		18634
	C_110511164510,12413	K.SIGVSNFNR.R ! K.SLGVSNFNR.R	994.082	0.14944	2	1	20.44	0.2657	7.9	6365	0|0	9.47	0		17492
	C_110511164510,9377	R.GVVVLAK.S	685.875	-0.15756	2	1	38.96	0.4353	0.121	707	0|0	8.75	0		19057
	C_110511164510,9396	R.GVVVLAK.S	685.875	-0.15756	2	1	40.24	0.4389	0.0902	708	0|0	8.75	0		19057
	C_110511164510,18149	R.HIDSAHLYNNEEQVGLAIR.S	2180.36	-0.27932	3	1	43.82	0.8592	0.03	21219	0|0	5.27	0		14460
	C_110511164510,22798	R.NLHYFNSDSFASHPNYPYSDEY.-	2668.71	0.98132	2	1	39.99	0.9777	0.0393	46051	0|0	4.52	0		7848
	C_110511164510,15587	R.QLEM*ILNKPGLK.Y	1400.71	0.49283	2	1	20.62	0.2861	6.44	19269	0|0	8.59	1	Oxidation (M)	14845
	C_110511164510,17885	R.TPALIALR.Y	855.056	-0.09659	2	1	53.5	0.4888	0.00347	3105	0|0	9.41	0		15528
	C_110511164510,17895	R.TPALIALR.Y	855.056	0.02341	2	1	49.9	0.4465	0.00776	3103	0|0	9.41	0		15163
32	IPI:IPI00022418.1|SWISS-PROT:P02751-1|TREMBL:A6YID6|ENSEMBL:ENSP00000352696 Tax_Id=9606 Gene_Symbol=FN1 Isoform 1 of Fibronectin	14	8	0.0503	262604	5.45
	C_110511164510,21983	R.DLQFVEVTDVK.V	1293.44	0.26905	2	1	53.35	0.6465	0.00362	15536	0|0	4.03	0		15662
	C_110511164510,22016	R.DLQFVEVTDVK.V	1293.44	0.96905	2	1	41.45	0.5718	0.0563	15527	0|0	4.03	0		15717
	C_110511164510,29529	R.FLATTPNSLLVSWQPPR.A	1928.21	0.34113	2	1	52.83	0.6816	0.003	36711	0|0	9.75	0		11530
	C_110511164510,26547	R.GATYNIIVEALK.D	1292.5	0.24711	2	1	36.11	0.5395	0.189	15517	0|0	6	0		15464
	C_110511164510,26567	R.GATYNIIVEALK.D	1292.5	0.14711	2	1	41.68	0.3599	0.0521	15522	0|0	6	0		15348
	C_110511164510,6912	R.ISCTIANR.C	935.08	0.92682	2	1	22.23	0.5038	5.68	4899	0|0	8.25	0		18985
	C_110511164510,24704	R.NLQPASEYTVSLVAIK.G	1733.98	-0.53409	2	1	52.63	0.8104	0.00349	30819	0|0	6	0		12803
	C_110511164510,24724	R.NLQPASEYTVSLVAIK.G	1733.98	0.94591	2	1	43.97	0.8206	0.026	30768	0|0	6	0		12976
	C_110511164510,28934	R.NTFAEVTGLSPGVTYYFK.V	1995.21	0.61783	2	1	110.65	0.8571	4.76e-09	38298	0|0	6	0		11065
	C_110511164510,28945	R.NTFAEVTGLSPGVTYYFK.V	1995.21	0.45783	2	1	79.67	0.8102	5.99e-06	38305	0|0	6	0		11106
	C_110511164510,10243	R.RPGGEPSPEGTTGQSYNQYSQR.Y	2397.45	0.45411	3	1	20.69	0.5781	5.64	26299	0|0	6.14	1		13234
	C_110511164510,10286	R.RPGGEPSPEGTTGQSYNQYSQR.Y	2397.45	0.24411	3	1	43.85	0.8041	0.0273	26308	0|0	6.14	1		13245
	C_110511164510,19810	R.TYLGNALVCTCYGGSR.G	1793.01	0.75651	2	1	32.1	0.7137	0.406	32657	0|0	7.72	0		13183
	C_110511164510,19839	R.TYLGNALVCTCYGGSR.G	1793.01	0.71651	2	1	37.88	0.6808	0.107	32661	0|0	7.72	0		13187
33	IPI:IPI00289334.1|SWISS-PROT:O75369-1|TREMBL:B2ZZ85|ENSEMBL:ENSP00000295956|REFSEQ:NP_001448|H-INV:HIT000063679|VEGA:OTTHUMP00000171661 Tax_Id=9606 Gene_Symbol=FLNB Isoform 1 of Filamin-B	12	8	0.0407	278192	5.49
	C_110511164510,16786	K.PGTYVIYVR.F	1068.25	-0.04747	2	1	21.55	0.5903	5.63	8409	0|0	9	0		16101
	C_110511164510,16814	K.PGTYVIYVR.F	1068.25	0.75253	2	1	22.14	0.6649	5.05	8382	0|0	9	0		16545
	C_110511164510,18543	K.SPFVVQVGEACNPNACR.A	1906.13	-0.14545	2	1	45.65	0.7512	0.016	36113	0|0	5.71	0		11754
	C_110511164510,4866	R.AGGPGLER.G	756.827	-0.02567	2	1	27.73	0.4602	1.43	1460	0|0	6.05	0		17004
	C_110511164510,22689	R.APSVATVGSICDLNLK.I	1645.9	-0.45767	2	1	39.93	0.8853	0.0715	27964	0|0	5.87	0		14062
	C_110511164510,22707	R.APSVATVGSICDLNLK.I	1645.9	-0.01768	2	1	46.28	0.5426	0.0162	27951	0|0	5.87	0		13729
	C_110511164510,20118	R.DAGYGGISLAVEGPSK.V	1521.65	0.79413	2	1	30.74	0.3891	0.628	23534	0|0	4.37	0		14903
	C_110511164510,32343	R.LIALLEVLSQK.R	1227.51	0.3798	2	1	49.28	0.7583	0.00937	13269	0|0	6	0		15882
	C_110511164510,32367	R.LIALLEVLSQK.R	1227.51	-0.6002	2	1	29.71	0.6028	0.866	13310	0|0	6	0		16199
	C_110511164510,23680	R.LVSPGSANETSSILVESVTR.S	2047.24	0.83112	2	1	77.76	0.8751	8.98e-06	39423	0|0	4.53	0		10720
	C_110511164510,23697	R.LVSPGSANETSSILVESVTR.S	2047.24	-0.52887	2	1	74.51	0.947	1.98e-05	39460	0|0	4.53	0		11203
	C_110511164510,5957	R.VQAQGPGLK.E	898.038	-0.01487	2	1	29.2	0.2812	0.964	4005	0|0	8.72	0		16043
34	IPI:IPI00014898.3|SWISS-PROT:Q15149-1|ENSEMBL:ENSP00000323856|REFSEQ:NP_958782 Tax_Id=9606 Gene_Symbol=PLEC1 Isoform 1 of Plectin-1	11	8	0.0213	531784	5.74
	C_110511164510,18448	K.LEQLFQDEVAK.A	1320.47	-0.00578	2	1	38.99	0.5819	0.101	16476	0|0	4.14	0		15956
	C_110511164510,25573	R.APVPASELLASGVLSR.A	1567.81	0.09202	2	1	76.73	0.874	1.48e-05	25157	0|0	6.05	0		13929
	C_110511164510,25615	R.APVPASELLASGVLSR.A	1567.81	-0.18798	2	1	30.67	0.6247	0.598	25170	0|0	6.05	0		13954
	C_110511164510,13832	R.ELAEQELEK.Q	1089.17	-0.36199	3	1	25.1	0.2159	2.52	1107	0|0	4.09	0		16308
	C_110511164510,26916	R.IISLETYNLLR.E	1335.57	-0.12521	2	1	35.81	0.656	0.208	17005	0|0	6	0		15830
	C_110511164510,20231	R.LQEAGILSAEELQR.L	1557.72	-0.02911	2	1	44.16	0.5913	0.0269	24810	0|0	4.25	0		14034
	C_110511164510,20291	R.LQEAGILSAEELQR.L	1557.72	0.09089	2	1	38.75	0.7203	0.0946	24803	0|0	4.25	0		14194
	C_110511164510,16131	R.NLVDNITGQR.L	1130.23	0.89902	2	1	26.49	0.4889	2.11	10153	0|0	5.84	0		18771
	C_110511164510,21278	R.SQVEEELFSVR.V	1323.43	-0.88476	2	1	34.78	0.5681	0.25	16662	0|0	4.25	0		15028
	C_110511164510,21298	R.SQVEEELFSVR.V	1323.43	-0.06476	2	1	26.44	0.5711	1.69	16608	0|0	4.25	0		14928
	C_110511164510,36431	R.TVTVWELISSEYFTAEQR.Q	2160.36	0.06561	2	1	21.41	0.8851	3.83	41715	0|0	4.25	0		10586
35	IPI:IPI00022434.4|TREMBL:A6NBZ8;B2RBS8;B4DPP6;Q56G89|ENSEMBL:ENSP00000370290 Tax_Id=9606 Gene_Symbol=ALB Putative uncharacterized protein ALB	18	7	0.0989	71703.8	6.33
	C_110511164510,1876	K.CCKADDK.E	897.009	0.51835	1	1	21.93	0.2079	2.5	3976	0|0	5.95	1		7797
	C_110511164510,1897	K.CCKADDK.E	897.009	0.54835	1	1	21.32	0.1965	2.88	3975	0|0	5.95	1		7797
	C_110511164510,8217	K.CCTESLVNR.R	1139.28	-0.72937	2	1	25.22	0.3426	2.45	10480	0|0	5.99	0		16324
	C_110511164510,8277	K.CCTESLVNR.R	1139.28	-0.84937	2	1	39.81	0.6438	0.0854	10488	0|0	5.99	0		16342
	C_110511164510,16638	K.LVNEVTEFAK.T	1150.3	0.71105	1	1	35.88	0.6187	0.121	10748	0|0	4.53	0		9381
	C_110511164510,16657	K.LVNEVTEFAK.T	1150.3	0.59105	1	1	30.52	0.6242	0.416	10750	0|0	4.53	0		9381
	C_110511164510,14195	K.SLHTLFGDK.L	1018.14	0.57802	3	1	28.32	0.2415	1.53	614	0|0	6.46	0		20837
	C_110511164510,14201	K.SLHTLFGDK.L	1018.14	-0.47198	3	1	26.89	0.4994	2.06	617	0|0	6.46	0		20157
	C_110511164510,14224	K.SLHTLFGDK.L	1018.14	0.45324	1	1	40.67	0.6993	0.0461	6964	0|0	6.46	0		10753
	C_110511164510,14250	K.SLHTLFGDK.L	1018.14	0.47324	1	1	50.17	0.6831	0.00517	6963	0|0	6.46	0		10753
	C_110511164510,14346	K.SLHTLFGDK.L	1018.14	0.81063	2	1	21.77	0.3422	6.24	6956	0|0	6.46	0		18763
	C_110511164510,14370	K.SLHTLFGDK.L	1018.14	-0.56937	2	1	26.56	0.3799	2.04	6995	0|0	6.46	0		18493
	C_110511164510,20391	K.VPQVSTPTLVEVSR.N	1512.73	0.25375	2	1	36.53	0.7676	0.155	23196	0|0	5.97	0		13947
	C_110511164510,20407	K.VPQVSTPTLVEVSR.N	1512.73	0.33375	2	1	21.22	0.6301	5.27	23188	0|0	5.97	0		13964
	C_110511164510,15185	K.YLYEIAR.R	928.062	0.02941	2	1	24.34	0.3698	3.12	4717	0|0	6	0		16931
	C_110511164510,15206	K.YLYEIAR.R	928.062	0.02941	2	1	23.43	0.4631	3.84	4716	0|0	6	0		16931
	C_110511164510,2503	M.ACSLQK.L ! K.CASLQK.F	706.832	-0.66886	1	1	25.92	0.3846	1.15	919	0|0	8.27	0		9011
	C_110511164510,2629	M.ACSLQK.L ! K.CASLQK.F	706.832	0.39114	1	1	22.77	0.2859	2.66	915	0|0	8.27	0		10059
36	IPI:IPI00029235.1|SWISS-PROT:P24592|TREMBL:Q9H2B5|ENSEMBL:ENSP00000301464|REFSEQ:NP_002169|H-INV:HIT000034846|VEGA:OTTHUMP00000167654 Tax_Id=9606 Gene_Symbol=IGFBP6 Insulin-like growth factor-binding protein 6	17	7	0.2167	25322.2	8.15
	C_110511164510,6245	K.DDEAPLR.A	815.848	0.22785	1	1	26.06	0.3626	1.3	2364	0|0	4.03	0		10507
	C_110511164510,6296	K.DDEAPLR.A	815.848	0.21785	1	1	28.36	0.4147	0.766	2366	0|0	4.03	0		10507
	C_110511164510,12555	R.ALLIGR.R ! R.ALLLGR.G	642.811	-0.12228	2	1	38.9	0.2039	0.121	314	0|0	9.8	0		18789
	C_110511164510,12571	R.ALLIGR.R ! R.ALLLGR.G	642.811	0.27772	2	1	38.97	0.254	0.104	312	0|0	9.8	0		16378
	C_110511164510,5299	R.APAVAEENPK.E	1026.12	0.45075	1	1	50.68	0.6849	0.00348	7174	0|0	4.53	0		8135
	C_110511164510,5315	R.APAVAEENPK.E	1026.12	0.51075	1	1	61.04	0.6411	0.00032	7172	0|0	4.53	0		8135
	C_110511164510,5848	R.APAVAEENPK.E	1026.12	-0.91186	2	1	22.07	0.5184	4.98	7208	0|0	4.53	0		16030
	C_110511164510,5865	R.APAVAEENPK.E	1026.12	0.06814	2	1	20.18	0.6174	7.7	7189	0|0	4.53	0		16052
	C_110511164510,5401	R.CLPARAPAVAEENPK.E	1623.85	-0.16388	3	1	26.59	0.3264	1.78	8798	0|0	6.14	1		16211
	C_110511164510,12171	R.GPCWCVDR.M	1050.19	0.45905	2	1	20.56	0.3648	8.05	7859	0|0	5.82	0		18316
	C_110511164510,26116	R.HLDSVLQQLQTEVYR.G	1830.03	0.5409	3	1	50.85	0.7343	0.00704	12908	0|0	5.32	0		17121
	C_110511164510,26168	R.HLDSVLQQLQTEVYR.G	1830.03	0.3535	2	1	70.22	0.8142	5.98e-05	33875	0|0	5.32	0		12577
	C_110511164510,26189	R.HLDSVLQQLQTEVYR.G	1830.03	0.4735	2	1	84.33	0.6877	2.31e-06	33873	0|0	5.32	0		12530
	C_110511164510,10398	R.RGPCWCVDR.M	1206.38	-0.33786	3	1	26.12	0.4453	2.59	2181	0|0	8.07	1		21234
	C_110511164510,10481	R.RGPCWCVDR.M	1206.38	-0.75525	2	1	32.92	0.5313	0.438	12538	0|0	8.07	1		17167
	C_110511164510,10483	R.RGPCWCVDR.M	1206.38	0.70475	2	1	22.47	0.1963	4.84	12483	0|0	8.07	1		17078
	C_110511164510,10502	R.RGPCWCVDR.M	1206.38	0.20475	2	1	21.31	0.1708	6.32	12513	0|0	8.07	1		17097
37	IPI:IPI00215965.2|SWISS-PROT:P09651-1|ENSEMBL:ENSP00000341826|REFSEQ:NP_112420 Tax_Id=9606 Gene_Symbol=HNRNPA1 Isoform A1-B of Heterogeneous nuclear ribonucleoprotein A1	15	7	0.2581	38845.3	9.26
	C_110511164510,28815	K.LFIGGLSFETTDESLR.S	1785.97	0.67432	2	1	106.45	0.2941	1.45e-08	32436	0|0	4.14	0		12822
	C_110511164510,28877	K.LFIGGLSFETTDESLR.S	1785.97	0.21432	2	1	90.1	0.2131	6.23e-07	32453	0|0	4.14	0		12747
	C_110511164510,29814	K.LFIGGLSFETTDESLR.S	1785.97	-0.02568	2	1	27.07	0.5796	1.23	32461	0|0	4.14	0		12536
	C_110511164510,20772	K.RGFAFVTFDDHDSVDK.I	1856.96	-0.72134	3	1	21.56	0.3335	5.48	13664	0|0	4.56	1		15701
	C_110511164510,5596	K.SESPKEPEQLRK.L	1428.57	0.25414	2	1	21.16	0.2136	5.78	20321	0|0	5.95	2		15103
	C_110511164510,3404	K.YHTVNGHNCEVRK.A	1614.76	-0.82188	3	1	23.12	0.16	4.34	8640	0|0	8.22	1		17809
	C_110511164510,14016	R.DYFEKYGK.I ! R.DYFEQYGK.I	1050.14	0.54045	1	1	39.67	0.7517	0.0528	7854	0|0	6.07	1		9793
	C_110511164510,14057	R.DYFEKYGK.I ! R.DYFEQYGK.I	1050.14	0.56045	1	1	41.64	0.7289	0.0336	7851	0|0	6.07	1		9793
	C_110511164510,14585	R.DYFEKYGK.I ! R.DYFEQYGK.I	1050.14	-0.03216	2	1	22.04	0.1434	5.61	7876	0|0	6.07	1		17954
	C_110511164510,6267	R.EDSQRPGAHLTVK.K	1438.57	-0.94777	2	1	25.46	0.0412	2.06	20706	0|0	6.85	1		14494
	C_110511164510,6366	R.EDSQRPGAHLTVK.K	1438.57	-0.26038	3	1	28.76	0.2076	1.25	5513	0|0	6.85	1		18837
	C_110511164510,6393	R.EDSQRPGAHLTVK.K	1438.57	0.43223	2	1	50.46	0.6694	0.00663	20652	0|0	6.85	1		14731
	C_110511164510,6415	R.EDSQRPGAHLTVK.K	1438.57	0.23223	2	1	36.85	0.676	0.152	20674	0|0	6.85	1		14733
	C_110511164510,5807	R.NQGGYGGSSSSSSYGSGR.R	1695.64	0.62303	2	1	59.11	0.9628	0.000811	29617	0|0	8.59	0		13222
	C_110511164510,5829	R.NQGGYGGSSSSSSYGSGR.R	1695.64	0.74303	2	1	72.7	0.9305	3.61e-05	29615	0|0	8.59	0		13441
38	IPI:IPI00219446.5|SWISS-PROT:P30086|TREMBL:B2R4S1|ENSEMBL:ENSP00000261313|REFSEQ:NP_002558|H-INV:HIT000277641|VEGA:OTTHUMP00000169409 Tax_Id=9606 Gene_Symbol=PEBP1 Phosphatidylethanolamine-binding protein 1	13	7	0.4278	21056.5	7.01
	C_110511164510,10188	K.CDEPILSNR.S	1104.21	0.20163	2	1	46.5	0.2942	0.0201	9391	0|0	4.37	0		17954
	C_110511164510,10209	K.CDEPILSNR.S	1104.21	0.26163	2	1	52.62	0.3991	0.00491	9387	0|0	4.37	0		17957
	C_110511164510,21558	K.GNDISSGTVLSDYVGSGPPK.G	1951.07	0.23914	2	1	44.44	0.8533	0.021	37305	0|0	4.21	0		11695
	C_110511164510,21576	K.GNDISSGTVLSDYVGSGPPK.G	1951.07	0.41914	2	1	59.28	0.8873	0.000694	37301	0|0	4.21	0		11765
	C_110511164510,9269	K.LYEQLSGK.-	938.056	0.45523	1	1	46.58	0.5734	0.00883	4992	0|0	6	0		8031
	C_110511164510,22730	K.LYTLVLTDPDAPSR.K	1561.75	-0.67888	2	1	54.75	0.6696	0.00232	24994	0|0	4.21	0		13844
	C_110511164510,22780	K.LYTLVLTDPDAPSR.K	1561.75	0.46112	2	1	64.15	0.7101	0.000276	24940	0|0	4.21	0		14374
	C_110511164510,20021	K.LYTLVLTDPDAPSRK.D	1689.93	-0.82658	2	1	22.08	0.4248	4.12	29478	0|0	5.96	1		13304
	C_110511164510,20083	K.LYTLVLTDPDAPSRK.D	1689.93	0.19342	2	1	67.05	0.599	0.000134	29434	0|0	5.96	1		13609
	C_110511164510,20121	K.LYTLVLTDPDAPSRK.D	1689.93	-0.14919	3	1	35.69	0.6635	0.218	10092	0|0	5.96	1		16134
	C_110511164510,20168	K.LYTLVLTDPDAPSRK.D	1689.93	-0.23919	3	1	29.88	0.6138	0.828	10098	0|0	5.96	1		16112
	C_110511164510,17252	K.NRPTSISWDGLDSGK.L	1633.74	-0.20847	3	1	20.61	0.409	8	8976	0|0	5.96	1		18423
	C_110511164510,23258	R.YVWLVYEQDRPLK.C	1709.96	-0.43228	2	1	25.66	0.4914	1.74	30086	0|0	6.07	1		12788
39	IPI:IPI00219018.7|SWISS-PROT:P04406|TREMBL:Q2TSD0;Q53X65|ENSEMBL:ENSP00000229239;ENSP00000380068;ENSP00000380070;ENSP00000384819|REFSEQ:NP_002037|H-INV:HIT000034167|VEGA:OTTHUMP00000166331;OTTHUMP00000174430;OTTHUMP00000174431;OTTHUMP00000174432 Tax_Id=9606 Gene_Symbol=GAPDH Glyceraldehyde-3-phosphate dehydrogenase	13	7	0.2896	36052.8	8.57
	C_110511164510,17283	K.IISNASCTTNCLAPLAK.V	1835.13	0.5376	2	1	72.98	0.9171	3.09e-05	34018	0|0	8.06	0		12278
	C_110511164510,17293	K.IISNASCTTNCLAPLAK.V	1835.13	0.8576	2	1	64.99	0.8437	0.000193	33997	0|0	8.06	0		12194
	C_110511164510,24875	K.LISWYDNEFGYSNR.V	1764.87	0.25382	2	1	68.19	0.6714	9.92e-05	31766	0|0	4.37	0		13077
	C_110511164510,24887	K.LISWYDNEFGYSNR.V	1764.87	0.25382	2	1	56.84	0.8089	0.00135	31767	0|0	4.37	0		13077
	C_110511164510,25954	K.LVINGNPITIFQERDPSK.I	2042.32	0.52212	2	1	45.6	0.9059	0.0152	39322	0|0	6.07	1		11038
	C_110511164510,25958	K.LVINGNPITIFQERDPSK.I	2042.32	0.27952	3	1	27.27	0.3975	1.48	17903	0|0	6.07	1		15776
	C_110511164510,25981	K.LVINGNPITIFQERDPSK.I	2042.32	-0.33788	2	1	34.69	0.8686	0.191	39346	0|0	6.07	1		11231
	C_110511164510,26000	K.LVINGNPITIFQERDPSK.I	2042.32	-0.11048	3	1	30.04	0.5722	0.778	17910	0|0	6.07	1		15696
	C_110511164510,10356	K.VGVNGFGR.I	805.901	0.72835	2	1	37.86	0.5127	0.166	2182	0|0	9.72	0		20310
	C_110511164510,11558	K.VIPELNGK.L	870.025	0.33434	1	1	20.96	0.2486	3	3398	0|0	5.97	0		7492
	C_110511164510,18986	R.GALQNIIPASTGAAK.A	1412.61	0.2375	2	1	73.99	0.6914	2.94e-05	19694	0|0	8.75	0		14716
	C_110511164510,19007	R.GALQNIIPASTGAAK.A	1412.61	0.1175	2	1	48.41	0.4456	0.0106	19702	0|0	8.75	0		14734
	C_110511164510,23058	R.VPTANVSVVDLTCRLEK.P	1902.2	-0.03596	2	1	35.17	0.8459	0.181	36008	0|0	6.03	1		11915
40	IPI:IPI00217966.8|SWISS-PROT:P00338-1|TREMBL:B7Z5E3|ENSEMBL:ENSP00000227157|REFSEQ:NP_005557|H-INV:HIT000049306|VEGA:OTTHUMP00000165205 Tax_Id=9606 Gene_Symbol=LDHA L-lactate dehydrogenase	12	7	0.2216	39836.8	8.61
	C_110511164510,35692	K.DDVFLSVPCILGQNGISDLVK.V	2290.61	0.33813	2	1	32.87	0.7615	0.262	43744	0|0	3.93	0		10145
	C_110511164510,35723	K.DDVFLSVPCILGQNGISDLVK.V	2290.61	0.91813	2	1	46.83	0.8766	0.0106	43735	0|0	3.93	0		10241
	C_110511164510,5920	K.DYNVTANSK.L	1012.05	0.39105	1	1	57.67	0.6886	0.000679	6792	0|0	5.84	0		7947
	C_110511164510,5947	K.DYNVTANSK.L	1012.05	0.46105	1	1	62.8	0.6939	0.000209	6782	0|0	5.84	0		7947
	C_110511164510,38957	K.LIIVSNPVDILTYVAWK.L ! K.LLIVSNPVDILTYVAWK.I	1945.32	0.25111	2	1	100.13	0.8683	5.72e-08	37179	0|0	5.84	0		11781
	C_110511164510,38978	K.LIIVSNPVDILTYVAWK.L ! K.LLIVSNPVDILTYVAWK.I	1945.32	-0.60889	2	1	90.47	0.8499	5e-07	37196	0|0	5.84	0		11142
	C_110511164510,39020	K.LIIVSNPVDILTYVAWK.L ! K.LLIVSNPVDILTYVAWK.I	1945.32	0.65111	2	1	121.6	0.9114	4.08e-10	37164	0|0	5.84	0		11808
	C_110511164510,17162	K.QVVESAYEVIK.L	1265.43	-0.82107	2	1	21.69	0.6464	5.32	14585	0|0	4.53	0		15703
	C_110511164510,8760	K.VTLTSEEEAR.L	1135.2	0.26942	2	1	42.41	0.6522	0.0504	10325	0|0	4.25	0		17543
	C_110511164510,9910	R.LNLVQR.N	742.887	-0.06617	2	1	41	0.2061	0.0711	1300	0|0	9.75	0		17896
	C_110511164510,9924	R.LNLVQR.N	742.887	-0.44617	2	1	47.35	0.2809	0.0176	1302	0|0	9.75	0		19131
	C_110511164510,12585	R.NVNIFK.F	734.863	0.09014	2	1	22.2	0.1586	6.36	1219	0|0	8.75	0		21098
41	IPI:IPI00219365.3|SWISS-PROT:P26038|TREMBL:Q6PJT4|ENSEMBL:ENSP00000353408|REFSEQ:NP_002435|H-INV:HIT000037926|VEGA:OTTHUMP00000023438 Tax_Id=9606 Gene_Symbol=MSN Moesin	12	7	0.1213	67819.3	6.08
	C_110511164510,12333	K.ALTSELANAR.D	1046.16	0.30241	2	1	35.05	0.596	0.281	7704	0|0	6.05	0		18004
	C_110511164510,12351	K.ALTSELANAR.D	1046.16	0.32241	2	1	42.52	0.429	0.0504	7702	0|0	6.05	0		18004
	C_110511164510,22968	K.APDFVFYAPR.L	1183.33	-0.65845	2	1	44.83	0.7694	0.0265	11829	0|0	5.88	0		16115
	C_110511164510,23034	K.APDFVFYAPR.L	1183.33	-0.53845	2	1	38.85	0.7779	0.105	11818	0|0	5.88	0		16115
	C_110511164510,34056	K.FYPEDVSEELIQDITQR.L	2083.23	-0.46159	2	1	45.9	0.8941	0.0143	40207	0|0	3.83	0		11118
	C_110511164510,26764	K.IGFPWSEIR.N	1105.27	-0.20747	2	1	45.44	0.5528	0.0262	9442	0|0	6	0		18315
	C_110511164510,26781	K.IGFPWSEIR.N	1105.27	0.21253	2	1	48.08	0.1429	0.0142	9424	0|0	6	0		18302
	C_110511164510,10906	K.KFVIKPIDK.K	1088.36	0.38975	2	1	23.34	0.2781	4.38	8931	0|0	9.7	2		18903
	C_110511164510,16687	K.QLFDQVVK.T	977.135	-0.07816	2	1	23.27	0.1676	4.35	5978	0|0	5.84	0		18473
	C_110511164510,16741	K.QLFDQVVK.T	977.135	0.02184	2	1	33.67	0.3805	0.386	5975	0|0	5.84	0		17971
	C_110511164510,25308	R.LFFLQVK.E	895.119	0.18564	2	1	27.99	0.0497	1.36	3935	0|0	8.75	0		17103
	C_110511164510,25376	R.LFFLQVK.E	895.119	0.84564	2	1	34.13	0.0152	0.322	3927	0|0	8.75	0		16643
42	IPI:IPI00306959.10|SWISS-PROT:P08729|H-INV:HIT000245235|VEGA:OTTHUMP00000167584 Tax_Id=9606 Gene_Symbol=KRT7 Keratin, type II cytoskeletal 7	11	7	0.1535	51417.1	5.5
	C_110511164510,6215	K.LLEGEESR.I	932.995	0.31413	1	1	32.81	0.0945	0.277	4838	0|0	4.25	0		10571
	C_110511164510,6218	K.LLEGEESR.I	932.995	0.68152	2	1	33.85	0.2038	0.389	4831	0|0	4.25	0		18868
	C_110511164510,6228	K.LLEGEESR.I	932.995	0.38413	1	1	30.32	0.0092	0.491	4836	0|0	4.25	0		10571
	C_110511164510,14592	K.QEELEAALQR.A	1187.28	0.56711	2	1	31.28	0.4856	0.64	11882	0|0	4.25	0		17198
	C_110511164510,25479	K.VDALNDEINFLR.T	1419.56	0.90543	2	1	31.46	0.5658	0.543	19951	0|0	4.03	0		15208
	C_110511164510,27649	K.VDALNDEINFLR.T	1419.56	0.68543	2	1	27.11	0.5736	1.47	19956	0|0	4.03	0		15073
	C_110511164510,5714	R.FLEQKNK.L ! R.FLEQQNK.V	907.045	0.69194	2	1	27.19	0.0721	1.81	4206	0|0	8.59	1		18948
	C_110511164510,29172	R.LPDIFEAQIAGLR.G	1443.67	0.51291	2	1	66.55	0.7677	0.000165	20843	0|0	4.37	0		14869
	C_110511164510,12278	R.SAYGGPVGAGIR.E	1105.22	-0.18877	2	1	27.25	0.6029	1.72	9439	0|0	8.46	0		18288
	C_110511164510,4015	R.VRQEESEQIK.T	1246.35	0.19443	2	1	36.12	0.3627	0.207	13916	0|0	4.79	1		16906
	C_110511164510,4036	R.VRQEESEQIK.T	1246.35	0.21443	2	1	34.13	0.0478	0.327	13913	0|0	4.79	1		16907
43	IPI:IPI00029733.1|SWISS-PROT:Q04828|ENSEMBL:ENSP00000370254|REFSEQ:NP_001344|H-INV:HIT000096067;HIT000196637|VEGA:OTTHUMP00000018992 Tax_Id=9606 Gene_Symbol=AKR1C1 Aldo-keto reductase family 1 member C1	10	7	0.2384	36787.9	8.02
	C_110511164510,25103	K.DIVLVAYSALGSHR.E	1501.71	0.49241	2	1	70.26	0.687	6.66e-05	22824	0|0	6.74	0		14152
	C_110511164510,16512	K.LAIEAGFR.H	877.019	0.66592	2	1	45.3	0.6455	0.0285	3558	0|0	6	0		19290
	C_110511164510,16530	K.LAIEAGFR.H	877.019	-0.11408	2	1	44.62	0.4818	0.0322	3577	0|0	6	0		18634
	C_110511164510,12413	K.SIGVSNFNR.R ! K.SLGVSNFNR.R	994.082	0.14944	2	1	20.44	0.2657	7.9	6365	0|0	9.47	0		17492
	C_110511164510,9377	R.GVVVLAK.S	685.875	-0.15756	2	1	38.96	0.4353	0.121	707	0|0	8.75	0		19057
	C_110511164510,9396	R.GVVVLAK.S	685.875	-0.15756	2	1	40.24	0.4389	0.0902	708	0|0	8.75	0		19057
	C_110511164510,18149	R.HIDSAHLYNNEEQVGLAIR.S	2180.36	-0.27932	3	1	43.82	0.8592	0.03	21219	0|0	5.27	0		14460
	C_110511164510,15587	R.QLEM*ILNKPGLK.Y	1400.71	0.49283	2	1	20.62	0.2861	6.44	19269	0|0	8.59	1	Oxidation (M)	14845
	C_110511164510,17885	R.TPALIALR.Y	855.056	-0.09659	2	1	53.5	0.4888	0.00347	3105	0|0	9.41	0		15528
	C_110511164510,17895	R.TPALIALR.Y	855.056	0.02341	2	1	49.9	0.4465	0.00776	3103	0|0	9.41	0		15163
44	IPI:IPI00012503.1|SWISS-PROT:P07602-1|TREMBL:Q53Y86|ENSEMBL:ENSP00000350063;ENSP00000384385|REFSEQ:NP_002769|VEGA:OTTHUMP00000019776 Tax_Id=9606 Gene_Symbol=PSAP Isoform Sap-mu-0 of Proactivator polypeptide	10	7	0.1393	58112.1	5.06
	C_110511164510,18249	K.EILDAFDK.M	951.051	0.40074	1	1	40.18	0.0035	0.0451	5295	0|0	4.03	0		9394
	C_110511164510,18261	K.EILDAFDK.M	951.051	0.50074	1	1	24.96	0.0052	1.5	5292	0|0	4.03	0		9394
	C_110511164510,39083	K.EIVDSYLPVILDIIK.G	1731.06	0.18471	2	1	65.31	0.7075	0.000191	30724	0|0	4.03	0		12967
	C_110511164510,39104	K.EIVDSYLPVILDIIK.G	1731.06	0.32471	2	1	64.51	0.6692	0.000232	30721	0|0	4.03	0		13111
	C_110511164510,19442	K.GCSFLPDPYQK.Q	1312.47	0.91694	2	1	25.43	0.6626	2.18	16178	0|0	5.83	0		15231
	C_110511164510,18959	K.QEILAALEK.G	1015.18	0.56072	1	1	43.32	0.4917	0.0213	6868	0|0	4.53	0		9164
	C_110511164510,18978	K.QEILAALEK.G	1015.18	0.50072	1	1	34.93	0.4492	0.147	6871	0|0	4.53	0		9164
	C_110511164510,10582	K.SLPCDICK.D	993.179	0.48844	1	1	32.63	0.5314	0.271	6337	0|0	5.55	0		9927
	C_110511164510,11805	R.GSAVWCQNVK.T	1149.3	-0.25306	2	1	29.52	0.4268	0.955	10744	0|0	8.22	0		17102
	C_110511164510,16575	R.LPALTVHVTQPK.D	1304.56	0.20433	2	1	37.49	0.606	0.14	15923	0|0	8.76	0		15670
45	IPI:IPI00554788.5|SWISS-PROT:P05783|TREMBL:B2RA03|ENSEMBL:ENSP00000373487;ENSP00000373489|REFSEQ:NP_000215;NP_954657|H-INV:HIT000280941|VEGA:OTTHUMP00000167632 Tax_Id=9606 Gene_Symbol=KRT18 Keratin, type I cytoskeletal 18	10	7	0.1977	48057.2	5.34
	C_110511164510,9443	R.AQYDELAR.K	966.026	0.35563	1	1	20.31	0.0483	4.33	5676	0|0	4.37	0		9294
	C_110511164510,18098	R.DWSHYFK.I	983.056	0.68344	2	1	22.81	0.4568	4.26	6092	0|0	6.74	0		16275
	C_110511164510,15386	R.IVLQIDNAR.L	1042.21	0.42933	1	1	20.79	0.0808	3.43	7576	0|0	5.84	0		8220
	C_110511164510,10566	R.LAADDFR.L	807.871	-0.08217	2	1	26.23	0.4834	2.07	2234	0|0	4.21	0		17349
	C_110511164510,24443	R.LQLETEIEALK.E	1287.48	-0.7143	2	1	58.18	0.5763	0.00123	15391	0|0	4.25	0		16122
	C_110511164510,24494	R.LQLETEIEALK.E	1287.48	-0.5543	2	1	46.76	0.5344	0.017	15370	0|0	4.25	0		16122
	C_110511164510,22745	R.QAQEYEALLNIK.V	1420.59	0.0932	2	1	75.05	0.6889	2.32e-05	20010	0|0	4.53	0		14842
	C_110511164510,22766	R.QAQEYEALLNIK.V	1420.59	0.1532	2	1	63.04	0.6686	0.000366	20004	0|0	4.53	0		14734
	C_110511164510,18679	R.SLGSVQAPSYGARPVSSAASVYAGAGGSGSR.I	2856.05	-0.22049	3	1	40.63	0.8181	0.0525	36077	0|0	9.98	1		12140
	C_110511164510,18700	R.SLGSVQAPSYGARPVSSAASVYAGAGGSGSR.I	2856.05	-0.01049	3	1	35.84	0.719	0.158	36072	0|0	9.98	1		12114
46	IPI:IPI00216298.6|SWISS-PROT:P10599|TREMBL:Q9UDG5|ENSEMBL:ENSP00000363641|REFSEQ:NP_003320|H-INV:HIT000323628|VEGA:OTTHUMP00000021892 Tax_Id=9606 Gene_Symbol=TXN Thioredoxin	20	6	0.5714	11737.4	4.82
	C_110511164510,1795	K.EIKSK.S ! K.ELKSK.K ! K.KIKSK.K ! K.KLESK.L ! K.KLKSK.R ! K.QIESK.T ! K.QLESK.S	604.717	0.31615	1	1	20.97	0.0925	5.8	42	0|0	8.69	1		14513
	C_110511164510,23774	K.LEATINELV.-	1002.14	-0.57108	1	1	20.93	0.6111	4.29	6579	0|0	3.8	0		10629
	C_110511164510,27306	K.LVVVDFSATWCGPCK.M	1740.03	0.47845	2	1	67.64	0.6675	0.000109	30973	0|0	5.82	0		12684
	C_110511164510,27326	K.LVVVDFSATWCGPCK.M	1740.03	-0.54155	2	1	47.28	0.6844	0.0121	31007	0|0	5.82	0		12901
	C_110511164510,28021	K.LVVVDFSATWCGPCK.M	1740.03	0.23845	2	1	49.33	0.7884	0.00733	30981	0|0	5.82	0		12565
	C_110511164510,28038	K.LVVVDFSATWCGPCK.M	1740.03	-0.20155	2	1	51.87	0.7677	0.00407	30994	0|0	5.82	0		12508
	C_110511164510,28262	K.LVVVDFSATWCGPCK.M	1740.03	0.97845	2	1	55.23	0.8352	0.00194	30967	0|0	5.82	0		12926
	C_110511164510,29049	K.LVVVDFSATWCGPCK.M	1740.03	-0.76155	2	1	52.23	0.8968	0.00386	31017	0|0	5.82	0		12908
	C_110511164510,29192	K.LVVVDFSATWCGPCK.M	1740.03	0.19845	2	1	48.84	0.8905	0.00819	30984	0|0	5.82	0		12548
	C_110511164510,35327	K.LVVVDFSATWCGPCK.M	1740.03	0.35845	2	1	20.79	0.9187	5.23	30978	0|0	5.82	0		12547
	C_110511164510,37417	K.LVVVDFSATWCGPCK.M	1740.03	0.27845	2	1	29.85	0.8968	0.65	30980	0|0	5.82	0		12567
	C_110511164510,41601	K.LVVVDFSATWCGPCK.M	1740.03	-0.22155	2	1	31.21	0.7578	0.478	30995	0|0	5.82	0		12622
	C_110511164510,45914	K.LVVVDFSATWCGPCK.M	1740.03	0.45845	2	1	28.01	0.9207	0.995	30976	0|0	5.82	0		12590
	C_110511164510,13738	K.PFFHSLSEK.Y	1092.22	-0.10176	3	1	25.26	0.1089	2.68	1132	0|0	7.17	0		18027
	C_110511164510,13769	K.PFFHSLSEK.Y	1092.22	0.28824	3	1	29.6	0.473	1	1127	0|0	7.17	0		18330
	C_110511164510,13786	K.PFFHSLSEK.Y	1092.22	0.13824	3	1	26.83	0.1636	1.91	1129	0|0	7.17	0		18392
	C_110511164510,18765	K.TAFQEALDAAGDK.L	1337.41	-0.38138	2	1	81.35	0.7518	5.64e-06	17083	0|0	4.03	0		15406
	C_110511164510,5831	K.VGEFSGANK.E	908.975	-0.59564	1	1	48.24	0.6076	0.00612	4275	0|0	5.97	0		8160
	C_110511164510,5847	K.VGEFSGANK.E	908.975	-0.61564	1	1	20.58	0.5039	3.57	4276	0|0	5.97	0		8160
	C_110511164510,5959	K.VGEFSGANK.E	908.975	0.45436	1	1	45.5	0.5716	0.0126	4262	0|0	5.97	0		8974
47	IPI:IPI00216318.5|SWISS-PROT:P31946-1|TREMBL:A8K9K2;B5BU24|ENSEMBL:ENSP00000300161;ENSP00000361930|REFSEQ:NP_003395;NP_647539|H-INV:HIT000322080|VEGA:OTTHUMP00000031075;OTTHUMP00000031076 Tax_Id=9606 Gene_Symbol=YWHAB Isoform Long of 14-3-3 protein beta/alpha	16	6	0.2724	28082.1	4.76
	C_110511164510,6615	K.AVTEQGHELSNEER.N	1599.63	-0.63808	2	1	31.48	0.6687	0.497	26361	0|0	4.48	0		13963
	C_110511164510,6663	K.AVTEQGHELSNEER.N	1599.63	0.92192	2	1	41.09	0.6676	0.0509	26319	0|0	4.48	0		13086
	C_110511164510,6685	K.AVTEQGHELSNEER.N	1599.63	-0.87808	2	1	57.04	0.8438	0.00138	26377	0|0	4.48	0		13977
	C_110511164510,6710	K.AVTEQGHELSNEER.N	1599.63	0.96931	3	1	26.95	0.1963	1.65	8350	0|0	4.48	0		16358
	C_110511164510,28305	K.DSTLIM*QLLR.D	1206.43	-0.68058	2	1	44.96	0.3499	0.0273	12537	0|0	5.84	0	Oxidation (M)	17113
	C_110511164510,30334	K.DSTLIMQLLR.D	1190.43	0.98001	2	1	50.44	0.1987	0.00778	11989	0|0	5.84	0		17229
	C_110511164510,30373	K.DSTLIMQLLR.D	1190.43	0.32001	2	1	57.63	0.3103	0.00148	12016	0|0	5.84	0		17198
	C_110511164510,4057	K.EM*QPTHPIR.L	1125.28	-0.71436	2	1	30.06	0.5156	0.786	10069	0|0	6.85	0	Oxidation (M)	15934
	C_110511164510,4079	K.EM*QPTHPIR.L	1125.28	-0.13436	2	1	25.63	0.2911	2.2	10044	0|0	6.85	0	Oxidation (M)	16060
	C_110511164510,3274	K.IAEKAER.S ! K.LAEQAER.Y	816.922	-0.45058	2	1	38.48	0.0104	0.14	2398	0|0	6.14	1		19790
	C_110511164510,3282	K.IAEKAER.S ! K.LAEQAER.Y	816.922	0.34203	1	1	20.52	0.3855	5.18	2390	0|0	6.14	1		11687
	C_110511164510,32107	K.TAFDEAIAELDTLNEESYK.D	2160.27	0.5745	2	1	78.45	0.8446	7.61e-06	41701	0|0	3.77	0		10652
	C_110511164510,6748	R.VISSIEQK.T ! R.VLSSIEQK.S	904.039	0.36904	1	1	37	0.4373	0.117	4140	0|0	5.97	0		11678
	C_110511164510,6765	R.VISSIEQK.T ! R.VLSSIEQK.S	904.039	0.36904	1	1	37.11	0.5831	0.114	4141	0|0	5.97	0		11678
	C_110511164510,7447	R.VISSIEQK.T ! R.VLSSIEQK.S	904.039	0.27904	1	1	37.08	0.6111	0.114	4146	0|0	5.97	0		11678
	C_110511164510,7466	R.VISSIEQK.T ! R.VLSSIEQK.S	904.039	0.38904	1	1	21.43	0.434	4.2	4138	0|0	5.97	0		11678
48	IPI:IPI00220642.7|SWISS-PROT:P61981|TREMBL:B3KNB4;B4DHC4|ENSEMBL:ENSP00000306330|REFSEQ:NP_036611|H-INV:HIT000039050|VEGA:OTTHUMP00000024480;OTTHUMP00000161136 Tax_Id=9606 Gene_Symbol=YWHAG 14-3-3 protein gamma	16	6	0.2753	28302.3	4.8
	C_110511164510,28305	K.DSTLIM*QLLR.D	1206.43	-0.68058	2	1	44.96	0.3499	0.0273	12537	0|0	5.84	0	Oxidation (M)	17113
	C_110511164510,30334	K.DSTLIMQLLR.D	1190.43	0.98001	2	1	50.44	0.1987	0.00778	11989	0|0	5.84	0		17229
	C_110511164510,30373	K.DSTLIMQLLR.D	1190.43	0.32001	2	1	57.63	0.3103	0.00148	12016	0|0	5.84	0		17198
	C_110511164510,41561	K.ELEAVCQDVLSLLDNYLIK.N	2236.56	-0.08522	3	1	49.25	0.6591	0.00859	22511	0|0	3.92	0		14458
	C_110511164510,41582	K.ELEAVCQDVLSLLDNYLIK.N	2236.56	-0.65522	3	1	47.13	0.6951	0.0141	22525	0|0	3.92	0		14597
	C_110511164510,41715	K.ELEAVCQDVLSLLDNYLIK.N	2236.56	-0.19261	2	1	97.41	0.8534	9.18e-08	42978	0|0	3.92	0		10118
	C_110511164510,41774	K.ELEAVCQDVLSLLDNYLIK.N	2236.56	0.56739	2	1	50.45	0.8533	0.0045	42967	0|0	3.92	0		9986
	C_110511164510,3274	K.IAEKAER.S ! K.LAEQAER.Y	816.922	-0.45058	2	1	38.48	0.0104	0.14	2398	0|0	6.14	1		19790
	C_110511164510,3282	K.IAEKAER.S ! K.LAEQAER.Y	816.922	0.34203	1	1	20.52	0.3855	5.18	2390	0|0	6.14	1		11687
	C_110511164510,14657	K.NVTELNEPLSNEER.N	1644.72	0.34223	2	1	41.05	0.7732	0.0542	27895	0|0	4.09	0		13810
	C_110511164510,14691	K.NVTELNEPLSNEER.N	1644.72	0.42223	2	1	29.45	0.4754	0.783	27890	0|0	4.09	0		13802
	C_110511164510,3133	K.RATVVESSEK.A	1106.21	0.11464	2	1	23.54	0.5416	4.05	9480	0|0	6.14	1		18288
	C_110511164510,6748	R.VISSIEQK.T ! R.VLSSIEQK.S	904.039	0.36904	1	1	37	0.4373	0.117	4140	0|0	5.97	0		11678
	C_110511164510,6765	R.VISSIEQK.T ! R.VLSSIEQK.S	904.039	0.36904	1	1	37.11	0.5831	0.114	4141	0|0	5.97	0		11678
	C_110511164510,7447	R.VISSIEQK.T ! R.VLSSIEQK.S	904.039	0.27904	1	1	37.08	0.6111	0.114	4146	0|0	5.97	0		11678
	C_110511164510,7466	R.VISSIEQK.T ! R.VLSSIEQK.S	904.039	0.38904	1	1	21.43	0.434	4.2	4138	0|0	5.97	0		11678
49	IPI:IPI00419585.9|SWISS-PROT:P62937|TREMBL:A8K220;A8K486;B2RE56;Q567Q0;Q71V99|ENSEMBL:ENSP00000348240|REFSEQ:NP_066953|H-INV:HIT000049372|VEGA:OTTHUMP00000025305;OTTHUMP00000159501 Tax_Id=9606 Gene_Symbol=PPIA Peptidyl-prolyl cis-trans isomerase A	16	6	0.3576	18012.3	7.68
	C_110511164510,20661	K.FEDENFILK.H	1155.28	0.70595	1	1	32.4	0.2364	0.257	10875	0|0	4.14	0		8948
	C_110511164510,20750	K.FEDENFILK.H	1155.28	0.28334	2	1	47.12	0.344	0.016	10889	0|0	4.14	0		16538
	C_110511164510,20771	K.FEDENFILK.H	1155.28	0.80334	2	1	42.9	0.2874	0.0427	10872	0|0	4.14	0		16661
	C_110511164510,5355	K.HVVFGK.I	686.822	0.48905	2	1	26.15	0.4164	2.31	709	0|0	8.76	0		19058
	C_110511164510,5360	K.HVVFGK.I	686.822	0.40905	2	1	21.41	0.3877	6.95	712	0|0	8.76	0		19234
	C_110511164510,17189	K.ITIADCGQLE.-	1120.25	0.62332	1	1	26.33	0.0661	1.18	9863	0|0	4.09	0		10113
	C_110511164510,11566	K.TEWLDGK.H	848.919	0.54643	2	1	33.81	0.1503	0.416	2994	0|0	4.37	0		19983
	C_110511164510,11582	K.TEWLDGK.H	848.919	-0.03357	2	1	35.94	0.2117	0.245	3006	0|0	4.37	0		19266
	C_110511164510,32955	M.VNPTVFFDIAVDGEPLGR.V	1947.17	0.77825	2	1	91.94	0.4928	3.61e-07	37203	0|0	4.03	0		11275
	C_110511164510,32993	M.VNPTVFFDIAVDGEPLGR.V	1947.17	0.19825	2	1	63.71	0.2916	0.000244	37223	0|0	4.03	0		11477
	C_110511164510,33176	M.VNPTVFFDIAVDGEPLGR.V	1947.17	0.68564	3	1	45.04	0.427	0.0228	15695	0|0	4.03	0		14555
	C_110511164510,33741	M.VNPTVFFDIAVDGEPLGR.V	1947.17	-0.42175	2	1	22.07	0.662	3.75	37234	0|0	4.03	0		12083
	C_110511164510,23482	R.VSFELFADK.V	1056.19	0.47806	1	1	27.5	0.4004	0.724	8051	0|0	4.37	0		8145
	C_110511164510,23501	R.VSFELFADK.V	1056.19	0.55805	1	1	27.32	0.5684	0.755	8048	0|0	4.37	0		8145
	C_110511164510,23901	R.VSFELFADK.V	1056.19	0.65545	2	1	35.96	0.6746	0.195	8044	0|0	4.37	0		15396
	C_110511164510,23937	R.VSFELFADK.V	1056.19	0.73545	2	1	39.31	0.696	0.0911	8042	0|0	4.37	0		15547
50	IPI:IPI00479186.7|SWISS-PROT:P14618-1|ENSEMBL:ENSP00000334983|REFSEQ:NP_002645|H-INV:HIT000029665|VEGA:OTTHUMP00000176444 Tax_Id=9606 Gene_Symbol=PKM2 Isoform M2 of Pyruvate kinase isozymes M1/M2	14	6	0.1864	57936.2	7.96
	C_110511164510,23740	K.DPVQEAWAEDVDLR.V	1643.73	-0.26416	2	1	74.11	0.759	2.64e-05	27873	0|0	3.77	0		13614
	C_110511164510,23850	K.DPVQEAWAEDVDLR.V	1643.73	0.15584	2	1	72.67	0.7249	3.73e-05	27856	0|0	3.77	0		13812
	C_110511164510,23873	K.DPVQEAWAEDVDLR.V	1643.73	-0.26416	2	1	70.11	0.6555	6.64e-05	27872	0|0	3.77	0		13614
	C_110511164510,24526	K.GADFLVTEVENGGSLGSK.K	1780.91	-0.68676	2	1	49.52	0.7377	0.00701	32311	0|0	4.14	0		12560
	C_110511164510,24556	K.GADFLVTEVENGGSLGSK.K	1780.91	0.53324	2	1	58.19	0.7032	0.000969	32273	0|0	4.14	0		12781
	C_110511164510,24576	K.GADFLVTEVENGGSLGSK.K	1780.91	-0.72676	2	1	46.73	0.7652	0.0133	32313	0|0	4.14	0		12515
	C_110511164510,24657	K.GADFLVTEVENGGSLGSK.K	1780.91	0.83324	2	1	62.98	0.8326	0.000324	32257	0|0	4.14	0		12865
	C_110511164510,18902	R.GDLGIEIPAEK.V	1142.28	0.04622	2	1	35.03	0.523	0.26	10559	0|0	4.14	0		16572
	C_110511164510,27676	R.LAPITSDPTEATAVGAVEASFK.C	2176.4	-0.69348	2	1	62.97	0.74	0.000263	41998	0|0	4.14	0		10441
	C_110511164510,27708	R.LAPITSDPTEATAVGAVEASFK.C	2176.4	-0.21348	2	1	96.91	0.9053	1.08e-07	41984	0|0	4.14	0		10586
	C_110511164510,17244	R.LDIDSPPITAR.N	1198.35	-0.18718	2	1	52.97	0.6738	0.00403	12286	0|0	4.21	0		15985
	C_110511164510,17265	R.LDIDSPPITAR.N	1198.35	-0.22717	2	1	55.97	0.6584	0.00202	12289	0|0	4.21	0		15970
	C_110511164510,28216	R.TATESFASDPILYRPVAVALDTK.G	2466.76	-0.03269	2	1	33.53	0.8443	0.197	45192	0|0	4.56	1		8873
	C_110511164510,28237	R.TATESFASDPILYRPVAVALDTK.G	2466.76	-0.13269	2	1	22.92	0.7836	2.26	45193	0|0	4.56	1		8857
51	IPI:IPI00215767.1|SWISS-PROT:P15291-1|TREMBL:B2R710;B4DMM8;B7ZAH9;Q86XA6|ENSEMBL:ENSP00000369055|REFSEQ:NP_001488|H-INV:HIT000321972|VEGA:OTTHUMP00000021196 Tax_Id=9606 Gene_Symbol=B4GALT1 Isoform Long of Beta-1,4-galactosyltransferase 1	12	6	0.2337	43919.8	8.88
	C_110511164510,35242	K.FGFSLPYVQYFGGVSALSK.Q	2068.35	0.47614	2	1	26.97	0.8272	1.1	39863	0|0	8.5	0		10957
	C_110511164510,22641	K.LLNVGFQEALK.D	1232.45	-0.90488	2	1	47.38	0.3276	0.0151	13483	0|0	6	0		16470
	C_110511164510,22747	K.LLNVGFQEALK.D	1232.45	-0.82488	2	1	32.99	0.1901	0.422	13478	0|0	6	0		16788
	C_110511164510,22789	K.LLNVGFQEALK.D	1232.45	0.39512	2	1	30.27	0.5134	0.799	13448	0|0	6	0		16998
	C_110511164510,26473	K.LLNVGFQEALK.D	1232.45	0.83512	2	1	32.91	0.7609	0.434	13428	0|0	6	0		16971
	C_110511164510,25355	K.VAIIIPFR.N ! K.VAILIPFR.N	929.18	0.76663	2	1	32.5	0.42	0.496	4728	0|0	9.72	0		17642
	C_110511164510,25371	K.VAIIIPFR.N ! K.VAILIPFR.N	929.18	0.24663	2	1	30.64	0.3541	0.752	4739	0|0	9.72	0		17426
	C_110511164510,4997	R.CFSQPR.H	794.899	-0.39446	2	1	32.06	0.3852	0.536	2027	0|0	8.25	0		17224
	C_110511164510,25494	R.LPQLVGVSTPLQGGSNSAAAIGQSSGELR.T	2796.07	0.40849	3	1	50.63	0.8538	0.00525	34879	0|0	6	0		12128
	C_110511164510,25515	R.LPQLVGVSTPLQGGSNSAAAIGQSSGELR.T	2796.07	0.70849	3	1	61.21	0.8878	0.00046	34868	0|0	6	0		12158
	C_110511164510,31709	R.QQLDYGIYVINQAGDTIFNR.A	2329.54	0.86969	2	1	80.56	0.8836	4.24e-06	44155	0|0	4.21	0		9657
	C_110511164510,32054	R.QQLDYGIYVINQAGDTIFNR.A	2329.54	-0.49291	3	1	33.36	0.8126	0.328	24680	0|0	4.21	0		14229
52	IPI:IPI00219217.3|SWISS-PROT:P07195|TREMBL:Q5U077|ENSEMBL:ENSP00000229319;ENSP00000379386|REFSEQ:NP_002291|H-INV:HIT000037014|VEGA:OTTHUMP00000165228;OTTHUMP00000165229;OTTHUMP00000166897 Tax_Id=9606 Gene_Symbol=LDHB L-lactate dehydrogenase B chain	11	6	0.1946	36638.1	5.71
	C_110511164510,6004	K.DYSVTANSK.I	985.026	0.46575	1	1	57.11	0.7293	0.000818	6136	0|0	5.84	0		8408
	C_110511164510,6022	K.DYSVTANSK.I	985.026	0.36575	1	1	57.03	0.7573	0.000833	6137	0|0	5.84	0		8408
	C_110511164510,16730	K.LIAPVAEEEATVPNNK.I	1695.89	0.13492	2	1	39.89	0.7403	0.0677	29632	0|0	4.25	0		13202
	C_110511164510,16789	K.LIAPVAEEEATVPNNK.I	1695.89	-0.52508	2	1	53.82	0.7808	0.00266	29658	0|0	4.25	0		12812
	C_110511164510,19051	K.SADTLWDIQK.D	1177.28	-0.82948	2	1	42.91	0.6859	0.0452	11651	0|0	4.21	0		17679
	C_110511164510,19072	K.SADTLWDIQK.D	1177.28	-0.00948	2	1	38.58	0.5039	0.119	11619	0|0	4.21	0		17204
	C_110511164510,33105	K.SLADELALVDVLEDK.L	1630.81	0.01822	2	1	55.16	0.7409	0.00215	27415	0|0	3.77	0		14128
	C_110511164510,12277	R.GLTSVINQK.L	960.106	0.42554	1	1	27.13	0.3992	1.04	5518	0|0	8.75	0		10780
	C_110511164510,12320	R.GLTSVINQK.L	960.106	0.36554	1	1	35.04	0.49	0.169	5522	0|0	8.75	0		10780
	C_110511164510,9910	R.LNLVQR.N	742.887	-0.06617	2	1	41	0.2061	0.0711	1300	0|0	9.75	0		17896
	C_110511164510,9924	R.LNLVQR.N	742.887	-0.44617	2	1	47.35	0.2809	0.0176	1302	0|0	9.75	0		19131
53	IPI:IPI00016915.1|SWISS-PROT:Q16270|TREMBL:B4E1N2;B7Z9W7|ENSEMBL:ENSP00000295666|REFSEQ:NP_001544|H-INV:HIT000262230|VEGA:OTTHUMP00000158974 Tax_Id=9606 Gene_Symbol=IGFBP7 Insulin-like growth factor-binding protein 7	11	6	0.3014	29130	8.25
	C_110511164510,6562	K.EDAGEYECHASNSQGQASASAK.I	2298.29	0.3282	3	1	34.91	0.7393	0.232	23981	0|0	4.4	0		14372
	C_110511164510,24417	K.HEVTGWVLVSPLSK.E	1552.79	0.20643	3	1	24.52	0.4878	3.14	7431	0|0	6.75	0		17789
	C_110511164510,25206	K.ITVVDALHEIPVK.K	1434.7	0.68613	2	1	60.93	0.722	0.000598	20526	0|0	5.32	0		14804
	C_110511164510,25231	K.ITVVDALHEIPVK.K	1434.7	0.04352	3	1	34.33	0.5814	0.318	5439	0|0	5.32	0		17210
	C_110511164510,25244	K.ITVVDALHEIPVK.K	1434.7	0.04352	3	1	32.89	0.4846	0.442	5440	0|0	5.32	0		17210
	C_110511164510,13789	K.SRYPVCGSDGTTYPSGCQLR.A	2262.46	0.04312	3	1	46	0.7785	0.0184	23077	0|0	7.78	1		14685
	C_110511164510,13802	K.SRYPVCGSDGTTYPSGCQLR.A	2262.46	0.31312	3	1	34.28	0.6517	0.273	23070	0|0	7.78	1		14614
	C_110511164510,13881	K.SRYPVCGSDGTTYPSGCQLR.A	2262.46	0.62572	2	1	31.43	0.908	0.36	43377	0|0	7.78	1		9994
	C_110511164510,17748	R.TELLPGDRDNLAIQTR.G	1813	0.4046	2	1	37.61	0.8094	0.105	33344	0|0	4.56	1		12091
	C_110511164510,14791	R.YPVCGSDGTTYPSGCQLR.A	2019.2	0.42272	2	1	87.63	0.8639	9.59e-07	38829	0|0	5.82	0		11110
	C_110511164510,14810	R.YPVCGSDGTTYPSGCQLR.A	2019.2	0.58272	2	1	81.36	0.8961	4.06e-06	38823	0|0	5.82	0		11112
54	IPI:IPI00903145.1|SWISS-PROT:P35241|TREMBL:B0YJ88;B7Z2S7;B7Z9U6;Q05CU6;Q6PKD3;Q9NST9|ENSEMBL:ENSP00000342830|REFSEQ:NP_002897|H-INV:HIT000191480 Tax_Id=9606 Gene_Symbol=RDX Radixin	11	6	0.0961	68563.1	6.03
	C_110511164510,22968	K.APDFVFYAPR.L	1183.33	-0.65845	2	1	44.83	0.7694	0.0265	11829	0|0	5.88	0		16115
	C_110511164510,23034	K.APDFVFYAPR.L	1183.33	-0.53845	2	1	38.85	0.7779	0.105	11818	0|0	5.88	0		16115
	C_110511164510,26764	K.IGFPWSEIR.N	1105.27	-0.20747	2	1	45.44	0.5528	0.0262	9442	0|0	6	0		18315
	C_110511164510,26781	K.IGFPWSEIR.N	1105.27	0.21253	2	1	48.08	0.1429	0.0142	9424	0|0	6	0		18302
	C_110511164510,10906	K.KFVIKPIDK.K	1088.36	0.38975	2	1	23.34	0.2781	4.38	8931	0|0	9.7	2		18903
	C_110511164510,16687	K.QLFDQVVK.T	977.135	-0.07816	2	1	23.27	0.1676	4.35	5978	0|0	5.84	0		18473
	C_110511164510,16741	K.QLFDQVVK.T	977.135	0.02184	2	1	33.67	0.3805	0.386	5975	0|0	5.84	0		17971
	C_110511164510,32371	R.EVWFFGLQYVDSK.G	1618.81	-0.96766	2	1	43.04	0.6856	0.0347	27025	0|0	4.37	0		13978
	C_110511164510,32427	R.EVWFFGLQYVDSK.G	1618.81	0.23234	2	1	26.97	0.8424	1.39	26993	0|0	4.37	0		13878
	C_110511164510,25308	R.LFFLQVK.E	895.119	0.18564	2	1	27.99	0.0497	1.36	3935	0|0	8.75	0		17103
	C_110511164510,25376	R.LFFLQVK.E	895.119	0.84564	2	1	34.13	0.0152	0.322	3927	0|0	8.75	0		16643
55	IPI:IPI00186290.6|SWISS-PROT:P13639|TREMBL:B2RMP5;B4DMC6;B4DRE8;Q6PK56;Q8TA90|ENSEMBL:ENSP00000307940|REFSEQ:NP_001952|H-INV:HIT000326370|VEGA:OTTHUMP00000076424 Tax_Id=9606 Gene_Symbol=EEF2 Elongation factor 2	10	6	0.1061	95337.1	6.41
	C_110511164510,35583	K.EGIPALDNFLDKL.-	1445.64	-0.73758	2	1	35.53	0.7726	0.214	20956	0|0	4.03	1		15257
	C_110511164510,35615	K.EGIPALDNFLDKL.-	1445.64	-0.01758	2	1	55.74	0.8696	0.00203	20927	0|0	4.03	1		15221
	C_110511164510,16014	K.GVQYLNEIK.D	1064.21	0.19902	2	1	31.99	0.3995	0.568	8280	0|0	6	0		17976
	C_110511164510,16051	K.GVQYLNEIK.D	1064.21	-0.06098	2	1	25.06	0.3947	2.67	8293	0|0	6	0		17106
	C_110511164510,33780	R.ALLELQLEPEELYQTFQR.I	2221.48	0.57148	2	1	46.34	0.8418	0.0122	42732	0|0	4.09	0		10479
	C_110511164510,17565	R.ETVSEESNVLCLSK.S	1595.75	-0.32567	2	1	50.08	0.762	0.00653	26220	0|0	4.25	0		13304
	C_110511164510,32239	R.TFCQLILDPIFK.V	1495.8	-0.66958	2	1	63.99	0.6699	0.000289	22693	0|0	5.5	0		14467
	C_110511164510,32244	R.TFCQLILDPIFK.V	1495.8	0.97042	2	1	70.67	0.6563	6.15e-05	22651	0|0	5.5	0		14362
	C_110511164510,32264	R.TFCQLILDPIFK.V	1495.8	-0.56958	2	1	61.88	0.6905	0.000469	22689	0|0	5.5	0		14464
	C_110511164510,35034	R.YVEPIEDVPCGNIVGLVGVDQFLVK.T	2761.17	0.57703	3	1	22.13	0.7808	3.81	34209	0|0	3.92	0		12430
56	IPI:IPI00012011.6|SWISS-PROT:P23528|TREMBL:B3KUQ1|ENSEMBL:ENSP00000309629|REFSEQ:NP_005498|H-INV:HIT000022544 Tax_Id=9606 Gene_Symbol=CFL1 Cofilin-1	10	6	0.4036	18502.3	8.22
	C_110511164510,20594	K.AVLFCLSEDK.K	1182.37	0.64594	1	1	31.66	0.7521	0.288	11756	0|0	4.37	0		8450
	C_110511164510,20620	K.AVLFCLSEDK.K	1182.37	-0.32406	1	1	32.51	0.5463	0.238	11798	0|0	4.37	0		8478
	C_110511164510,17102	K.AVLFCLSEDKK.N	1310.54	0.90564	2	1	30.38	0.7123	0.703	16101	0|0	6.1	1		15355
	C_110511164510,27534	K.EILVGDVGQTVDDPYATFVK.M	2167.39	0.55804	2	1	113.62	0.9223	2.32e-09	41839	0|0	3.84	0		10694
	C_110511164510,27554	K.EILVGDVGQTVDDPYATFVK.M	2167.39	0.75804	2	1	99.81	0.8492	5.54e-08	41831	0|0	3.84	0		10601
	C_110511164510,32430	K.KEDLVFIFWAPESAPLK.S	1991.31	0.69253	3	1	40.75	0.704	0.0647	16764	0|0	4.68	1		15385
	C_110511164510,32450	K.KEDLVFIFWAPESAPLK.S	1991.31	0.96253	3	1	37.21	0.6133	0.147	16760	0|0	4.68	1		15457
	C_110511164510,11621	K.NIILEEGK.E	916.05	0.36963	1	1	36.55	0.2227	0.113	4407	0|0	4.53	0		10224
	C_110511164510,11639	K.NIILEEGK.E	916.05	0.40963	1	1	43.62	0.3478	0.0222	4405	0|0	4.53	0		10224
	C_110511164510,15863	R.YALYDATYETK.E	1338.44	0.0048	2	1	21.42	0.4771	5.38	17121	0|0	4.37	0		14929
57	IPI:IPI00023673.1|SWISS-PROT:Q08380|TREMBL:B4DVE1;B4DWA8|ENSEMBL:ENSP00000262776|REFSEQ:NP_005558|H-INV:HIT000192184|VEGA:OTTHUMP00000182540;OTTHUMP00000182542 Tax_Id=9606 Gene_Symbol=LGALS3BP Galectin-3-binding protein	10	6	0.147	65330.2	5.13
	C_110511164510,18824	K.AVDTWSWGER.A	1207.27	-0.08156	2	1	34.33	0.7676	0.319	12546	0|0	4.37	0		17271
	C_110511164510,18851	K.AVDTWSWGER.A	1207.27	-0.02156	2	1	28.5	0.4351	1.19	12544	0|0	4.37	0		16908
	C_110511164510,18989	K.AVDTWSWGER.A	1207.27	0.99844	2	1	27.38	0.5723	1.56	12521	0|0	4.37	0		17039
	C_110511164510,30852	K.TLQALEFHTVPFQLLAR.Y	1985.31	-0.62711	3	1	33.33	0.64	0.35	16657	0|0	6.41	0		15054
	C_110511164510,30872	K.TLQALEFHTVPFQLLAR.Y	1985.31	0.60289	3	1	27.69	0.3272	1.29	16605	0|0	6.41	0		15212
	C_110511164510,26513	R.ELSEALGQIFDSQR.G	1593.71	0.92001	2	1	45.14	0.8223	0.0211	26114	0|0	4.14	0		13809
	C_110511164510,29234	R.IYTSPTWSAFVTDSSWSAR.K	2163.32	0.48803	2	1	104.84	0.7897	1.77e-08	41747	0|0	5.84	0		10772
	C_110511164510,14934	R.VEIFYR.G	826.959	0.48563	2	1	25.66	0.0499	2.11	2585	0|0	5.97	0		15547
	C_110511164510,14958	R.VEIFYR.G	826.959	0.02563	2	1	31.94	0.2392	0.49	2589	0|0	5.97	0		15326
	C_110511164510,26022	R.YYPYQSFQTPQHPSFLFQDK.R	2522.74	0.37652	3	1	39.18	0.7876	0.0798	29209	0|0	6.74	0		13222
58	IPI:IPI00005614.6|SWISS-PROT:Q01082-1|TREMBL:B2ZZ89;B4DIF8|ENSEMBL:ENSP00000349259|REFSEQ:NP_003119|H-INV:HIT000196936|VEGA:OTTHUMP00000165176 Tax_Id=9606 Gene_Symbol=SPTBN1 Isoform Long of Spectrin beta chain, brain 1	10	6	0.03	274606	5.39
	C_110511164510,42431	K.DGLNEAWADLLELIDTR.T	1945.11	0.3374	2	1	35.65	0.7097	0.161	37169	0|0	3.77	0		11798
	C_110511164510,42465	K.DGLNEAWADLLELIDTR.T	1945.11	-0.5426	2	1	20.2	0.6342	5.37	37189	0|0	3.77	0		11247
	C_110511164510,18056	K.LLQLSAAAVDK.G ! K.LLQLTEKRK.E	1129.33	-0.3788	3	1	21.8	0.3596	5.85	1432	0|0	5.84	0		17711
	C_110511164510,6398	R.ALVADSHPESER.I	1311.38	-0.81527	2	1	36.43	0.5929	0.172	16204	0|0	4.65	0		15161
	C_110511164510,6421	R.ALVADSHPESER.I	1311.38	-0.95527	2	1	36.69	0.5525	0.162	16214	0|0	4.65	0		15119
	C_110511164510,26054	R.LTTLELLEVR.R	1187.41	0.07301	2	1	58.14	0.6326	0.00133	11903	0|0	4.53	0		17352
	C_110511164510,26089	R.LTTLELLEVR.R	1187.41	-0.04699	2	1	50.38	0.7108	0.00785	11912	0|0	4.53	0		17136
	C_110511164510,2034	R.QLM*HSGHPSEK.E	1267.39	-0.79427	3	1	21.29	0.1592	7.62	2943	0|0	6.92	0	Oxidation (M)	20510
	C_110511164510,15739	R.TQILAASYELHK.F	1374.56	0.2479	2	1	22.65	0.3143	4.28	18350	0|0	6.41	0		15763
	C_110511164510,15755	R.TQILAASYELHK.F	1374.56	0.2879	2	1	22.71	0.3624	4.22	18345	0|0	6.41	0		15763
59	IPI:IPI00396378.3|SWISS-PROT:P22626-1|ENSEMBL:ENSP00000346694|REFSEQ:NP_112533|H-INV:HIT000195300|VEGA:OTTHUMP00000122511;OTTHUMP00000202466 Tax_Id=9606 Gene_Symbol=HNRNPA2B1 Isoform B1 of Heterogeneous nuclear ribonucleoproteins A2/B1	9	6	0.204	37429.2	8.97
	C_110511164510,29931	K.LFIGGLSFETTEESLR.N	1799.99	-0.91909	2	1	34.87	0.6427	0.201	32977	0|0	4.25	0		12353
	C_110511164510,5703	K.YHTINGHNAEVR.K	1411.5	-0.75138	2	1	62.62	0.7207	0.000403	19689	0|0	6.92	0		14719
	C_110511164510,14658	R.DYFEEYGK.I	1051.08	-0.45786	1	1	24.52	0.3691	1.56	7924	0|0	4.14	0		8842
	C_110511164510,3901	R.EESGKPGAHVTVK.K	1339.47	-0.65895	2	1	46.09	0.7225	0.018	17172	0|0	6.85	1		14610
	C_110511164510,3911	R.EESGKPGAHVTVK.K	1339.47	0.16105	2	1	59.21	0.7519	0.000891	17135	0|0	6.85	1		14856
	C_110511164510,13321	R.GGGGNFGPGPGSNFR.G	1378.43	0.23556	2	1	28.56	0.3375	1.07	18464	0|0	9.75	0		15335
	C_110511164510,13341	R.GGGGNFGPGPGSNFR.G	1378.43	0.85556	2	1	21.45	0.4154	5.49	18442	0|0	9.75	0		15342
	C_110511164510,13448	R.NYYEQWGK.L	1088.15	0.46853	1	1	30.25	0.0807	0.505	8915	0|0	6	0		10693
	C_110511164510,13508	R.NYYEQWGK.L	1088.15	-0.94407	2	1	37.53	0.5955	0.168	8961	0|0	6	0		19013
60	IPI:IPI00021405.3|SWISS-PROT:P02545-1|TREMBL:Q5I6Y4;Q5I6Y6|ENSEMBL:ENSP00000357283|REFSEQ:NP_733821|H-INV:HIT000009858|VEGA:OTTHUMP00000015848 Tax_Id=9606 Gene_Symbol=LMNA Isoform A of Lamin-A/C	9	6	0.0919	74138.6	6.57
	C_110511164510,10005	K.EGDLIAAQAR.L	1044.14	-0.89349	2	1	36.02	0.6644	0.225	7682	0|0	4.37	0		17983
	C_110511164510,10029	K.EGDLIAAQAR.L	1044.14	0.48651	2	1	21.88	0.0841	5.79	7643	0|0	4.37	0		17841
	C_110511164510,4289	R.AQHEDQVEQYKK.E	1503.59	0.99922	2	1	26.76	0.6342	1.54	22871	0|0	5.45	1		14593
	C_110511164510,13932	R.LAVYIDR.V	849.994	-0.27938	2	1	30.62	0.2613	0.817	3035	0|0	5.84	0		18846
	C_110511164510,13960	R.LAVYIDR.V	849.994	0.54062	2	1	43.77	0.3847	0.0412	3015	0|0	5.84	0		19613
	C_110511164510,4992	R.LSPSPTSQR.S	973.062	-0.49126	2	1	20.64	0.0034	8.36	5873	0|0	9.75	0		19369
	C_110511164510,9478	R.SLETENAGLR.L	1090.16	0.33192	2	1	20.76	0.4379	7.69	8983	0|0	4.53	0		18333
	C_110511164510,9497	R.SLETENAGLR.L	1090.16	0.93192	2	1	34.47	0.4981	0.333	8964	0|0	4.53	0		18634
	C_110511164510,8059	R.TVLCGTCGQPADK.A	1407.59	-0.48047	2	1	28.71	0.6959	1.01	19548	0|0	5.5	0		14947
61	IPI:IPI00003590.2|SWISS-PROT:O00391-1|TREMBL:A8K477;A8K4C2|ENSEMBL:ENSP00000356574|REFSEQ:NP_002817|H-INV:HIT000222878|VEGA:OTTHUMP00000033189 Tax_Id=9606 Gene_Symbol=QSOX1 Isoform 1 of Sulfhydryl oxidase 1	7	6	0.1151	82576.7	9.13
	C_110511164510,27060	K.AHFSPSNIILDFPAAGSAAR.R	2043.26	-0.93389	3	1	21.79	0.6728	5.14	17946	0|0	6.79	0		15513
	C_110511164510,32958	K.FGVTDFPSCYLLFR.N	1722.98	-0.45366	2	1	41.95	0.6243	0.042	30512	0|0	5.83	0		13166
	C_110511164510,32977	K.FGVTDFPSCYLLFR.N	1722.98	0.30634	2	1	59.02	0.6225	0.000821	30492	0|0	5.83	0		13097
	C_110511164510,23533	K.LEEIDGFFAR.N	1197.32	0.84333	2	1	32.05	0.2387	0.492	12217	0|0	4.14	0		15769
	C_110511164510,14694	R.LAGAPSEDPQFPK.V	1357.49	-0.64556	2	1	30.76	0.2796	0.669	17787	0|0	4.37	0		15950
	C_110511164510,29214	R.NNEEYLALIFEK.G	1483.64	0.04741	2	1	24.26	0.0676	2.71	22224	0|0	4.25	0		14449
	C_110511164510,27596	R.VGSPNAAVLWLWSSHNR.V	1895.1	0.51902	3	1	28.27	0.7538	1.22	14490	0|0	9.73	0		16386
62	IPI:IPI00844215.1|SWISS-PROT:Q13813-1|TREMBL:B4DGT1;Q14917;Q9UG16|ENSEMBL:ENSP00000361816|REFSEQ:NP_003118|H-INV:HIT000329795|VEGA:OTTHUMP00000022283 Tax_Id=9606 Gene_Symbol=SPTAN1 Isoform 1 of Spectrin alpha chain, brain	6	6	0.0384	284536	5.22
	C_110511164510,33178	K.IAALQAFADQLIAAGHYAK.G	1973.25	-0.47842	2	1	33.59	0.866	0.248	37832	0|0	6.74	0		11332
	C_110511164510,27669	K.VEDLFLTFAK.K	1183.37	-0.02036	2	1	22.67	0.8553	4.35	11810	0|0	4.37	0		16074
	C_110511164510,32223	R.AGTFQAFEQFGQQLLAHGHYASPEIK.Q	2877.15	-0.98722	3	1	21.17	0.5489	4.43	36458	0|0	6.01	0		11593
	C_110511164510,25221	R.DLASVQALLR.K	1086.26	0.10931	2	1	49.26	0.7353	0.01	8895	0|0	5.84	0		16923
	C_110511164510,9340	R.SQLLGSAHEVQR.F	1325.45	0.97752	2	1	60.52	0.5787	0.000681	16676	0|0	6.47	0		15344
	C_110511164510,26236	R.SSLSSAQADFNQLAELDR.Q	1953.05	0.25511	2	1	42.31	0.8317	0.0337	37359	0|0	4.03	0		11489
63	IPI:IPI00004656.3|SWISS-PROT:P61769|ENSEMBL:ENSP00000340858|REFSEQ:NP_004039|H-INV:HIT000273639|VEGA:OTTHUMP00000161912;OTTHUMP00000175738;OTTHUMP00000175739;OTTHUMP00000175740 Tax_Id=9606 Gene_Symbol=B2M Beta-2-microglobulin	20	5	0.521	13714.4	6.06
	C_110511164510,36691	K.DWSFYLLYYTEFTPTEK.D	2204.41	0.35471	2	1	24.38	0.829	1.89	42484	0|0	4.14	0		10355
	C_110511164510,36721	K.DWSFYLLYYTEFTPTEK.D	2204.41	-0.48528	2	1	26.19	0.648	1.25	42493	0|0	4.14	0		10416
	C_110511164510,31799	K.SNFLNCYVSGFHPSDIEVDLLK.N	2555.83	0.25932	3	1	24.03	0.7041	2.55	29900	0|0	4.53	0		12905
	C_110511164510,31817	K.SNFLNCYVSGFHPSDIEVDLLK.N	2555.83	0.67932	3	1	23.08	0.5693	3.17	29891	0|0	4.53	0		12879
	C_110511164510,31874	K.SNFLNCYVSGFHPSDIEVDLLK.N	2555.83	-0.03807	2	1	34.18	0.9093	0.158	45689	0|0	4.53	0		8276
	C_110511164510,31883	K.SNFLNCYVSGFHPSDIEVDLLK.N	2555.83	0.80193	2	1	45.34	0.9124	0.0124	45686	0|0	4.53	0		8483
	C_110511164510,9009	K.VEHSDLSFSK.D	1149.23	-0.58245	2	1	31.19	0.31	0.647	10751	0|0	5.32	0		17028
	C_110511164510,9023	K.VEHSDLSFSK.D	1149.23	-0.78246	2	1	30.71	0.5529	0.723	10760	0|0	5.32	0		17029
	C_110511164510,9053	K.VEHSDLSFSK.D	1149.23	0.29754	2	1	53.16	0.5346	0.0041	10719	0|0	5.32	0		16961
	C_110511164510,9074	K.VEHSDLSFSK.D	1149.23	0.73754	2	1	58.67	0.5321	0.00116	10709	0|0	5.32	0		17128
	C_110511164510,9096	K.VEHSDLSFSK.D	1149.23	-0.30506	3	1	41.05	0.3386	0.07	1604	0|0	5.32	0		17834
	C_110511164510,9117	K.VEHSDLSFSK.D	1149.23	-0.33506	3	1	45.17	0.476	0.0271	1606	0|0	5.32	0		17823
	C_110511164510,9125	K.VEHSDLSFSK.D	1149.23	0.63015	1	1	57.76	0.5938	0.000793	10714	0|0	5.32	0		9465
	C_110511164510,9143	K.VEHSDLSFSK.D	1149.23	0.58015	1	1	71.48	0.542	3.37e-05	10715	0|0	5.32	0		9466
	C_110511164510,23187	R.IEKVEHSDLSFSK.D	1519.67	0.84144	2	1	22.13	0.5192	4.43	23441	0|0	5.45	1		14479
	C_110511164510,6977	R.VNHVTLSQPK.I	1123.28	-0.81297	3	1	36.63	0.6536	0.211	1398	0|0	8.73	0		19379
	C_110511164510,6996	R.VNHVTLSQPK.I	1123.28	-0.48297	3	1	37.35	0.6924	0.178	1393	0|0	8.73	0		19355
	C_110511164510,7004	R.VNHVTLSQPK.I	1123.28	0.66225	1	1	52.68	0.5	0.00252	9958	0|0	8.73	0		9333
	C_110511164510,7017	R.VNHVTLSQPK.I	1123.28	0.44225	1	1	43.21	0.5251	0.0223	9961	0|0	8.73	0		9333
	C_110511164510,7205	R.VNHVTLSQPK.I	1123.28	0.78964	2	1	39.33	0.7462	0.0977	9956	0|0	8.73	0		16743
64	IPI:IPI00018352.1|SWISS-PROT:P09936|TREMBL:B2RD14|ENSEMBL:ENSP00000284440|REFSEQ:NP_004172|H-INV:HIT000029526|VEGA:OTTHUMP00000125219 Tax_Id=9606 Gene_Symbol=UCHL1 Ubiquitin carboxyl-terminal hydrolase isozyme L1	13	5	0.287	24824.1	5.33
	C_110511164510,13839	K.NEAIQAAHDAVAQEGQCR.V	1969.08	0.2643	2	1	92.06	0.8559	3.5e-07	37722	0|0	4.65	0		11250
	C_110511164510,13940	K.NEAIQAAHDAVAQEGQCR.V	1969.08	0.4443	2	1	82.91	0.8688	2.87e-06	37715	0|0	4.65	0		11208
	C_110511164510,9476	K.QFLSETEK.M	982.065	0.95223	2	1	36.24	0.4746	0.203	6057	0|0	4.53	0		17059
	C_110511164510,9495	K.QFLSETEK.M	982.065	0.11223	2	1	44.59	0.5409	0.0292	6081	0|0	4.53	0		16779
	C_110511164510,9544	K.QFLSETEK.M	982.065	0.14484	1	1	26.27	0.1679	0.971	6079	0|0	4.53	0		8224
	C_110511164510,20503	K.QTIGNSCGTIGLIHAVANNQDK.L	2312.54	0.14309	3	1	30.26	0.5773	0.669	24268	0|0	6.73	0		14201
	C_110511164510,20542	K.QTIGNSCGTIGLIHAVANNQDK.L	2312.54	0.53309	3	1	36	0.7261	0.178	24263	0|0	6.73	0		14141
	C_110511164510,13484	R.FSAVALCK.A	896.085	0.67224	2	1	45.36	0.5716	0.0248	3953	0|0	8.22	0		17035
	C_110511164510,13506	R.FSAVALCK.A	896.085	0.11224	2	1	48.56	0.5815	0.0118	3971	0|0	8.22	0		16933
	C_110511164510,13389	R.LGVAGQWR.F	887.017	-0.81597	2	1	53.68	0.5566	0.00433	3807	0|0	9.75	0		20186
	C_110511164510,13404	R.LGVAGQWR.F	887.017	-0.87597	2	1	45.62	0.4562	0.0276	3812	0|0	9.75	0		20157
	C_110511164510,13422	R.LGVAGQWR.F	887.017	0.22403	2	1	45.8	0.3624	0.0248	3786	0|0	9.75	0		18827
	C_110511164510,13442	R.LGVAGQWR.F	887.017	0.46403	2	1	55.86	0.546	0.00244	3781	0|0	9.75	0		18794
65	IPI:IPI00550363.3|SWISS-PROT:P37802|ENSEMBL:ENSP00000357075;ENSP00000357077|REFSEQ:NP_003555|H-INV:HIT000288972|VEGA:OTTHUMP00000024407;OTTHUMP00000024409 Tax_Id=9606 Gene_Symbol=TAGLN2 Transgelin-2	13	5	0.3668	22391.2	8.41
	C_110511164510,37838	K.DGTVLCELINALYPEGQAPVK.K	2288.6	0.66231	2	1	33.11	0.7877	0.245	43721	0|0	4.14	0		10024
	C_110511164510,39567	K.QYDADLEQILIQWITTQCR.K	2395.67	-0.94023	3	1	44.63	0.719	0.023	26286	0|0	4.03	0		13356
	C_110511164510,39609	K.QYDADLEQILIQWITTQCR.K	2395.67	-0.49023	3	1	62.16	0.8275	0.0004	26275	0|0	4.03	0		13147
	C_110511164510,39621	K.QYDADLEQILIQWITTQCR.K	2395.67	0.69238	2	1	66.64	0.8477	0.000104	44744	0|0	4.03	0		9592
	C_110511164510,39629	K.QYDADLEQILIQWITTQCR.K	2395.67	-0.43023	3	1	44.42	0.7704	0.0238	26274	0|0	4.03	0		13173
	C_110511164510,39646	K.QYDADLEQILIQWITTQCR.K	2395.67	0.73238	2	1	72.23	0.8483	2.85e-05	44743	0|0	4.03	0		9525
	C_110511164510,37220	K.QYDADLEQILIQWITTQCRK.D	2523.84	0.45207	3	1	59.91	0.8812	0.000682	29224	0|0	4.56	1		13369
	C_110511164510,28626	R.DDGLFSGDPNWFPK.K	1595.69	-0.72724	2	1	42.77	0.7748	0.0354	26234	0|0	3.93	0		13386
	C_110511164510,28709	R.DDGLFSGDPNWFPK.K	1595.69	-0.26724	2	1	57.11	0.7417	0.00129	26215	0|0	3.93	0		13308
	C_110511164510,28710	R.DDGLFSGDPNWFPK.K	1595.69	0.95276	2	1	37.47	0.5714	0.124	26180	0|0	3.93	0		13819
	C_110511164510,28752	R.DDGLFSGDPNWFPK.K	1595.69	0.87276	2	1	47.36	0.7749	0.0125	26184	0|0	3.93	0		13580
	C_110511164510,34595	R.YGINTTDIFQTVDLWEGK.N	2101.29	-0.06179	2	1	21.07	0.5339	4.12	40579	0|0	4.03	0		10547
	C_110511164510,34662	R.YGINTTDIFQTVDLWEGK.N	2101.29	-0.68179	2	1	30.72	0.695	0.448	40589	0|0	4.03	0		10570
66	IPI:IPI00017704.3|SWISS-PROT:Q14019|TREMBL:B2RDU3|ENSEMBL:ENSP00000262428|REFSEQ:NP_066972|H-INV:HIT000297977|VEGA:OTTHUMP00000080376;OTTHUMP00000174986 Tax_Id=9606 Gene_Symbol=COTL1 Coactosin-like protein	13	5	0.3451	15944.8	5.54
	C_110511164510,9210	K.EVVQNFAK.E	935.055	0.98215	2	1	34.54	0.5197	0.328	4894	0|0	6.1	0		18648
	C_110511164510,9225	K.EVVQNFAK.E	935.055	-0.09785	2	1	29.33	0.5193	1.12	4938	0|0	6.1	0		19148
	C_110511164510,9247	K.EVVQNFAK.E	935.055	0.98215	2	1	31.71	0.0271	0.629	4895	0|0	6.1	0		18648
	C_110511164510,9257	K.EVVQNFAK.E	935.055	0.45475	1	1	25.17	0.3139	1.58	4914	0|0	6.1	0		10404
	C_110511164510,9271	K.EVVQNFAK.E	935.055	0.38475	1	1	23.36	0.3943	2.4	4916	0|0	6.1	0		10404
	C_110511164510,34907	K.FALITWIGENVSGLQR.A	1805.06	0.22851	2	1	73.32	0.7795	3.02e-05	33096	0|0	6	0		12985
	C_110511164510,34931	K.FALITWIGENVSGLQR.A	1805.06	-0.87149	2	1	80.49	0.8428	5.72e-06	33127	0|0	6	0		12808
	C_110511164510,35095	K.FALITWIGENVSGLQR.A	1805.06	0.18851	2	1	27.17	0.6846	1.24	33098	0|0	6	0		12949
	C_110511164510,10544	R.AAYNLVR.D	806.929	-0.90388	2	1	28.01	0.0407	1.4	2230	0|0	8.79	0		17706
	C_110511164510,26645	R.DDGSAVIWVTFK.Y	1338.48	-0.36885	2	1	32.7	0.6459	0.393	17126	0|0	4.21	0		14652
	C_110511164510,26676	R.DDGSAVIWVTFK.Y	1338.48	0.15115	2	1	63.51	0.7215	0.000332	17116	0|0	4.21	0		14884
	C_110511164510,20162	R.LFAFVR.F	752.923	-0.06986	2	1	26.15	0.1335	2.07	1427	0|0	9.75	0		17063
	C_110511164510,20183	R.LFAFVR.F	752.923	-0.02986	2	1	24.23	0.0062	3.2	1426	0|0	9.75	0		16946
67	IPI:IPI00179330.6|SWISS-PROT:P62979|TREMBL:B2RDW1;Q5RKT7;Q8WYN9|ENSEMBL:ENSP00000272317;ENSP00000383981;ENSP00000385659|REFSEQ:NP_001129064;NP_002945|H-INV:HIT000384848|VEGA:OTTHUMP00000200786;OTTHUMP00000200788;OTTHUMP00000200789 Tax_Id=9606 Gene_Symbol=UBC;RPS27A;UBB ubiquitin and ribosomal protein S27a precursor	13	5	0.3141	17964.7	9.68
	C_110511164510,5128	K.EGIPPDQQR.L	1040.11	0.31483	2	1	24.81	0.3728	2.75	7544	0|0	4.37	0		16669
	C_110511164510,5148	K.EGIPPDQQR.L	1040.11	0.19483	2	1	28.12	0.111	1.28	7552	0|0	4.37	0		16669
	C_110511164510,5800	K.EGIPPDQQR.L	1040.11	0.19483	2	1	21.42	0.4108	6.01	7551	0|0	4.37	0		16669
	C_110511164510,16098	K.ESTLHLVLR.L	1068.25	0.17412	2	1	36.85	0.5862	0.17	8396	0|0	6.85	0		16474
	C_110511164510,11569	K.IIFKK.- ! K.IIM*KK.E ! -.XLFKK.S ! R.ILFQK.I ! K.ILM*KK.S ! R.LIFAGK.Q ! K.LIFKK.G ! R.LIM*QK.Q ! R.LLFKK.I ! -.XLFKK.S	648.857	0.02374	2	1	20.43	0	9.65	350	0|0	10	1	Oxidation (M)	21316
	C_110511164510,11583	K.IIFKK.- ! K.IIM*KK.E ! -.XLFKK.S ! R.ILFQK.I ! K.ILM*KK.S ! R.LIFAGK.Q ! K.LIFKK.G ! R.LIM*QK.Q ! R.LLFKK.I ! -.XLFKK.S	648.857	0.12374	2	1	22.12	0	6.49	349	0|0	10	1	Oxidation (M)	21155
	C_110511164510,21832	K.TITLEVEPSDTIENVK.A	1788.97	0.39352	2	1	56.72	0.6894	0.00136	32548	0|0	4	0		12773
	C_110511164510,11636	R.LIFAGK.Q	648.814	0.24324	1	1	31.1	0.0887	0.501	348	0|0	8.75	0		12901
	C_110511164510,11769	R.LIFAGK.Q	648.814	0.92324	1	1	27.31	0.0564	1.2	343	0|0	8.75	0		12901
	C_110511164510,10817	R.TLSDYNIQK.E	1082.18	0.29122	2	1	39.85	0.5119	0.0844	8768	0|0	5.5	0		16299
	C_110511164510,10833	R.TLSDYNIQK.E	1082.18	0.51383	1	1	31.85	0.4276	0.27	8758	0|0	5.5	0		8259
	C_110511164510,10838	R.TLSDYNIQK.E	1082.18	0.27122	2	1	47.48	0.654	0.0146	8771	0|0	5.5	0		16299
	C_110511164510,10845	R.TLSDYNIQK.E	1082.18	0.50383	1	1	36.94	0.5173	0.0835	8759	0|0	5.5	0		8259
68	IPI:IPI00032292.1|SWISS-PROT:P01033|TREMBL:B3KQF4;Q58P21;Q6FGX5|ENSEMBL:ENSP00000218388|REFSEQ:NP_003245|H-INV:HIT000029962|VEGA:OTTHUMP00000023214 Tax_Id=9606 Gene_Symbol=TIMP1 Metalloproteinase inhibitor 1	11	5	0.4058	23170.6	8.46
	C_110511164510,33297	K.LQDGLLHITTCSFVAPWNSLSLAQR.R	2829.21	-0.38252	3	1	21.57	0.6759	4.27	35573	0|0	6.74	0		12271
	C_110511164510,21968	K.LQSGTHCLWTDQLLQGSEK.G	2202.42	0.18749	3	1	46.09	0.7505	0.0177	21720	0|0	5.32	0		14383
	C_110511164510,22010	K.LQSGTHCLWTDQLLQGSEK.G	2202.42	-0.05251	3	1	66.67	0.7594	0.000156	21724	0|0	5.32	0		14530
	C_110511164510,22107	K.LQSGTHCLWTDQLLQGSEK.G	2202.42	0.6901	2	1	66.52	0.8482	0.000119	42428	0|0	5.32	0		10670
	C_110511164510,22129	K.LQSGTHCLWTDQLLQGSEK.G	2202.42	-0.3899	2	1	48.31	0.9702	0.00793	42460	0|0	5.32	0		10742
	C_110511164510,26786	K.TYTVGCEECTVFPCLSIPCK.L	2422.8	0.24242	2	1	51.35	0.8946	0.00338	44907	0|0	4.53	0		9229
	C_110511164510,26799	K.TYTVGCEECTVFPCLSIPCK.L	2422.8	0.22242	2	1	44.01	0.8614	0.0183	44908	0|0	4.53	0		9227
	C_110511164510,20393	R.EPGLCTWQSLR.S	1347.52	-0.91408	2	1	38.88	0.706	0.107	17485	0|0	6.09	0		16577
	C_110511164510,20435	R.EPGLCTWQSLR.S	1347.52	0.28592	2	1	20.53	0.2129	7.07	17426	0|0	6.09	0		15969
	C_110511164510,20458	R.EPGLCTWQSLR.S	1347.52	-0.65408	2	1	38.58	0.6923	0.114	17469	0|0	6.09	0		16389
	C_110511164510,15886	R.SEEFLIAGK.L	994.119	0.37854	1	1	39.73	0.4684	0.0508	6357	0|0	4.53	0		9551
69	IPI:IPI00171411.4|SWISS-PROT:Q8NBJ4-1|TREMBL:B3KNK9;Q5VZE3|ENSEMBL:ENSP00000257504;ENSP00000365191;ENSP00000373363;ENSP00000373364|REFSEQ:NP_057632;NP_808800|H-INV:HIT000082590|VEGA:OTTHUMP00000021582;OTTHUMP00000021583 Tax_Id=9606 Gene_Symbol=GOLM1 Golgi membrane protein 1	11	5	0.1244	46272.8	4.95
	C_110511164510,9368	K.KNEFQGELEK.Q	1222.32	0.45123	2	1	35.43	0.4815	0.238	13030	0|0	4.79	1		16607
	C_110511164510,9392	K.KNEFQGELEK.Q	1222.32	0.35123	2	1	34.05	0.2802	0.327	13043	0|0	4.79	1		16604
	C_110511164510,6705	R.EQVVEDRPVGGR.G	1341.45	0.99715	2	1	21.29	0.0939	5.39	17187	0|0	4.68	1		14521
	C_110511164510,6726	R.EQVVEDRPVGGR.G	1341.45	0.99715	2	1	23.45	0.3838	3.28	17188	0|0	4.68	1		14521
	C_110511164510,16908	R.LQQDVLQFQK.N	1247.42	-0.69328	2	1	60.34	0.596	0.000757	13984	0|0	5.84	0		16382
	C_110511164510,16929	R.LQQDVLQFQK.N	1247.42	-0.49328	2	1	69.65	0.5967	8.87e-05	13968	0|0	5.84	0		16375
	C_110511164510,17013	R.LQQDVLQFQK.N	1247.42	0.90672	2	1	52.05	0.6409	0.00512	13928	0|0	5.84	0		16414
	C_110511164510,17006	R.NIDVFNVEDQKR.D	1477.6	-0.97505	2	1	24.1	0.8295	2.93	22048	0|0	4.56	1		15068
	C_110511164510,17029	R.NIDVFNVEDQKR.D	1477.6	0.94495	2	1	42.98	0.7657	0.0368	21997	0|0	4.56	1		14610
	C_110511164510,8003	R.VLQDQLK.T	843.987	0.67443	2	1	27.75	0.1326	1.57	2896	0|0	5.81	0		18646
	C_110511164510,8026	R.VLQDQLK.T	843.987	0.23443	2	1	34.63	0.1074	0.32	2908	0|0	5.81	0		18592
70	IPI:IPI00179964.5|SWISS-PROT:P26599-1|ENSEMBL:ENSP00000014112|REFSEQ:NP_114368|VEGA:OTTHUMP00000077908 Tax_Id=9606 Gene_Symbol=PTBP1 Isoform 1 of Polypyrimidine tract-binding protein 1	10	5	0.1695	57220.6	9.22
	C_110511164510,7420	K.DYGNSPLHR.F	1059.11	0.03973	2	1	31.35	0.2539	0.694	8142	0|0	6.74	0		18931
	C_110511164510,33994	K.LPIDVTEGEVISLGLPFGK.V	1985.3	0.58732	2	1	84.98	0.8987	1.86e-06	38097	0|0	4.14	0		11729
	C_110511164510,34011	K.LPIDVTEGEVISLGLPFGK.V	1985.3	0.38732	2	1	82.2	0.9905	3.53e-06	38102	0|0	4.14	0		11715
	C_110511164510,31747	R.IAIPGLAGAGNSVLLVSNLNPER.V	2276.61	0.2979	2	1	84.09	0.8273	1.98e-06	43556	0|0	6	0		10171
	C_110511164510,31770	R.IAIPGLAGAGNSVLLVSNLNPER.V	2276.61	0.2979	2	1	83	0.8878	2.55e-06	43557	0|0	6	0		10171
	C_110511164510,42924	R.IIVENLFYPVTLDVLHQIFSK.F	2489.92	0.49121	2	1	22.74	0.372	2.38	45348	0|0	5.32	0		8933
	C_110511164510,43018	R.IIVENLFYPVTLDVLHQIFSK.F	2489.92	0.29121	2	1	24.1	0.7573	1.74	45350	0|0	5.32	0		8951
	C_110511164510,43034	R.IIVENLFYPVTLDVLHQIFSK.F	2489.92	0.65121	2	1	33.85	0.7651	0.183	45347	0|0	5.32	0		8881
	C_110511164510,36874	R.VTPQSLFILFGVYGDVQR.V	2040.34	-0.57227	2	1	28.89	0.8996	0.729	39298	0|0	5.81	0		11285
	C_110511164510,36892	R.VTPQSLFILFGVYGDVQR.V	2040.34	-0.31227	2	1	46.16	0.8033	0.0137	39284	0|0	5.81	0		11318
71	IPI:IPI00024284.5|SWISS-PROT:P98160|TREMBL:B6EU51;Q2VPA1;Q59EG0|ENSEMBL:ENSP00000363827|REFSEQ:NP_005520|H-INV:HIT000196616|VEGA:OTTHUMP00000002765 Tax_Id=9606 Gene_Symbol=HSPG2 Basement membrane-specific heparan sulfate proteoglycan core protein	10	5	0.015	468793	6.06
	C_110511164510,30813	K.DFISLGLQDGHLVFR.Y	1717.94	0.16822	2	1	68.94	0.69	8.59e-05	30328	0|0	5.21	0		13452
	C_110511164510,30836	K.DFISLGLQDGHLVFR.Y	1717.94	0.28822	2	1	72.93	0.7277	3.41e-05	30323	0|0	5.21	0		13390
	C_110511164510,30943	K.DFISLGLQDGHLVFR.Y	1717.94	-0.15439	3	1	36.76	0.4562	0.185	10643	0|0	5.21	0		17550
	C_110511164510,3902	R.AQAGANTRPCPS.-	1230.33	-0.98167	2	1	30.89	0.6319	0.688	13419	0|0	8.29	1		16899
	C_110511164510,3916	R.AQAGANTRPCPS.-	1230.33	0.81833	2	1	39.79	0.5655	0.091	13355	0|0	8.29	1		17348
	C_110511164510,10386	R.QPDFISFGLVGGR.P	1393.57	-0.70977	3	1	24.05	0.5177	3.62	4775	0|0	5.84	0		18376
	C_110511164510,16074	R.RGSIQVDGEELVSGR.S	1602.72	0.99932	3	1	32.06	0.4389	0.51	8400	0|0	4.68	1		16394
	C_110511164510,7922	R.SPGPNVAVNAK.G	1054.18	-0.69545	2	1	65.31	0.7464	0.000231	8021	0|0	8.47	0		15676
	C_110511164510,7970	R.SPGPNVAVNAK.G	1054.18	-0.69545	2	1	41.5	0.6576	0.0555	8022	0|0	8.47	0		15676
	C_110511164510,8024	R.SPGPNVAVNAK.G	1054.18	0.46455	2	1	64.76	0.6141	0.000271	7992	0|0	8.47	0		16220
72	IPI:IPI00219219.3|SWISS-PROT:P09382|TREMBL:B2R5E8;Q15954|ENSEMBL:ENSP00000215909|REFSEQ:NP_002296|H-INV:HIT000267445|VEGA:OTTHUMP00000028982;OTTHUMP00000198176 Tax_Id=9606 Gene_Symbol=LGALS1 Galectin-1	10	5	0.3926	14715.5	5.34
	C_110511164510,16508	K.DSNNLCLHFNPR.F	1487.62	0.18603	2	1	54.45	0.6927	0.00277	22368	0|0	6.74	0		15435
	C_110511164510,16531	K.DSNNLCLHFNPR.F	1487.62	0.32603	2	1	64.42	0.7141	0.000276	22364	0|0	6.74	0		15264
	C_110511164510,15120	K.LPDGYEFK.F	969.068	0.48765	1	1	27.68	0.4798	0.663	5747	0|0	4.37	0		7770
	C_110511164510,19979	K.SFVLNLGK.D	878.047	-0.00626	2	1	38.95	0.3838	0.118	3614	0|0	8.47	0		18503
	C_110511164510,19995	K.SFVLNLGK.D	878.047	0.03374	2	1	40.97	0.4369	0.0758	3611	0|0	8.47	0		18953
	C_110511164510,10059	R.FNAHGDANTIVCNSK.D	1648.77	0.40193	2	1	67.94	0.7302	0.000112	28039	0|0	6.73	0		13920
	C_110511164510,10063	R.FNAHGDANTIVCNSK.D	1648.77	0.38193	2	1	72.75	0.841	3.69e-05	28041	0|0	6.73	0		13916
	C_110511164510,10167	R.FNAHGDANTIVCNSK.D	1648.77	-0.68068	3	1	32.26	0.4774	0.515	9279	0|0	6.73	0		17334
	C_110511164510,3824	R.VRGEVAPDAK.S	1042.17	0.61395	2	1	33.38	0.4578	0.37	7574	0|0	6.04	1		16126
	C_110511164510,3845	R.VRGEVAPDAK.S	1042.17	0.29395	2	1	24.38	0.436	2.95	7579	0|0	6.04	1		16187
73	IPI:IPI00008524.1|SWISS-PROT:P11940-1|TREMBL:B4DZW4|ENSEMBL:ENSP00000313007|REFSEQ:NP_002559|H-INV:HIT000037423|VEGA:OTTHUMP00000178155;OTTHUMP00000178156 Tax_Id=9606 Gene_Symbol=PABPC1 Isoform 1 of Polyadenylate-binding protein 1	9	5	0.1038	70670.1	9.52
	C_110511164510,21924	K.EFSPFGTITSAK.V	1285.42	-0.01146	2	1	36.37	0.7349	0.176	15277	0|0	6.1	0		15260
	C_110511164510,14758	K.FGPALSVK.V	818.98	-0.11336	2	1	23.68	0.3932	4.26	2437	0|0	8.75	0		19875
	C_110511164510,24977	K.GFGFVCFSSPEEATK.A	1663.82	0.35155	2	1	26.62	0.5627	1.45	28537	0|0	4.53	0		13324
	C_110511164510,14066	K.VDEAVAVLQAHQAK.E	1479.66	0.28392	2	1	56.49	0.7665	0.00163	22063	0|0	5.32	0		14562
	C_110511164510,14089	K.VDEAVAVLQAHQAK.E	1479.66	-0.05608	2	1	74.03	0.8287	2.86e-05	22076	0|0	5.32	0		14454
	C_110511164510,14159	K.VDEAVAVLQAHQAK.E	1479.66	0.98392	2	1	59.37	0.7029	0.000842	22052	0|0	5.32	0		14562
	C_110511164510,21418	R.SLGYAYVNFQQPADAER.A	1930.06	-0.53518	2	1	66.08	0.775	0.000142	36788	0|0	4.37	0		11514
	C_110511164510,21452	R.SLGYAYVNFQQPADAER.A	1930.06	-0.53518	2	1	71.78	0.9186	3.82e-05	36789	0|0	4.37	0		11514
	C_110511164510,21515	R.SLGYAYVNFQQPADAER.A	1930.06	0.48482	2	1	48.81	0.704	0.0078	36758	0|0	4.37	0		11865
74	IPI:IPI00744692.1|SWISS-PROT:P37837|TREMBL:B4DID5;Q8WZ45;Q9UMF8|ENSEMBL:ENSP00000321259|REFSEQ:NP_006746|H-INV:HIT000192344|VEGA:OTTHUMP00000164441 Tax_Id=9606 Gene_Symbol=TALDO1 Transaldolase	8	5	0.1751	37539.7	6.36
	C_110511164510,23125	K.ALAGCDFLTISPK.L	1393.63	0.05412	2	1	37.44	0.5761	0.134	18971	0|0	5.87	0		14886
	C_110511164510,23167	K.ALAGCDFLTISPK.L	1393.63	0.05412	2	1	65.3	0.7237	0.00022	18969	0|0	5.87	0		14886
	C_110511164510,33421	K.LFVLFGAEILK.K	1250.55	0.19482	2	1	49.03	0.2859	0.0102	14069	0|0	6	0		16270
	C_110511164510,33453	K.LFVLFGAEILK.K	1250.55	0.73482	2	1	74.14	0.3657	3.15e-05	14041	0|0	6	0		16333
	C_110511164510,19997	K.LLGELLQDNAK.L	1214.39	0.87511	2	1	33.51	0.4709	0.364	12744	0|0	4.37	0		16338
	C_110511164510,15598	K.LSSTWEGIQAGK.E	1277.4	-0.93038	2	1	43.06	0.6163	0.0392	15014	0|0	6	0		15861
	C_110511164510,15630	K.LSSTWEGIQAGK.E	1277.4	-0.35038	2	1	59.43	0.8225	0.000917	14989	0|0	6	0		16086
	C_110511164510,13657	R.ILDWHVANTDKK.S	1440.62	0.16933	2	1	21.1	0.3848	5.58	20748	0|0	6.75	1		14381
75	IPI:IPI00028911.2|SWISS-PROT:Q14118|ENSEMBL:ENSP00000312435|REFSEQ:NP_004384|H-INV:HIT000192365|VEGA:OTTHUMP00000171163;OTTHUMP00000210844 Tax_Id=9606 Gene_Symbol=DAG1 Dystroglycan	8	5	0.0659	97440.3	8.71
	C_110511164510,29692	K.EALPSWLHWDSQSHTLEGLPLDTDK.G	2877.1	-0.01521	3	1	23.12	0.6531	2.82	36428	0|0	4.42	0		11554
	C_110511164510,29725	K.EALPSWLHWDSQSHTLEGLPLDTDK.G	2877.1	0.37479	3	1	35.86	0.621	0.148	36423	0|0	4.42	0		11417
	C_110511164510,18402	K.KVVENGALLSWK.L	1344.58	0.16503	2	1	41.43	0.6881	0.0564	17340	0|0	8.59	1		15687
	C_110511164510,20667	K.VVENGALLSWK.L	1216.41	0.91273	2	1	42.67	0.6885	0.047	12809	0|0	5.97	0		17370
	C_110511164510,11487	R.IDLLHR.M	766.908	-0.02478	2	1	34.81	0.1543	0.293	1607	0|0	6.74	0		17720
	C_110511164510,11508	R.IDLLHR.M	766.908	0.45522	2	1	41.8	0.1971	0.0593	1601	0|0	6.74	0		17953
	C_110511164510,27995	R.VTIPTDLIASSGDIIK.V	1643.9	0.20301	2	1	80.69	0.8016	5.85e-06	27863	0|0	4.21	0		13715
	C_110511164510,28017	R.VTIPTDLIASSGDIIK.V	1643.9	0.24301	2	1	99.6	0.7943	7.54e-08	27859	0|0	4.21	0		13759
76	IPI:IPI00549725.6|SWISS-PROT:P18669|TREMBL:B4DJA4;B4DKL5;B4DMJ7;B7Z9E5;Q0D2Q6;Q53G35;Q6FHK8;Q6FHU2;Q6P6D7|ENSEMBL:ENSP00000359991;ENSP00000384413|REFSEQ:NP_002620|H-INV:HIT000271380;HIT000278221|VEGA:OTTHUMP00000020190;OTTHUMP00000168721;OTTHUMP00000168727 Tax_Id=9606 Gene_Symbol=PGAM1 Phosphoglycerate mutase 1	7	5	0.2913	28803.6	6.67
	C_110511164510,30579	R.ALPFWNEEIVPQIK.A	1684.95	0.21813	2	1	44.8	0.7362	0.0215	29289	0|0	4.53	0		12963
	C_110511164510,25941	R.DAGYEFDICFTSVQK.R	1780.93	0.33473	2	1	57.07	0.5986	0.00125	32285	0|0	4.03	0		12751
	C_110511164510,25979	R.DAGYEFDICFTSVQK.R	1780.93	0.33473	2	1	47.99	0.8195	0.0101	32286	0|0	4.03	0		12751
	C_110511164510,20060	R.FSGWYDADLSPAGHEEAK.R	1981.06	0.50523	2	1	77.39	0.8588	1.07e-05	37975	0|0	4.31	0		11778
	C_110511164510,11402	R.HGESAWNLENR.F	1313.36	0.10223	2	1	37.11	0.7432	0.148	16233	0|0	5.4	0		15240
	C_110511164510,11427	R.HGESAWNLENR.F	1313.36	0.00223	2	1	29.65	0.6863	0.828	16237	0|0	5.4	0		15276
	C_110511164510,19389	R.YADLTEDQLPSCESLK.D	1870.02	0.32621	2	1	56.17	0.6625	0.00142	35054	0|0	3.92	0		11767
77	IPI:IPI00797738.1|ENSEMBL:ENSP00000376037|VEGA:OTTHUMP00000045788 Tax_Id=9606 Gene_Symbol=COX6B1 12 kDa protein	7	5	0.4854	12035.4	6.81
	C_110511164510,19387	K.GGDISVCEWYQR.V	1470.59	0.05233	2	1	32.27	0.5423	0.444	21782	0|0	4.37	0		14976
	C_110511164510,14163	R.AEGTFPGKI.-	920.04	-0.11256	2	1	32.47	0.6529	0.53	4536	0|0	6.05	1		18713
	C_110511164510,14230	R.AEGTFPGKI.-	920.04	0.00744	2	1	32.38	0.5676	0.545	4530	0|0	6.05	1		18848
	C_110511164510,22519	R.NCWQNYLDFHR.C	1553.68	0.64312	3	1	35.16	0.6371	0.267	7439	0|0	6.73	0		17496
	C_110511164510,29265	R.VYQSLCPTSWVTDWDEQR.A	2271.44	0.54763	2	1	79.99	0.9221	4.97e-06	43490	0|0	4.03	0		9912
	C_110511164510,29281	R.VYQSLCPTSWVTDWDEQR.A	2271.44	-0.21237	2	1	94	0.8966	2.03e-07	43494	0|0	4.03	0		10183
	C_110511164510,31069	R.VYQSLCPTSWVTDWDEQRAEGTFPGKI.-	3172.46	0.89241	3	1	38.52	0.6721	0.0765	40837	0|0	4.32	2		10877
78	IPI:IPI00025512.2|SWISS-PROT:P04792|TREMBL:B2R4N8|ENSEMBL:ENSP00000248553|REFSEQ:NP_001531|H-INV:HIT000222208|VEGA:OTTHUMP00000024846;OTTHUMP00000161096 Tax_Id=9606 Gene_Symbol=HSPB1 Heat shock protein beta-1	7	5	0.2634	22782.2	5.98
	C_110511164510,10520	K.DGVVEITGK.H	918.023	0.35265	1	1	38.03	0.6392	0.0894	4477	0|0	4.37	0		11366
	C_110511164510,10576	K.DGVVEITGK.H	918.023	0.29265	1	1	31.59	0.7667	0.394	4480	0|0	4.37	0		11366
	C_110511164510,5606	R.AQLGGPEAAK.S	942.048	0.43723	1	1	32.12	0.3381	0.235	5085	0|0	6.05	0		7655
	C_110511164510,23923	R.LFDQAFGLPR.L	1164.33	0.01973	2	1	49.69	0.7678	0.00901	11202	0|0	5.84	0		16785
	C_110511164510,23964	R.LFDQAFGLPR.L	1164.33	0.03973	2	1	59.87	0.6786	0.000876	11201	0|0	5.84	0		16999
	C_110511164510,5341	R.QDEHGYISR.C	1105.14	0.92512	2	1	36.61	0.5119	0.19	9405	0|0	5.32	0		17382
	C_110511164510,23277	R.VSLDVNHFAPDELTVK.T	1784.98	0.94974	2	1	28.7	0.6282	0.882	32395	0|0	4.54	0		13077
79	IPI:IPI00103175.1|SWISS-PROT:Q8WVQ1-1|ENSEMBL:ENSP00000307674;ENSP00000376241|REFSEQ:NP_001153244;NP_001153245;NP_620148|H-INV:HIT000077566|VEGA:OTTHUMP00000182544;OTTHUMP00000182545;OTTHUMP00000182546 Tax_Id=9606 Gene_Symbol=CANT1 Isoform 1 of Soluble calcium-activated nucleotidase 1	6	5	0.1421	44839	5.72
	C_110511164510,25133	K.FIPNTDDQIIVALK.S	1587.83	0.42132	2	1	22.55	0.3867	3.97	25897	0|0	4.21	0		14273
	C_110511164510,26338	R.AQEENTWFSYLK.K	1516.63	-0.92408	2	1	69.02	0.7953	9.46e-05	23375	0|0	4.53	0		15097
	C_110511164510,19494	R.IAVIADLDTESR.A	1303.44	0.98542	2	1	35.34	0.6817	0.229	15875	0|0	4.03	0		15687
	C_110511164510,19538	R.IAVIADLDTESR.A	1303.44	0.88542	2	1	48.68	0.7586	0.0106	15877	0|0	4.03	0		15693
	C_110511164510,13427	R.LYVGGLGK.E	806.969	0.15583	2	1	23.93	0.4354	3.68	2212	0|0	8.59	0		18216
	C_110511164510,13222	R.TGVVYQIEGSK.A	1181.32	0.22243	2	1	80.02	0.7959	8.11e-06	11739	0|0	5.66	0		16285
80	IPI:IPI00017696.1|SWISS-PROT:P09871|TREMBL:A8K2N0;B3KNX0|ENSEMBL:ENSP00000328173;ENSP00000354057;ENSP00000385035|REFSEQ:NP_001725;NP_958850|H-INV:HIT000259628|VEGA:OTTHUMP00000166373;OTTHUMP00000166374;OTTHUMP00000197019;OTTHUMP00000197021;OTTHUMP00000197022 Tax_Id=9606 Gene_Symbol=C1S Complement C1s subcomponent	6	5	0.0756	76683.6	4.86
	C_110511164510,26659	K.VEDPESTLFGSVIR.Y	1549.7	-0.89256	2	1	44.09	0.8138	0.0272	24600	0|0	4.14	0		13930
	C_110511164510,47892	R.LPVAPLR.K	765.963	0.07033	2	1	26.58	0.4372	1.93	1593	0|0	9.75	0		17608
	C_110511164510,9993	R.LPVAPLRK.C	894.136	-0.87737	2	1	22.81	0.434	4.33	3937	0|0	11	1		16537
	C_110511164510,20545	R.SSNNPHSPIVEEFQVPYNK.L	2187.34	-0.01146	3	1	24.24	0.3622	2.83	21410	0|0	5.38	0		15039
	C_110511164510,19643	R.TNFDNDIALVR.L	1278.39	0.77773	2	1	64.18	0.7728	0.000305	14982	0|0	4.21	0		15982
	C_110511164510,19662	R.TNFDNDIALVR.L	1278.39	0.73773	2	1	64.27	0.6263	0.000298	14984	0|0	4.21	0		15910
81	IPI:IPI00169383.3|SWISS-PROT:P00558|TREMBL:A8K4W6;B4DHM5;B7Z7A9|ENSEMBL:ENSP00000362413|REFSEQ:NP_000282|H-INV:HIT000059907|VEGA:OTTHUMP00000023595 Tax_Id=9606 Gene_Symbol=PGK1 Phosphoglycerate kinase 1	6	5	0.1511	44614.2	8.3
	C_110511164510,8455	K.AAVPSIK.F ! R.AAVRLR.D	685.832	0.11934	2	1	23.71	0.2615	4.09	697	0|0	8.8	0		19218
	C_110511164510,27787	K.ALESPERPFLAILGGAK.V	1770.06	0.4217	3	1	40.13	0.7431	0.0804	11705	0|0	6.19	1		16575
	C_110511164510,27806	K.ALESPERPFLAILGGAK.V	1770.06	-0.3583	3	1	29.23	0.4632	0.969	11732	0|0	6.19	1		16224
	C_110511164510,4183	K.IQLINNMLDK.V	1202.44	0.99062	2	1	22.87	0.1482	4.36	12362	0|0	5.84	0		16884
	C_110511164510,26132	K.ITLPVDFVTADK.F	1319.52	-0.87066	2	1	43.21	0.6883	0.0389	16474	0|0	4.21	0		16290
	C_110511164510,15624	R.GCITIIGGGDTATCCAK.W	1756.01	-0.4222	2	1	63.77	0.772	0.000273	31524	0|0	5.82	0		12986
82	IPI:IPI00784154.1|SWISS-PROT:P10809|TREMBL:B3GQS7;B7Z4F6;B7Z532;B7Z597;Q53QD5;Q96RI4|ENSEMBL:ENSP00000340019;ENSP00000373620|REFSEQ:NP_002147;NP_955472|H-INV:HIT000031088|VEGA:OTTHUMP00000205744 Tax_Id=9606 Gene_Symbol=HSPD1 60 kDa heat shock protein, mitochondrial	6	5	0.1291	61053.9	5.7
	C_110511164510,25595	K.CEFQDAYVLLSEK.K	1602.78	-0.63018	2	1	50.23	0.8377	0.00669	26457	0|0	4.14	0		14114
	C_110511164510,26874	K.DPGM*GAM*GGM*GGGM*GGGMF.-	1739.97	0.09299	3	1	28.78	0.3857	1.18	11074	0|0	3.8	0	Oxidation (M)	17776
	C_110511164510,27232	K.ISSIQSIVPALEIANAHR.K	1920.19	-0.88191	3	1	32.45	0.5985	0.438	15091	0|0	6.75	0		15383
	C_110511164510,27242	K.ISSIQSIVPALEIANAHR.K	1920.19	0.67809	3	1	25.94	0.6257	1.97	15061	0|0	6.75	0		15459
	C_110511164510,8731	K.VGEVIVTK.D	845.015	-0.99756	2	1	33.08	0.5919	0.527	2954	0|0	5.97	0		21417
	C_110511164510,20805	R.CIPALDSLTPANEDQK.I	1772.95	0.55732	2	1	26.11	0.3596	1.57	31981	0|0	4.03	0		12835
83	IPI:IPI00291175.7|SWISS-PROT:P18206-2|TREMBL:B3KXA2|ENSEMBL:ENSP00000361841|REFSEQ:NP_003364|H-INV:HIT000195504|VEGA:OTTHUMP00000019861 Tax_Id=9606 Gene_Symbol=VCL Isoform 1 of Vinculin	6	5	0.0657	116721	5.83
	C_110511164510,39850	K.AIPDLTAPVAAVQAAVSNLVR.V	2077.4	-0.34889	2	1	46.72	0.8767	0.0119	40075	0|0	5.88	0		11170
	C_110511164510,15857	K.LLAVAATAPPDAPNR.E	1477.68	0.60841	3	1	22.62	0.2339	4.56	6145	0|0	5.84	0		16680
	C_110511164510,16806	R.ALASQLQDSLK.D	1174.32	-0.86869	2	1	29.79	0.5703	0.925	11549	0|0	5.88	0		17624
	C_110511164510,21101	R.GLVAEGHR.L	838.931	0.93823	2	1	23.32	0.1351	3.93	2794	0|0	6.75	0		16891
	C_110511164510,26328	R.VLQLTSWDEDAWASK.D	1749.89	-0.57928	2	1	39.68	0.8067	0.0698	31334	0|0	4.03	0		12967
	C_110511164510,26363	R.VLQLTSWDEDAWASK.D	1749.89	0.34072	2	1	25.19	0.7705	1.95	31290	0|0	4.03	0		12863
84	IPI:IPI00296180.3|SWISS-PROT:P00749 Tax_Id=9606 Gene_Symbol=PLAU Urokinase-type plasminogen activator	6	5	0.1415	48525	8.78
	C_110511164510,6236	K.FGGQHCEIDK.S	1191.29	0.02053	2	1	24.39	0.3649	3.14	12038	0|0	5.32	0		17259
	C_110511164510,34586	K.IIGGEFTTIENQPWFAAIYR.R	2327.61	0.7383	2	1	39.76	0.6823	0.0504	44140	0|0	4.53	0		9546
	C_110511164510,17656	K.KEDYIVYLGR.S	1256.43	-0.68638	2	1	31.97	0.7032	0.518	14279	0|0	6.07	1		16312
	C_110511164510,9281	K.TCYEGNGHFYR.G	1404.49	0.23283	2	1	37.29	0.6685	0.141	19426	0|0	6.41	0		15080
	C_110511164510,9301	K.TCYEGNGHFYR.G	1404.49	0.25283	2	1	24.79	0.6152	2.5	19423	0|0	6.41	0		15080
	C_110511164510,16628	R.SDALQLGLGK.H	1002.14	0.42213	1	1	25.81	0.6432	1.35	6548	0|0	5.55	0		10259
85	IPI:IPI00333776.6|SWISS-PROT:Q92823-1|ENSEMBL:ENSP00000368314|REFSEQ:NP_001032209|VEGA:OTTHUMP00000207071 Tax_Id=9606 Gene_Symbol=NRCAM Isoform 1 of Neuronal cell adhesion molecule	5	5	0.079	143888	5.45
	C_110511164510,21514	K.IDGDTIIFSNVQER.S	1607.74	0.32662	2	1	20.47	0.1187	6.19	27107	0|0	4.03	0		13787
	C_110511164510,13583	K.NALGAIHHTISVR.V	1389.58	0.94911	2	1	24.24	0.6799	2.87	19570	0|0	9.76	0		15240
	C_110511164510,38766	R.GNVLSLECIAEGLPTPIIYWAK.E	2445.85	-0.82301	2	1	23.77	0.7522	1.91	45340	0|0	4.53	0		9122
	C_110511164510,42945	R.ILTPANTLYQVIANRPALLDCAFFGSPLPTIEWFK.G	3979.62	-0.05513	3	1	61.39	0.804	0.000297	46294	0|0	6.06	1		8182
	C_110511164510,29263	R.ISWLTNGVPIEIAPDDPSR.K	2081.3	0.69182	2	1	31.17	0.8239	0.422	40492	0|0	4.03	0		11044
86	IPI:IPI00216691.5|SWISS-PROT:P07737|TREMBL:Q53Y44|ENSEMBL:ENSP00000225655|REFSEQ:NP_005013|H-INV:HIT000272364|VEGA:OTTHUMP00000125244;OTTHUMP00000183074 Tax_Id=9606 Gene_Symbol=PFN1 Profilin-1	15	4	0.3	15054.1	8.44
	C_110511164510,20546	K.DRSSFYVNGLTLGGQK.C	1742.91	-0.66687	2	1	38.12	0.4819	0.0939	31083	0|0	8.59	1		12186
	C_110511164510,20570	K.DRSSFYVNGLTLGGQK.C	1742.91	-0.98687	2	1	52.65	0.6631	0.00335	31091	0|0	8.59	1		12338
	C_110511164510,18105	K.DSPSVWAAVPGK.T	1214.35	0.11395	2	1	46.7	0.7064	0.0174	12780	0|0	5.84	0		16312
	C_110511164510,18125	K.DSPSVWAAVPGK.T	1214.35	-0.02605	2	1	42.09	0.5543	0.0513	12787	0|0	5.84	0		16614
	C_110511164510,18157	K.DSPSVWAAVPGK.T	1214.35	0.65656	1	1	25.34	0.5545	1.28	12747	0|0	5.84	0		8770
	C_110511164510,18175	K.DSPSVWAAVPGK.T	1214.35	0.59656	1	1	28.23	0.576	0.659	12749	0|0	5.84	0		8770
	C_110511164510,19018	K.DSPSVWAAVPGK.T	1214.35	0.55395	2	1	33.56	0.5965	0.356	12752	0|0	5.84	0		16158
	C_110511164510,19033	K.DSPSVWAAVPGK.T	1214.35	-0.12605	2	1	21.54	0.5692	5.94	12790	0|0	5.84	0		16929
	C_110511164510,15740	K.STGGAPTFNVTVTK.T	1380.52	-0.07036	2	1	40.94	0.6207	0.061	18544	0|0	8.47	0		15151
	C_110511164510,21707	R.SSFYVNGLTLGGQK.C	1471.63	-0.35997	2	1	49.35	0.7297	0.00867	21824	0|0	8.31	0		14934
	C_110511164510,21818	R.SSFYVNGLTLGGQK.C	1471.63	-0.11736	1	1	46.32	0.6973	0.0102	21811	0|0	8.31	0		8783
	C_110511164510,21852	R.SSFYVNGLTLGGQK.C	1471.63	-0.26736	1	1	51.63	0.7329	0.00294	21819	0|0	8.31	0		8566
	C_110511164510,21898	R.SSFYVNGLTLGGQK.C	1471.63	0.76264	1	1	57.14	0.5406	0.000829	21796	0|0	8.31	0		8586
	C_110511164510,22495	R.SSFYVNGLTLGGQK.C	1471.63	-0.13997	2	1	43.24	0.7979	0.036	21813	0|0	8.31	0		15189
	C_110511164510,23009	R.SSFYVNGLTLGGQK.C	1471.63	0.40003	2	1	42.36	0.7158	0.0441	21803	0|0	8.31	0		15180
87	IPI:IPI00410714.5|SWISS-PROT:P69905|TREMBL:Q4ZGM8;Q7Z6G4;Q7Z7B4;Q86YQ5;Q96T46;Q9BX83|ENSEMBL:ENSP00000251595;ENSP00000322421|REFSEQ:NP_000508;NP_000549|H-INV:HIT000273650|VEGA:OTTHUMP00000066291;OTTHUMP00000066501;OTTHUMP00000080721;OTTHUMP00000080722 Tax_Id=9606 Gene_Symbol=HBA1;HBA2 Hemoglobin subunit alpha	15	4	0.3169	15257.4	8.72
	C_110511164510,22076	K.FLASVSTVLTSK.Y	1253.46	0.83123	2	1	29.12	0.5773	0.944	14136	0|0	8.75	0		15417
	C_110511164510,15159	K.LRVDPVNFK.L	1088.28	0.03434	3	1	52.87	0.5538	0.00431	1101	0|0	8.75	1		16708
	C_110511164510,15179	K.LRVDPVNFK.L	1088.28	0.06434	3	1	39.69	0.5566	0.0881	1100	0|0	8.75	1		16403
	C_110511164510,15186	K.LRVDPVNFK.L	1088.28	-0.77305	2	1	38.55	0.5422	0.133	8959	0|0	8.75	1		19028
	C_110511164510,15187	K.LRVDPVNFK.L	1088.28	0.58695	2	1	33.46	0.5117	0.426	8916	0|0	8.75	1		18902
	C_110511164510,15248	K.LRVDPVNFK.L	1088.28	0.24695	2	1	29.99	0.3765	0.947	8937	0|0	8.75	1		18897
	C_110511164510,12105	K.VGAHAGEYGAEALER.M	1530.62	-0.7881	3	1	32.3	0.4167	0.529	7046	0|0	4.75	0		17964
	C_110511164510,12142	K.VGAHAGEYGAEALER.M	1530.62	0.9219	3	1	43.23	0.6093	0.043	7030	0|0	4.75	0		18108
	C_110511164510,12161	K.VGAHAGEYGAEALER.M	1530.62	0.7719	3	1	41.72	0.5122	0.0627	7032	0|0	4.75	0		18645
	C_110511164510,20710	R.M*FLSFPTTK.T	1088.3	-0.85645	2	1	30.61	0.6746	0.819	8962	0|0	8.5	0	Oxidation (M)	18845
	C_110511164510,20855	R.M*FLSFPTTK.T	1088.3	0.24356	2	1	33.41	0.3634	0.431	8940	0|0	8.5	0	Oxidation (M)	18909
	C_110511164510,20865	R.M*FLSFPTTK.T	1088.3	0.57616	1	1	26.34	0.4434	1.24	8917	0|0	8.5	0	Oxidation (M)	10693
	C_110511164510,20876	R.M*FLSFPTTK.T	1088.3	0.32355	2	1	29.49	0.2631	1.06	8930	0|0	8.5	0	Oxidation (M)	18903
	C_110511164510,20882	R.M*FLSFPTTK.T	1088.3	0.50616	1	1	25.69	0.4013	1.44	8919	0|0	8.5	0	Oxidation (M)	10693
	C_110511164510,23445	R.MFLSFPTTK.T	1072.3	-0.87585	2	1	24.01	0.7439	3.86	8502	0|0	8.5	0		19428
88	IPI:IPI00003919.1|SWISS-PROT:Q16769|TREMBL:Q53TR4|ENSEMBL:ENSP00000344829|REFSEQ:NP_036545|H-INV:HIT000053239|VEGA:OTTHUMP00000126955 Tax_Id=9606 Gene_Symbol=QPCT Glutaminyl-peptide cyclotransferase	12	4	0.169	40876	6.12
	C_110511164510,40357	R.LQADWVLEIDTFLSQTPYGYR.S	2516.78	-0.4157	2	1	78.5	0.8855	6e-06	45474	0|0	4.03	0		8500
	C_110511164510,40392	R.LQADWVLEIDTFLSQTPYGYR.S	2516.78	-0.8957	2	1	60.99	0.8965	0.000336	45475	0|0	4.03	0		8438
	C_110511164510,40431	R.LQADWVLEIDTFLSQTPYGYR.S	2516.78	0.8643	2	1	80.97	0.8404	3.47e-06	45468	0|0	4.03	0		8679
	C_110511164510,40450	R.LQADWVLEIDTFLSQTPYGYR.S	2516.78	0.8443	2	1	66.99	0.7738	8.68e-05	45469	0|0	4.03	0		8682
	C_110511164510,28000	R.LQAIEHELHELGLLK.D	1744.02	0.63427	3	1	35.65	0.7961	0.228	11154	0|0	5.33	0		16748
	C_110511164510,28025	R.LQAIEHELHELGLLK.D	1744.02	-0.44573	3	1	42.02	0.6349	0.0537	11167	0|0	5.33	0		17109
	C_110511164510,28118	R.LQAIEHELHELGLLK.D	1744.02	-0.35312	2	1	47.93	0.6351	0.0104	31111	0|0	5.33	0		12897
	C_110511164510,28181	R.LQAIEHELHELGLLK.D	1744.02	0.48688	2	1	20.54	0.6977	5.39	31080	0|0	5.33	0		12200
	C_110511164510,25646	R.SFSNIISTLNPTAK.R	1493.68	-0.79298	2	1	48.25	0.5384	0.011	22638	0|0	8.47	0		14734
	C_110511164510,25706	R.SFSNIISTLNPTAK.R	1493.68	-0.87298	2	1	49.41	0.444	0.0084	22642	0|0	8.47	0		14663
	C_110511164510,26058	R.SFSNIISTLNPTAK.R	1493.68	0.94702	2	1	21.68	0.5378	4.92	22569	0|0	8.47	0		14478
	C_110511164510,9347	R.YPGSPGSYAAR.Q	1126.2	0.48573	2	1	56.37	0.5728	0.00184	10055	0|0	8.59	0		15931
89	IPI:IPI00013890.2|SWISS-PROT:P31947-1|ENSEMBL:ENSP00000340989|REFSEQ:NP_006133|VEGA:OTTHUMP00000004242 Tax_Id=9606 Gene_Symbol=SFN Isoform 1 of 14-3-3 protein sigma	11	4	0.1895	27773.8	4.68
	C_110511164510,28305	K.DSTLIM*QLLR.D	1206.43	-0.68058	2	1	44.96	0.3499	0.0273	12537	0|0	5.84	0	Oxidation (M)	17113
	C_110511164510,30334	K.DSTLIMQLLR.D	1190.43	0.98001	2	1	50.44	0.1987	0.00778	11989	0|0	5.84	0		17229
	C_110511164510,30373	K.DSTLIMQLLR.D	1190.43	0.32001	2	1	57.63	0.3103	0.00148	12016	0|0	5.84	0		17198
	C_110511164510,3274	K.IAEKAER.S ! K.LAEQAER.Y	816.922	-0.45058	2	1	38.48	0.0104	0.14	2398	0|0	6.14	1		19790
	C_110511164510,3282	K.IAEKAER.S ! K.LAEQAER.Y	816.922	0.34203	1	1	20.52	0.3855	5.18	2390	0|0	6.14	1		11687
	C_110511164510,38648	K.VETELQGVCDTVLGLLDSHLIK.E	2440.79	-0.93821	3	1	55.39	0.8353	0.00195	27304	0|0	4.31	0		13479
	C_110511164510,38730	K.VETELQGVCDTVLGLLDSHLIK.E	2440.79	-0.81821	3	1	33.26	0.7631	0.317	27297	0|0	4.31	0		13413
	C_110511164510,6748	R.VISSIEQK.T ! R.VLSSIEQK.S	904.039	0.36904	1	1	37	0.4373	0.117	4140	0|0	5.97	0		11678
	C_110511164510,6765	R.VISSIEQK.T ! R.VLSSIEQK.S	904.039	0.36904	1	1	37.11	0.5831	0.114	4141	0|0	5.97	0		11678
	C_110511164510,7447	R.VISSIEQK.T ! R.VLSSIEQK.S	904.039	0.27904	1	1	37.08	0.6111	0.114	4146	0|0	5.97	0		11678
	C_110511164510,7466	R.VISSIEQK.T ! R.VLSSIEQK.S	904.039	0.38904	1	1	21.43	0.434	4.2	4138	0|0	5.97	0		11678
90	IPI:IPI00027497.5|SWISS-PROT:P06744|ENSEMBL:ENSP00000348877|REFSEQ:NP_000166|H-INV:HIT000049155|VEGA:OTTHUMP00000076759 Tax_Id=9606 Gene_Symbol=GPI Glucose-6-phosphate isomerase	10	4	0.0968	63146.4	8.42
	C_110511164510,14311	K.TFTTQETITNAETAK.E	1656.77	0.21281	2	1	99.56	0.7781	7.52e-08	28311	0|0	4.53	0		13597
	C_110511164510,14339	K.TFTTQETITNAETAK.E	1656.77	0.43281	2	1	90.42	0.7186	6.18e-07	28301	0|0	4.53	0		13612
	C_110511164510,30183	K.TLAQLNPESSLFIIASK.T	1833.11	-0.6232	2	1	65.85	0.8396	0.000162	33972	0|0	5.66	0		12440
	C_110511164510,30242	K.TLAQLNPESSLFIIASK.T	1833.11	0.0968	2	1	66.6	0.8908	0.000136	33951	0|0	5.66	0		12401
	C_110511164510,30264	K.TLAQLNPESSLFIIASK.T	1833.11	0.9168	2	1	62.52	0.8452	0.000352	33928	0|0	5.66	0		12583
	C_110511164510,12492	R.AVLHVALR.N	879.081	0.28822	2	1	30.79	0.6742	0.764	3629	0|0	9.8	0		18334
	C_110511164510,12508	R.AVLHVALR.N	879.081	-0.69178	2	1	45.33	0.7271	0.027	3644	0|0	9.8	0		18458
	C_110511164510,12522	R.AVLHVALR.N	879.081	0.66822	2	1	45.89	0.6272	0.0237	3619	0|0	9.8	0		18372
	C_110511164510,12545	R.AVLHVALR.N	879.081	0.82822	2	1	56.36	0.7287	0.00212	3617	0|0	9.8	0		18371
	C_110511164510,19532	R.VWYVSNIDGTHIAK.T ! R.VWYVSNIDGTHLAK.T	1603.8	0.96262	2	1	53.88	0.8226	0.00281	26450	0|0	6.71	0		13742
91	IPI:IPI00783862.2|SWISS-PROT:P30043|ENSEMBL:ENSP00000263368|REFSEQ:NP_000704|H-INV:HIT000101399|VEGA:OTTHUMP00000076153 Tax_Id=9606 Gene_Symbol=BLVRB Flavin reductase	10	4	0.3107	22119.1	7.13
	C_110511164510,27207	K.TVAGQDAVIVLLGTR.N	1513.76	0.26461	2	1	54.93	0.4406	0.00226	23215	0|0	5.5	0		14086
	C_110511164510,27227	K.TVAGQDAVIVLLGTR.N	1513.76	-0.47539	2	1	87.1	0.8432	1.39e-06	23244	0|0	5.5	0		14245
	C_110511164510,27283	K.TVAGQDAVIVLLGTR.N	1513.76	0.90461	2	1	108.21	0.9056	1.06e-08	23209	0|0	5.5	0		14016
	C_110511164510,27305	K.TVAGQDAVIVLLGTR.N	1513.76	0.60461	2	1	81.1	0.8268	5.45e-06	23211	0|0	5.5	0		14040
	C_110511164510,29723	K.VVACTSAFLLWDPTK.V	1708.99	-0.85877	2	1	56.69	0.8262	0.00142	30077	0|0	5.8	0		13213
	C_110511164510,29741	K.VVACTSAFLLWDPTK.V	1708.99	0.44123	2	1	30.79	0.5505	0.56	30040	0|0	5.8	0		13440
	C_110511164510,29783	K.VVACTSAFLLWDPTK.V	1708.99	0.74123	2	1	27.98	0.5922	1.06	30027	0|0	5.8	0		13370
	C_110511164510,22524	R.LPSEGPRPAHVVVGDVLQAADVDK.T	2470.76	0.38004	3	1	45.58	0.7661	0.0196	27992	0|0	4.66	1		14145
	C_110511164510,9037	R.LQAVTDDHIR.M	1168.28	0.18712	2	1	54.64	0.6951	0.00272	11309	0|0	5.21	0		15833
	C_110511164510,9056	R.LQAVTDDHIR.M	1168.28	0.48712	2	1	28.89	0.5102	1.02	11297	0|0	5.21	0		15807
92	IPI:IPI00026314.1|SWISS-PROT:P06396-1|TREMBL:B7Z6N2;B7Z9A0;Q5T0I2|ENSEMBL:ENSP00000362924|REFSEQ:NP_000168|VEGA:OTTHUMP00000022011 Tax_Id=9606 Gene_Symbol=GSN Isoform 1 of Gelsolin	10	4	0.0678	85696.5	5.9
	C_110511164510,10872	K.IFQVR.H ! R.LFKVR.S ! R.LFQVR.R	662.801	0.30754	2	1	25.52	0.154	3.19	496	0|0	9.75	0		22762
	C_110511164510,10892	K.IFQVR.H ! R.LFKVR.S ! R.LFQVR.R	662.801	0.14754	2	1	30.47	0.1346	1.02	497	0|0	9.75	0		22696
	C_110511164510,24133	K.QTQVSVLPEGGETPLFK.Q	1831.05	0.17813	2	1	72.59	0.827	3.39e-05	33909	0|0	4.53	0		12309
	C_110511164510,24153	K.QTQVSVLPEGGETPLFK.Q	1831.05	0.39813	2	1	54.81	0.7645	0.00204	33901	0|0	4.53	0		12323
	C_110511164510,30837	K.VPVDPATYGQFYGGDSYIILYNYR.H	2773.03	0.3411	2	1	61.48	0.9262	0.000263	46141	0|0	4.21	0		7393
	C_110511164510,30873	K.VPVDPATYGQFYGGDSYIILYNYR.H	2773.03	0.1611	2	1	57.74	0.9472	0.00062	46142	0|0	4.21	0		7372
	C_110511164510,30958	K.VPVDPATYGQFYGGDSYIILYNYR.H	2773.03	-0.67151	3	1	32.14	0.7794	0.366	34444	0|0	4.21	0		11990
	C_110511164510,8900	R.TPITVVK.Q	757.938	0.36775	1	1	21.67	0.048	3.03	1469	0|0	8.41	0		8892
	C_110511164510,8973	R.TPITVVK.Q	757.938	-0.15486	2	1	31.72	0.181	0.674	1497	0|0	8.41	0		20038
	C_110511164510,9006	R.TPITVVK.Q	757.938	0.58514	2	1	23.55	0.0582	3.98	1464	0|0	8.41	0		18042
93	IPI:IPI00291006.2|SWISS-PROT:P40926|TREMBL:Q0QF37;Q6FHZ0;Q75MT9|ENSEMBL:ENSP00000327070|REFSEQ:NP_005909|H-INV:HIT000064126|VEGA:OTTHUMP00000025445;OTTHUMP00000161017 Tax_Id=9606 Gene_Symbol=MDH2 Malate dehydrogenase, mitochondrial	9	4	0.1598	35502.9	8.92
	C_110511164510,27113	K.IFGVTTLDIVR.A	1234.46	0.13113	2	1	42.87	0.5967	0.043	13529	0|0	5.84	0		16660
	C_110511164510,27134	K.IFGVTTLDIVR.A	1234.46	0.01113	2	1	39.84	0.3032	0.0877	13534	0|0	5.84	0		16901
	C_110511164510,26884	K.SQETECTYFSTPLLLGK.K	1975.2	0.26651	2	1	76.89	0.8974	1.18e-05	37858	0|0	4.53	0		11484
	C_110511164510,26919	K.SQETECTYFSTPLLLGK.K	1975.2	0.18651	2	1	57.28	0.8788	0.00107	37861	0|0	4.53	0		11466
	C_110511164510,26929	K.SQETECTYFSTPLLLGK.K	1975.2	0.18651	2	1	44.49	0.8683	0.0204	37862	0|0	4.53	0		11466
	C_110511164510,24649	K.VDFPQDQLTALTGR.I	1561.71	-0.59867	2	1	79.43	0.8756	7.89e-06	24983	0|0	4.21	0		13840
	C_110511164510,24661	K.VDFPQDQLTALTGR.I	1561.71	0.38133	2	1	71.6	0.7951	4.99e-05	24943	0|0	4.21	0		14412
	C_110511164510,13256	R.VNVPVIGGHAGK.T	1148.34	0.44214	2	1	42.1	0.758	0.0535	10695	0|0	8.73	0		17344
	C_110511164510,13279	R.VNVPVIGGHAGK.T	1148.34	0.44214	2	1	33.54	0.6261	0.384	10696	0|0	8.73	0		17344
94	IPI:IPI00016610.2|SWISS-PROT:Q15365|TREMBL:Q53SS8|ENSEMBL:ENSP00000305556|REFSEQ:NP_006187|H-INV:HIT000303351|VEGA:OTTHUMP00000160048 Tax_Id=9606 Gene_Symbol=PCBP1 Poly(rC)-binding protein 1	9	4	0.1657	37497.4	6.66
	C_110511164510,25703	R.IITLTGPTNAIFK.A	1389.66	-0.71469	2	1	37.81	0.6022	0.13	18863	0|0	8.75	0		15702
	C_110511164510,9471	R.INISEGNCPER.I	1289.4	-0.19787	2	1	33.88	0.6169	0.333	15432	0|0	4.53	0		16251
	C_110511164510,9501	R.INISEGNCPER.I	1289.4	-0.63787	2	1	38.94	0.6369	0.103	15450	0|0	4.53	0		16069
	C_110511164510,9503	R.INISEGNCPER.I	1289.4	0.90213	2	1	48.04	0.5891	0.0125	15407	0|0	4.53	0		15968
	C_110511164510,9518	R.INISEGNCPER.I	1289.4	0.84213	2	1	48.39	0.7039	0.0118	15409	0|0	4.53	0		16263
	C_110511164510,18692	R.LVVPATQCGSLIGK.G	1443.73	0.59762	2	1	51.43	0.6572	0.00535	20842	0|0	8.22	0		14862
	C_110511164510,31805	R.QVTITGSAASISLAQYLINAR.L	2178.46	-0.46832	2	1	112.26	0.9213	3.14e-09	42036	0|0	8.75	0		10582
	C_110511164510,31836	R.QVTITGSAASISLAQYLINAR.L	2178.46	0.55168	2	1	142.92	0.9174	2.71e-12	42012	0|0	8.75	0		10606
	C_110511164510,31848	R.QVTITGSAASISLAQYLINAR.L	2178.46	0.53168	2	1	123.49	0.9142	2.37e-10	42013	0|0	8.75	0		10599
95	IPI:IPI00007752.1|SWISS-PROT:P68371|TREMBL:Q8IWP6;Q8IZ29;Q8N6N5;Q96HX0|ENSEMBL:ENSP00000341289|REFSEQ:NP_006079|H-INV:HIT000009868|VEGA:OTTHUMP00000162590 Tax_Id=9606 Gene_Symbol=TUBB2C Tubulin beta-2C chain	9	4	0.1281	49830.5	4.79
	C_110511164510,30974	K.GHYTEGAELVDSVLDVVR.K	1960.13	-0.97018	3	1	21.11	0.243	5.93	16032	0|0	4.31	0		15324
	C_110511164510,29176	K.GHYTEGAELVDSVLDVVRK.E	2088.3	0.63212	3	1	34.05	0.7551	0.3	18900	0|0	4.75	1		15234
	C_110511164510,29193	K.GHYTEGAELVDSVLDVVRK.E	2088.3	0.27212	3	1	36.35	0.715	0.177	18923	0|0	4.75	1		15238
	C_110511164510,13172	R.INVYYNEATGGK.Y	1329.43	-0.95878	2	1	52.48	0.6023	0.00445	16870	0|0	6	0		15760
	C_110511164510,13232	R.INVYYNEATGGK.Y	1329.43	-0.89878	2	1	53.27	0.4378	0.00371	16865	0|0	6	0		15754
	C_110511164510,13301	R.INVYYNEATGGK.Y	1329.43	0.82122	2	1	42.73	0.7971	0.0423	16815	0|0	6	0		15856
	C_110511164510,13320	R.INVYYNEATGGK.Y	1329.43	0.14122	2	1	33.31	0.459	0.367	16826	0|0	6	0		15749
	C_110511164510,30347	R.SGPFGQIFRPDNFVFGQSGAGNNWAK.G	2800.03	-0.97946	3	1	70.23	0.8931	5.87e-05	34993	0|0	8.46	1		12373
	C_110511164510,30349	R.SGPFGQIFRPDNFVFGQSGAGNNWAK.G	2800.03	0.94054	3	1	90.36	0.9044	5.68e-07	34960	0|0	8.46	1		12349
96	IPI:IPI00925567.1|TREMBL:A4D1P0|REFSEQ:NP_001074007|H-INV:HIT000286704|VEGA:OTTHUMP00000207847 Tax_Id=9606 Gene_Symbol=tcag7.1260 Putative uncharacterized protein	9	4	0.1163	39459.8	6.03
	C_110511164510,5871	K.LIQYCHSK.G	1049.22	-0.11179	3	1	24.4	0.3258	3.41	842	0|0	8.21	0		18808
	C_110511164510,5877	K.LIQYCHSK.G	1049.22	0.55343	1	1	21.92	0.3047	3.18	7812	0|0	8.21	0		9891
	C_110511164510,5916	K.LIQYCHSK.G	1049.22	0.60343	1	1	23.93	0.0188	2	7807	0|0	8.21	0		9891
	C_110511164510,5966	K.LIQYCHSK.G	1049.22	0.25082	2	1	20.9	0.0914	7.48	7832	0|0	8.21	0		18416
	C_110511164510,7348	K.LLNKPGLK.Y	883.11	-0.40347	2	1	36.75	0.3693	0.163	3730	0|0	10	1		15437
	C_110511164510,7355	K.LLNKPGLK.Y	883.11	0.05653	2	1	23.97	0.1285	3	3721	0|0	10	1		14955
	C_110511164510,7497	K.LLNKPGLK.Y	883.11	0.36914	1	1	34.21	0.3771	0.141	3713	0|0	10	1		7416
	C_110511164510,33418	K.LSYLDVYLIHWPQGFK.S	1980.29	-0.44609	2	1	28.88	0.732	0.756	37983	0|0	6.74	0		11681
	C_110511164510,10881	K.TTAQVLIR.F	902.07	0.05692	2	1	39.99	0.3248	0.0994	4102	0|0	9.41	0		19829
97	IPI:IPI00910870.1|TREMBL:B4DTX2 Tax_Id=9606 Gene_Symbol=HSPA8 cDNA FLJ59163, highly similar to Heat shock cognate 71 kDa protein	9	4	0.2231	23081.1	8.66
	C_110511164510,22082	K.DAGTIAGLNVLR.I	1200.36	-0.82809	2	1	86.6	0.53	1.84e-06	12357	0|0	5.84	0		16793
	C_110511164510,22157	K.DAGTIAGLNVLR.I	1200.36	0.21191	2	1	60.62	0.1699	0.000717	12332	0|0	5.84	0		16545
	C_110511164510,22179	K.DAGTIAGLNVLR.I	1200.36	0.05191	2	1	94.52	0.5052	2.94e-07	12336	0|0	5.84	0		16642
	C_110511164510,13663	K.EIAEAYLGK.T	994.119	0.44852	1	1	44.47	0.6452	0.0171	6350	0|0	4.53	0		9551
	C_110511164510,17201	R.TTPSYVAFTDTER.L	1488.57	0.16143	2	1	80.41	0.8337	6.89e-06	22419	0|0	4.37	0		15146
	C_110511164510,17222	R.TTPSYVAFTDTER.L	1488.57	-0.81857	2	1	67.37	0.802	0.00013	22440	0|0	4.37	0		14146
	C_110511164510,17223	R.TTPSYVAFTDTER.L	1488.57	0.98143	2	1	86.62	0.8452	1.69e-06	22378	0|0	4.37	0		15493
	C_110511164510,9284	R.VEIIANDQGNR.I ! R.VEILANDQGNR.T	1229.32	-0.75298	2	1	55.51	0.5622	0.00246	13388	0|0	4.37	0		17527
	C_110511164510,9305	R.VEIIANDQGNR.I ! R.VEILANDQGNR.T	1229.32	-0.71298	2	1	52.43	0.5186	0.00501	13384	0|0	4.37	0		17527
98	IPI:IPI00027166.1|SWISS-PROT:P16035|ENSEMBL:ENSP00000262768|REFSEQ:NP_003246|H-INV:HIT000264415|VEGA:OTTHUMP00000205879 Tax_Id=9606 Gene_Symbol=TIMP2 Metalloproteinase inhibitor 2	8	4	0.2268	21665	7.45
	C_110511164510,9245	-.MPGAGITM*PLAR.L	1231.51	0.19524	2	1	22.89	0.0079	4.34	13418	0|0	9.5	0	Oxidation (M)	16899
	C_110511164510,14618	K.EVDSGNDIYGNPIK.R	1521.6	-0.80897	2	1	100.26	0.8404	6.83e-08	23631	0|0	4.03	0		14507
	C_110511164510,14639	K.EVDSGNDIYGNPIK.R	1521.6	0.23103	2	1	89.36	0.8151	8.53e-07	23544	0|0	4.03	0		14726
	C_110511164510,14661	K.EVDSGNDIYGNPIK.R	1521.6	0.17103	2	1	89.16	0.7757	8.93e-07	23545	0|0	4.03	0		14716
	C_110511164510,23583	K.QEFLDIEDP.-	1106.16	0.58894	1	1	42.79	0.3274	0.0271	9446	0|0	3.43	0		10313
	C_110511164510,23595	K.QEFLDIEDP.-	1106.16	0.54894	1	1	37.51	0.225	0.0915	9448	0|0	3.43	0		10313
	C_110511164510,10861	R.SDGSCAWYR.G	1102.16	0.66433	2	1	25.68	0.3446	2.41	9310	0|0	5.55	0		17792
	C_110511164510,10889	R.SDGSCAWYR.G	1102.16	0.48433	2	1	38.09	0.5915	0.139	9317	0|0	5.55	0		17873
99	IPI:IPI00296183.7|SWISS-PROT:P30838|TREMBL:A8K828|ENSEMBL:ENSP00000225740|REFSEQ:NP_000682;NP_001128639;NP_001128640|H-INV:HIT000031895|VEGA:OTTHUMP00000065794;OTTHUMP00000182612 Tax_Id=9606 Gene_Symbol=ALDH3A1 Aldehyde dehydrogenase, dimeric NADP-preferring	7	4	0.1347	50378.4	6.11
	C_110511164510,28046	K.DLYPVINGGVPETTELLK.E	1959.22	-0.99298	2	1	46.43	0.7377	0.0125	37524	0|0	4.14	0		11009
	C_110511164510,6077	K.VAYGGTGDAATR.Y	1139.2	-0.89708	2	1	23.36	0.5347	3.77	10484	0|0	5.81	0		16355
	C_110511164510,6108	K.VAYGGTGDAATR.Y	1139.2	-0.69708	2	1	49.28	0.8707	0.00963	10474	0|0	5.81	0		16325
	C_110511164510,29457	R.LIQEQEQELVGALAADLHK.N	2106.36	7e-05	3	1	57.65	0.7853	0.00129	19449	0|0	4.4	0		14990
	C_110511164510,29471	R.LIQEQEQELVGALAADLHK.N	2106.36	-0.05993	3	1	50.17	0.7712	0.00729	19452	0|0	4.4	0		15158
	C_110511164510,25748	R.SLEEAIQFINQR.E	1448.6	0.08661	2	1	67.49	0.3937	0.000137	21020	0|0	4.53	0		15342
	C_110511164510,25769	R.SLEEAIQFINQR.E	1448.6	0.32661	2	1	64.15	0.3747	0.000294	21010	0|0	4.53	0		15314
100	IPI:IPI00296992.7|SWISS-PROT:P30530-1|ENSEMBL:ENSP00000301178|REFSEQ:NP_068713|H-INV:HIT000041455|VEGA:OTTHUMP00000076127 Tax_Id=9606 Gene_Symbol=AXL Isoform Long of Tyrosine-protein kinase receptor UFO	7	4	0.0526	98334.6	5.27
	C_110511164510,4743	K.TSSFSCEAHNAK.G	1339.41	-0.82207	2	1	45.5	0.7442	0.0206	17178	0|0	6.41	0		14610
	C_110511164510,4753	K.TSSFSCEAHNAK.G	1339.41	0.19793	2	1	50.62	0.6831	0.00639	17132	0|0	6.41	0		14737
	C_110511164510,4790	K.TSSFSCEAHNAK.G	1339.41	0.31793	2	1	48.39	0.6787	0.0107	17130	0|0	6.41	0		14744
	C_110511164510,22064	R.CQLQVQGEPPEVHWLR.D	1977.23	0.89382	2	1	43.44	0.7873	0.0254	37879	0|0	5.4	0		11216
	C_110511164510,7747	R.NLHLVSR.Q	838.974	0.43384	1	1	25.83	0.4719	1.02	2802	0|0	9.76	0		7775
	C_110511164510,16327	R.TATITVLPQQPR.N	1325.53	-0.81958	2	1	20.57	0.3442	6.59	16732	0|0	9.41	0		15018
	C_110511164510,16346	R.TATITVLPQQPR.N	1325.53	0.06042	2	1	45.23	0.5459	0.0224	16696	0|0	9.41	0		14923
101	IPI:IPI00005668.4|SWISS-PROT:P52895|ENSEMBL:ENSP00000370129;ENSP00000385221|REFSEQ:NP_001345;NP_995317|H-INV:HIT000261029|VEGA:OTTHUMP00000018995 Tax_Id=9606 Gene_Symbol=AKR1C2 Aldo-keto reductase family 1 member C2	7	4	0.1207	36734.8	7.13
	C_110511164510,25103	K.DIVLVAYSALGSHR.E	1501.71	0.49241	2	1	70.26	0.687	6.66e-05	22824	0|0	6.74	0		14152
	C_110511164510,10465	K.SIGVSNFNHR.L	1131.22	-0.09126	2	1	46.72	0.5529	0.0183	10227	0|0	9.49	0		17187
	C_110511164510,10489	K.SIGVSNFNHR.L	1131.22	-0.45126	2	1	31.11	0.2623	0.661	10232	0|0	9.49	0		17069
	C_110511164510,9377	R.GVVVLAK.S	685.875	-0.15756	2	1	38.96	0.4353	0.121	707	0|0	8.75	0		19057
	C_110511164510,9396	R.GVVVLAK.S	685.875	-0.15756	2	1	40.24	0.4389	0.0902	708	0|0	8.75	0		19057
	C_110511164510,17885	R.TPALIALR.Y	855.056	-0.09659	2	1	53.5	0.4888	0.00347	3105	0|0	9.41	0		15528
	C_110511164510,17895	R.TPALIALR.Y	855.056	0.02341	2	1	49.9	0.4465	0.00776	3103	0|0	9.41	0		15163
102	IPI:IPI00025155.1|SWISS-PROT:O95633|TREMBL:A8K7E3|ENSEMBL:ENSP00000166139|REFSEQ:NP_005851|H-INV:HIT000252961|VEGA:OTTHUMP00000076703 Tax_Id=9606 Gene_Symbol=FSTL3 Follistatin-related protein 3	7	4	0.1863	27663.3	6.37
	C_110511164510,36214	K.INLLGFLGLVHCLPCK.D	1855.29	0.36101	2	1	40.38	0.6035	0.0558	34618	0|0	8.07	0		12191
	C_110511164510,36312	K.INLLGFLGLVHCLPCK.D	1855.29	0.60101	2	1	53.71	0.7043	0.00261	34611	0|0	8.07	0		12251
	C_110511164510,10006	R.CECAPDCSGLPAR.L	1493.67	-0.64787	2	1	61.75	0.7419	0.000492	22629	0|0	4.37	0		14737
	C_110511164510,10028	R.CECAPDCSGLPAR.L	1493.67	-0.46787	2	1	51.15	0.7941	0.00567	22612	0|0	4.37	0		14787
	C_110511164510,10611	R.LQVCGSDGATYR.D	1327.44	-0.02978	2	1	55.14	0.8128	0.00239	16766	0|0	5.83	0		15620
	C_110511164510,11367	R.QATCFLGR.S	953.097	0.20372	2	1	33.86	0.7773	0.347	5356	0|0	8.25	0		16888
	C_110511164510,11390	R.QATCFLGR.S	953.097	0.10372	2	1	35.32	0.7305	0.249	5358	0|0	8.25	0		16972
103	IPI:IPI00032258.4|SWISS-PROT:P0C0L4 Tax_Id=9606 Gene_Symbol=C4A Complement C4-A	7	4	0.0206	192769	6.66
	C_110511164510,32414	R.DSSTWLTAFVLK.V	1368.55	-0.73987	2	1	38.08	0.7904	0.115	18136	0|0	5.84	0		14774
	C_110511164510,32452	R.DSSTWLTAFVLK.V	1368.55	0.30013	2	1	32.86	0.6996	0.369	18103	0|0	5.84	0		14271
	C_110511164510,24806	R.EPFLSCCQFAESLR.K	1744.97	0.69203	2	1	43.99	0.7008	0.0254	31104	0|0	4.53	0		12728
	C_110511164510,24826	R.EPFLSCCQFAESLR.K	1744.97	0.29203	2	1	48.41	0.8424	0.00928	31123	0|0	4.53	0		12874
	C_110511164510,21960	R.EPFLSCCQFAESLRK.K	1873.14	0.98433	2	1	57.44	0.7974	0.00109	35157	0|0	6.22	1		12044
	C_110511164510,21978	R.EPFLSCCQFAESLRK.K	1873.14	0.76433	2	1	55.23	0.7483	0.00184	35164	0|0	6.22	1		12295
	C_110511164510,10220	R.QGSFQGGFR.S	984.046	0.17314	2	1	40.11	0.2182	0.0804	6119	0|0	9.75	0		16484
104	IPI:IPI00294839.6|SWISS-PROT:Q9Y4K0|TREMBL:B2R5Q0;Q53HV3|ENSEMBL:ENSP00000373783;ENSP00000385167|REFSEQ:NP_002309|H-INV:HIT000222150|VEGA:OTTHUMP00000177280 Tax_Id=9606 Gene_Symbol=LOXL2;ENTPD4 Lysyl oxidase homolog 2	7	4	0.0788	86723.9	5.95
	C_110511164510,9953	K.CSGTELSLAHCR.H	1391.55	-0.95969	2	1	41.71	0.6011	0.05	18938	0|0	6.73	0		14826
	C_110511164510,9972	K.CSGTELSLAHCR.H	1391.55	0.06031	2	1	33.37	0.7285	0.359	18885	0|0	6.73	0		15621
	C_110511164510,9992	K.CSGTELSLAHCR.H	1391.55	0.02031	2	1	49.52	0.7876	0.00867	18888	0|0	6.73	0		15520
	C_110511164510,9485	R.ELGYVEAK.S	909.015	0.35414	1	1	21.76	0.2849	2.99	4264	0|0	4.53	0		8974
	C_110511164510,9830	R.FSSQIHNNGQSDFRPK.N	1862.98	0.06953	3	1	43.37	0.7902	0.0355	13789	0|0	8.75	1		15423
	C_110511164510,9851	R.FSSQIHNNGQSDFRPK.N	1862.98	0.06953	3	1	47.71	0.7504	0.0131	13788	0|0	8.75	1		15423
	C_110511164510,30790	R.QLGLGFASNAFQETWYWHGDVNSNK.V	2871.06	0.30201	3	1	27.32	0.8217	1.11	36335	0|0	5.32	0		12003
105	IPI:IPI00297284.1|SWISS-PROT:P18065|ENSEMBL:ENSP00000233809|REFSEQ:NP_000588|H-INV:HIT000031860|VEGA:OTTHUMP00000207751 Tax_Id=9606 Gene_Symbol=IGFBP2 Insulin-like growth factor-binding protein 2	7	4	0.1738	35137.2	7.48
	C_110511164510,5479	K.HHLGLEEPKK.L	1188.36	-0.85707	2	1	23.86	0.1739	3.61	11976	0|0	6.92	1		17566
	C_110511164510,5537	K.HHLGLEEPKK.L	1188.36	-0.83707	2	1	24.66	0.1509	2.99	11975	0|0	6.92	1		17485
	C_110511164510,12424	R.GECWCVNPNTGK.L	1422.57	0.57264	2	1	22.76	0.4908	3.86	20059	0|0	5.99	0		14569
	C_110511164510,23001	R.LAACGPPPVAPPAAVAAVAGGAR.M	2042.38	-0.20817	2	1	39.04	0.6401	0.0692	39343	0|0	8.25	0		11090
	C_110511164510,23019	R.LAACGPPPVAPPAAVAAVAGGAR.M	2042.38	-0.16817	2	1	62.79	0.721	0.000291	39341	0|0	8.25	0		11075
	C_110511164510,11804	R.LEGEACGVYTPR.C	1352.49	0.25952	2	1	85.03	0.7466	2.4e-06	17598	0|0	4.53	0		15302
	C_110511164510,11825	R.LEGEACGVYTPR.C	1352.49	0.21952	2	1	63.27	0.7926	0.00036	17605	0|0	4.53	0		15296
106	IPI:IPI00413344.3|SWISS-PROT:Q9Y281|TREMBL:Q549N0|ENSEMBL:ENSP00000298159;ENSP00000340635|REFSEQ:NP_068733;NP_619579|H-INV:HIT000071018|VEGA:OTTHUMP00000178805;OTTHUMP00000178806 Tax_Id=9606 Gene_Symbol=CFL2 Cofilin-2	7	4	0.3133	18736.4	7.66
	C_110511164510,20465	K.AVLFCLSDDK.R	1168.34	0.24674	2	1	22.77	0.2055	4.18	11310	0|0	4.21	0		15833
	C_110511164510,20486	K.AVLFCLSDDK.R	1168.34	-0.95326	2	1	22.64	0.5225	4.29	11349	0|0	4.21	0		15750
	C_110511164510,20509	K.AVLFCLSDDK.R	1168.34	0.16674	2	1	49.26	0.4411	0.00934	11317	0|0	4.21	0		15759
	C_110511164510,32430	K.KEDLVFIFWAPESAPLK.S	1991.31	0.69253	3	1	40.75	0.704	0.0647	16764	0|0	4.68	1		15385
	C_110511164510,32450	K.KEDLVFIFWAPESAPLK.S	1991.31	0.96253	3	1	37.21	0.6133	0.147	16760	0|0	4.68	1		15457
	C_110511164510,25624	K.LGGNVVVSLEGKPL.-	1382.62	-0.94856	2	1	44.5	0.6009	0.0261	18636	0|0	6	1		14716
	C_110511164510,15863	R.YALYDATYETK.E	1338.44	0.0048	2	1	21.42	0.4771	5.38	17121	0|0	4.37	0		14929
107	IPI:IPI00376005.2|SWISS-PROT:P63241-2|ENSEMBL:ENSP00000336702|REFSEQ:NP_001137232|H-INV:HIT000250756 Tax_Id=9606 Gene_Symbol=EIF5A Isoform 2 of Eukaryotic translation initiation factor 5A-1	7	4	0.2989	20170	6.52
	C_110511164510,15203	K.NGFVVLK.G	776.943	-0.31005	2	1	44.53	0.7072	0.0359	1764	0|0	8.75	0		20393
	C_110511164510,32972	K.RNDFQLIGIQDGYLSLLQDSGEVR.E	2737.99	0.07759	3	1	40.92	0.7605	0.0504	33757	0|0	4.23	1		12458
	C_110511164510,25330	K.VHLVGIDIFTGK.K	1299.54	0.33182	3	1	31.75	0.3811	0.556	3324	0|0	6.71	0		16641
	C_110511164510,25351	K.VHLVGIDIFTGK.K	1299.54	-0.23818	3	1	34.29	0.585	0.318	3331	0|0	6.71	0		17093
	C_110511164510,25480	K.VHLVGIDIFTGK.K	1299.54	0.74443	2	1	30.83	0.2296	0.633	15738	0|0	6.71	0		15317
	C_110511164510,25509	K.VHLVGIDIFTGK.K	1299.54	0.92443	2	1	44.49	0.7062	0.0272	15736	0|0	6.71	0		15294
	C_110511164510,16427	R.EDLRLPEGDLGK.E	1342.47	0.03882	3	1	23.71	0.2353	3.58	3945	0|0	4.32	1		16843
108	IPI:IPI00005292.1|SWISS-PROT:Q08629|TREMBL:O60400|ENSEMBL:ENSP00000282223;ENSP00000378401|REFSEQ:NP_004589|H-INV:HIT000074606|VEGA:OTTHUMP00000159433 Tax_Id=9606 Gene_Symbol=SPOCK1 Testican-1	7	4	0.1002	49123.8	5.74
	C_110511164510,29423	K.PFDQALDPSKDPCLK.V	1731.94	-0.56985	2	1	20.3	0.0557	6.07	30754	0|0	4.43	1		13004
	C_110511164510,26811	K.SLLGAFIPR.C	974.177	0.52412	2	1	50.97	0.4854	0.00774	5878	0|0	9.47	0		19351
	C_110511164510,26850	K.SLLGAFIPR.C	974.177	0.12412	2	1	42.42	0.4642	0.0579	5896	0|0	9.47	0		20214
	C_110511164510,5047	K.YGNELAGSRK.Q	1095.19	-0.40667	2	1	28.62	0.6321	1.12	9143	0|0	8.59	1		16300
	C_110511164510,5068	K.YGNELAGSRK.Q	1095.19	-0.86667	2	1	20.65	0.2189	7.04	9171	0|0	8.59	1		16342
	C_110511164510,22830	R.FDTSILPICK.D	1194.42	0.04703	2	1	29.81	0.5139	0.84	12155	0|0	5.83	0		16090
	C_110511164510,22877	R.FDTSILPICK.D	1194.42	0.10703	2	1	42.05	0.7477	0.0511	12154	0|0	5.83	0		16375
109	IPI:IPI00022774.3|SWISS-PROT:P55072|TREMBL:B2R5T8;Q0IIN5;Q0V924;Q2TAI5;Q96IF9;Q9HAP0;Q9HAP1;Q9NTC4|ENSEMBL:ENSP00000351777|REFSEQ:NP_009057|H-INV:HIT000339803|VEGA:OTTHUMP00000021326 Tax_Id=9606 Gene_Symbol=VCP Transitional endoplasmic reticulum ATPase	7	4	0.0633	89320.8	5.14
	C_110511164510,28629	R.LDQLIYIPLPDEK.S	1557.81	-0.66799	2	1	47.52	0.5825	0.0127	24844	0|0	4.03	0		14308
	C_110511164510,28649	R.LDQLIYIPLPDEK.S	1557.81	0.15201	2	1	41.59	0.5244	0.0488	24806	0|0	4.03	0		14061
	C_110511164510,16973	R.LEILQIHTK.N	1095.31	0.1791	2	1	29.03	0.1695	1.02	9133	0|0	6.75	0		16390
	C_110511164510,36045	R.QAAPCVLFFDELDSIAK.A	1925.19	0.09243	2	1	27.22	0.7586	1.12	36629	0|0	4.03	0		11791
	C_110511164510,17684	R.WALSQSNPSALR.E	1330.47	0.11552	2	1	49.05	0.5943	0.00979	16868	0|0	9.75	0		15727
	C_110511164510,17707	R.WALSQSNPSALR.E	1330.47	-0.74448	2	1	37	0.4959	0.156	16884	0|0	9.75	0		15609
	C_110511164510,17729	R.WALSQSNPSALR.E	1330.47	0.43552	2	1	44.77	0.302	0.0262	16844	0|0	9.75	0		15740
110	IPI:IPI00299024.9|SWISS-PROT:P80723|ENSEMBL:ENSP00000319281|REFSEQ:NP_006308|H-INV:HIT000292230|VEGA:OTTHUMP00000161694 Tax_Id=9606 Gene_Symbol=BASP1 Brain acid soluble protein 1	6	4	0.2996	22693.1	4.64
	C_110511164510,7975	K.APEQEQAAPGPAAGGEAPK.A	1776.88	0.66482	2	1	29.99	0.5428	0.648	32109	0|0	4.25	0		12932
	C_110511164510,7983	K.APEQEQAAPGPAAGGEAPK.A	1776.88	0.68482	2	1	39.02	0.6961	0.0812	32108	0|0	4.25	0		12964
	C_110511164510,6954	K.ESEPQAAAEPAEAK.E	1428.48	0.44472	2	1	20.24	0.5711	7.19	20306	0|0	4.09	0		15199
	C_110511164510,6834	K.ETPAATEAPSSTPK.A	1387.47	-0.70407	2	1	43.24	0.7803	0.0361	18794	0|0	4.53	0		15238
	C_110511164510,6864	K.ETPAATEAPSSTPK.A	1387.47	-0.92407	2	1	57.63	0.7007	0.00132	18816	0|0	4.53	0		15240
	C_110511164510,4827	K.SDGAPASDSKPGSSEAAPSSK.E	1933.96	0.16435	2	1	51.51	0.6449	0.00425	36879	0|0	4.56	1		12046
111	IPI:IPI00291005.8|SWISS-PROT:P40925|TREMBL:B2R5V5;B4DUN2|ENSEMBL:ENSP00000233114;ENSP00000377945|REFSEQ:NP_005908|H-INV:HIT000030445|VEGA:OTTHUMP00000159898 Tax_Id=9606 Gene_Symbol=MDH1 Malate dehydrogenase, cytoplasmic	6	4	0.2186	36425.7	6.91
	C_110511164510,11285	K.GEFVTTVQQR.G	1165.28	-0.77666	2	1	38.36	0.5005	0.122	11255	0|0	6	0		16720
	C_110511164510,16856	K.NVIIWGNHSSTQYPDVNHAK.V	2281.46	-0.45379	3	1	22.06	0.4125	4.61	23553	0|0	6.92	0		14811
[truncated: 603 more rows]

## Sheet: C_110511201445
	Reference	PepCount	UniquePepCount	CoverPercent	MW	PI
[truncated: 2,157 more rows]

## Sheet: M
	Reference	PepCount	UniquePepCount	CoverPercent	MW	PI
[truncated: 2,973 more rows]

[truncated: 2 more sheets: M_110511061619, M_110511094555]
